# Supplementary material for: Genomic analyses reveal distinct genetic architectures and selective pressures in buffaloes
Source: Gigascience. 2020 Feb 21;9(2):giz166. doi: 10.1093/gigascience/giz166 (PMC7033652; doi:10.1093/gigascience/giz166)
Supplement: giz166_Supplemental_Files [file giz166_supplemental_files.zip]

Archive with 2 entries (2 files):
- Supplementary Materials-GIGA-D-19-00183-R1.docx
- Supplementary Tables S9-21-GIGA-D-19-00183-R1.xlsx
