# Supplementary material for: Genomic analyses reveal distinct genetic architectures and selective pressures in buffaloes
Source: Gigascience. 2020 Feb 21;9(2):giz166. doi: 10.1093/gigascience/giz166 (PMC7033652; doi:10.1093/gigascience/giz166)
Supplement: giz166_Supplemental_Files [file giz166_supplemental_files.zip › Supplementary Tables S9-21-GIGA-D-19-00183-R1.xlsx]

## Sheet: Table S9
Supplementary Table S9. The genotype of 520 SNPs in the Y chromosome.
Position	Reference allele	Alternative allele	YS1													YS2
			DH52	DDN18	VN21	VN22	JHUO08	LAO4	HIZ29	HN60	HN62	HN63	JIH17	JIH5	DH18	BH42	FL13	FL35	FZ7	DH26	GZ22	GZB12	GZB1_H772JDMXX_L1	HIZ28	HN23M_HWT2JCCXX_L6	HZ13	HZ7	JH01	JH6	JHO003	JHUO09	XY46	YB15	YB18	LAO28	LAO43	LAO7	BH5	DDN16	DDN4	DDN6	ES3	FZ1	GY1	GY2	GY5	GZB13	HIZ27	JH19
2619853	G	A	A/A	A/A	A/A	A/A	A/A	A/A	A/A	A/A	A/A	A/A	A/A	A/A	A/A	A/A	A/A	A/A	A/A	A/A	A/A	A/A	A/A	A/A	A/A	A/A	A/A	A/A	A/A	A/A	A/A	A/A	A/A	A/A	A/A	A/A	A/A	A/A	A/A	A/A	A/A	A/A	A/A	A/A	A/A	A/A	A/A	A/A	A/A
2633933	C	A	C/C	C/C	C/C	C/C	C/C	C/C	C/C	C/C	C/C	C/C	C/C	C/C	C/C	C/C	C/C	C/C	C/C	C/C	C/C	C/C	C/C	C/C	C/C	C/C	C/C	C/C	C/C	C/C	C/C	C/C	C/C	C/C	C/C	C/C	C/C	C/C	C/C	C/C	C/C	C/C	C/C	C/C	C/C	C/C	C/C	C/C	C/C
2647331	C	T	T/T	T/T	T/T	T/T	T/T	T/T	T/T	T/T	T/T	./.	T/T	T/T	T/T	T/T	T/T	T/T	T/T	T/T	T/T	T/T	T/T	T/T	T/T	T/T	T/T	T/T	T/T	T/T	T/T	T/T	T/T	T/T	T/T	T/T	T/T	T/T	T/T	T/T	T/T	T/T	T/T	T/T	T/T	T/T	T/T	T/T	T/T
2647374	G	A	G/G	G/G	G/G	G/G	G/G	G/G	G/G	./.	G/G	G/G	G/G	G/G	G/G	G/G	G/G	G/G	G/G	G/G	G/G	G/G	G/G	G/G	G/G	G/G	G/G	G/G	G/G	G/G	G/G	./.	G/G	G/G	G/G	G/G	G/G	G/G	G/G	G/G	G/G	G/G	G/G	G/G	./.	G/G	G/G	G/G	G/G
2652594	C	T	T/T	T/T	T/T	T/T	T/T	T/T	T/T	T/T	T/T	T/T	T/T	T/T	T/T	T/T	T/T	T/T	T/T	T/T	T/T	T/T	T/T	T/T	T/T	T/T	T/T	T/T	T/T	T/T	T/T	T/T	T/T	T/T	T/T	T/T	T/T	T/T	T/T	T/T	T/T	T/T	T/T	T/T	T/T	T/T	T/T	T/T	T/T
2655553	C	T	T/T	T/T	T/T	T/T	T/T	T/T	T/T	T/T	T/T	T/T	T/T	T/T	T/T	T/T	T/T	T/T	T/T	T/T	T/T	T/T	T/T	T/T	T/T	T/T	T/T	T/T	T/T	T/T	T/T	T/T	T/T	T/T	T/T	T/T	T/T	T/T	T/T	T/T	./.	T/T	T/T	T/T	T/T	T/T	T/T	T/T	T/T
2661960	G	A	G/G	G/G	G/G	G/G	G/G	G/G	G/G	G/G	G/G	G/G	G/G	G/G	G/G	G/G	G/G	G/G	G/G	G/G	G/G	G/G	G/G	G/G	G/G	G/G	G/G	G/G	G/G	G/G	G/G	G/G	G/G	G/G	G/G	G/G	G/G	G/G	G/G	G/G	G/G	G/G	G/G	G/G	G/G	G/G	G/G	G/G	G/G
2662299	G	A	A/A	A/A	A/A	A/A	A/A	A/A	A/A	A/A	A/A	A/A	A/A	A/A	A/A	G/G	G/G	G/G	G/G	G/G	G/G	G/G	G/G	./.	G/G	G/G	G/G	G/G	G/G	G/G	G/G	G/G	G/G	G/G	G/G	G/G	G/G	G/G	G/G	G/G	G/G	G/G	G/G	G/G	G/G	G/G	G/G	G/G	G/G
2668812	A	G	A/A	A/A	A/A	A/A	A/A	A/A	A/A	A/A	A/A	A/A	A/A	A/A	A/A	A/A	A/A	A/A	A/A	A/A	A/A	A/A	A/A	A/A	A/A	A/A	A/A	A/A	A/A	A/A	A/A	A/A	A/A	A/A	A/A	A/A	A/A	A/A	A/A	A/A	A/A	A/A	A/A	A/A	A/A	A/A	A/A	A/A	A/A
2695071	G	A	A/A	A/A	A/A	A/A	A/A	A/A	A/A	A/A	A/A	A/A	A/A	A/A	A/A	A/A	A/A	A/A	A/A	A/A	./.	A/A	A/A	A/A	A/A	A/A	A/A	A/A	A/A	A/A	A/A	A/A	A/A	A/A	./.	A/A	A/A	A/A	A/A	A/A	A/A	A/A	A/A	A/A	A/A	A/A	A/A	A/A	A/A
2702341	G	A	A/A	A/A	A/A	A/A	A/A	A/A	A/A	A/A	A/A	A/A	A/A	A/A	A/A	A/A	A/A	A/A	A/A	A/A	A/A	A/A	A/A	A/A	A/A	A/A	A/A	A/A	A/A	A/A	A/A	A/A	A/A	A/A	A/A	A/A	A/A	A/A	A/A	A/A	A/A	A/A	A/A	A/A	A/A	./.	A/A	A/A	A/A
2707368	C	T	C/C	C/C	C/C	C/C	C/C	C/C	C/C	C/C	C/C	C/C	C/C	C/C	C/C	C/C	C/C	C/C	C/C	C/C	C/C	C/C	C/C	C/C	C/C	C/C	C/C	C/C	C/C	C/C	C/C	C/C	C/C	C/C	C/C	C/C	C/C	C/C	C/C	C/C	C/C	C/C	C/C	C/C	C/C	C/C	C/C	C/C	C/C
2710925	G	T	T/T	T/T	T/T	T/T	T/T	T/T	T/T	T/T	T/T	T/T	T/T	T/T	T/T	T/T	T/T	T/T	T/T	T/T	T/T	T/T	T/T	T/T	T/T	T/T	T/T	T/T	T/T	T/T	T/T	T/T	T/T	./.	./.	T/T	T/T	T/T	T/T	T/T	T/T	T/T	T/T	T/T	T/T	T/T	T/T	T/T	T/T
2722623	G	T	G/G	G/G	G/G	G/G	G/G	G/G	G/G	G/G	G/G	G/G	G/G	G/G	G/G	G/G	G/G	G/G	G/G	G/G	G/G	G/G	G/G	G/G	G/G	G/G	G/G	G/G	G/G	G/G	G/G	G/G	G/G	G/G	G/G	G/G	G/G	G/G	G/G	G/G	G/G	G/G	G/G	G/G	G/G	G/G	G/G	G/G	G/G
2722700	T	C	T/T	T/T	T/T	T/T	T/T	T/T	T/T	T/T	T/T	T/T	T/T	T/T	T/T	T/T	T/T	T/T	T/T	T/T	./.	T/T	T/T	T/T	T/T	T/T	T/T	T/T	T/T	T/T	T/T	T/T	T/T	T/T	T/T	T/T	T/T	T/T	T/T	T/T	T/T	T/T	T/T	T/T	T/T	T/T	T/T	T/T	T/T
2725465	C	T	C/C	C/C	C/C	C/C	C/C	C/C	C/C	C/C	./.	C/C	C/C	C/C	C/C	C/C	C/C	C/C	C/C	./.	C/C	C/C	C/C	C/C	C/C	C/C	C/C	C/C	C/C	C/C	C/C	C/C	C/C	C/C	C/C	C/C	C/C	C/C	C/C	C/C	C/C	C/C	C/C	C/C	C/C	C/C	C/C	C/C	C/C
2739667	C	T	C/C	C/C	C/C	C/C	C/C	C/C	C/C	C/C	C/C	C/C	C/C	C/C	C/C	C/C	C/C	C/C	C/C	C/C	C/C	C/C	C/C	C/C	C/C	C/C	C/C	C/C	C/C	C/C	C/C	C/C	C/C	C/C	C/C	C/C	C/C	C/C	C/C	C/C	C/C	C/C	C/C	C/C	C/C	C/C	C/C	C/C	C/C
2743156	T	C	C/C	C/C	C/C	C/C	C/C	C/C	C/C	C/C	C/C	./.	C/C	C/C	C/C	C/C	C/C	C/C	C/C	C/C	C/C	C/C	C/C	C/C	C/C	C/C	C/C	C/C	C/C	C/C	C/C	C/C	C/C	C/C	C/C	C/C	C/C	C/C	C/C	C/C	C/C	C/C	C/C	C/C	C/C	C/C	./.	C/C	C/C
2743190	C	T	T/T	T/T	T/T	T/T	T/T	T/T	T/T	T/T	T/T	T/T	T/T	T/T	C/C	C/C	C/C	C/C	C/C	./.	C/C	C/C	C/C	C/C	C/C	C/C	C/C	C/C	C/C	C/C	C/C	C/C	C/C	C/C	C/C	C/C	C/C	C/C	C/C	C/C	C/C	C/C	C/C	C/C	C/C	C/C	./.	C/C	C/C
2743336	G	C	C/C	C/C	C/C	C/C	C/C	C/C	C/C	C/C	./.	C/C	C/C	C/C	C/C	C/C	C/C	C/C	C/C	C/C	C/C	C/C	C/C	C/C	C/C	C/C	C/C	C/C	C/C	C/C	C/C	C/C	C/C	C/C	C/C	C/C	C/C	C/C	C/C	C/C	C/C	C/C	C/C	C/C	C/C	C/C	C/C	C/C	C/C
2743343	C	T	T/T	T/T	T/T	T/T	T/T	T/T	T/T	T/T	./.	T/T	T/T	T/T	T/T	T/T	T/T	T/T	T/T	T/T	T/T	T/T	T/T	T/T	T/T	T/T	T/T	T/T	T/T	T/T	T/T	T/T	T/T	T/T	T/T	T/T	T/T	T/T	T/T	T/T	T/T	T/T	T/T	T/T	T/T	T/T	T/T	T/T	T/T
2745075	C	T	T/T	T/T	T/T	T/T	T/T	T/T	T/T	T/T	T/T	T/T	T/T	T/T	T/T	T/T	T/T	T/T	T/T	T/T	T/T	T/T	T/T	T/T	T/T	T/T	T/T	T/T	T/T	T/T	T/T	T/T	T/T	T/T	T/T	T/T	T/T	T/T	T/T	T/T	T/T	T/T	T/T	T/T	T/T	T/T	T/T	T/T	T/T
2745250	A	G	A/A	A/A	A/A	A/A	A/A	A/A	A/A	A/A	A/A	A/A	A/A	A/A	A/A	A/A	A/A	A/A	A/A	A/A	A/A	A/A	A/A	A/A	A/A	A/A	A/A	A/A	A/A	A/A	A/A	A/A	A/A	A/A	A/A	A/A	A/A	A/A	A/A	A/A	A/A	A/A	A/A	A/A	A/A	A/A	A/A	A/A	A/A
2760746	G	A	G/G	G/G	G/G	G/G	G/G	G/G	G/G	G/G	G/G	G/G	G/G	G/G	G/G	G/G	G/G	G/G	G/G	G/G	G/G	G/G	G/G	G/G	G/G	G/G	G/G	G/G	G/G	G/G	G/G	G/G	G/G	G/G	G/G	G/G	G/G	G/G	G/G	G/G	G/G	G/G	G/G	G/G	G/G	G/G	G/G	G/G	G/G
2762929	A	G	G/G	G/G	G/G	G/G	G/G	G/G	G/G	G/G	G/G	G/G	G/G	G/G	G/G	G/G	G/G	G/G	G/G	G/G	G/G	G/G	G/G	G/G	G/G	G/G	G/G	G/G	G/G	G/G	G/G	G/G	G/G	G/G	G/G	G/G	G/G	G/G	G/G	G/G	G/G	G/G	G/G	./.	G/G	G/G	G/G	G/G	G/G
2770958	A	G	A/A	A/A	A/A	A/A	A/A	A/A	A/A	A/A	A/A	A/A	A/A	A/A	A/A	A/A	A/A	A/A	A/A	A/A	A/A	A/A	A/A	A/A	A/A	A/A	A/A	A/A	A/A	A/A	A/A	A/A	A/A	A/A	A/A	A/A	A/A	A/A	A/A	A/A	A/A	A/A	A/A	A/A	A/A	A/A	A/A	A/A	A/A
2771056	T	C	T/T	T/T	T/T	T/T	T/T	T/T	T/T	T/T	T/T	T/T	T/T	T/T	T/T	T/T	T/T	T/T	T/T	T/T	T/T	T/T	T/T	T/T	T/T	T/T	T/T	T/T	T/T	T/T	T/T	T/T	T/T	T/T	T/T	T/T	T/T	T/T	T/T	T/T	T/T	T/T	T/T	T/T	T/T	T/T	T/T	T/T	T/T
2771510	A	C	A/A	A/A	A/A	A/A	A/A	A/A	A/A	A/A	A/A	./.	A/A	A/A	A/A	A/A	A/A	A/A	A/A	A/A	A/A	A/A	A/A	A/A	A/A	A/A	A/A	A/A	A/A	A/A	A/A	A/A	A/A	A/A	A/A	A/A	A/A	A/A	A/A	A/A	A/A	A/A	A/A	A/A	A/A	A/A	A/A	A/A	A/A
2775243	C	G	G/G	G/G	G/G	G/G	G/G	G/G	G/G	G/G	G/G	G/G	G/G	G/G	G/G	G/G	G/G	G/G	G/G	G/G	G/G	G/G	G/G	G/G	G/G	G/G	G/G	G/G	G/G	G/G	G/G	G/G	G/G	G/G	G/G	G/G	G/G	G/G	G/G	G/G	G/G	G/G	G/G	G/G	G/G	G/G	G/G	G/G	G/G
2779509	A	G	G/G	G/G	G/G	G/G	G/G	G/G	G/G	G/G	G/G	G/G	G/G	G/G	G/G	G/G	G/G	G/G	G/G	G/G	G/G	./.	G/G	G/G	G/G	G/G	G/G	G/G	G/G	G/G	G/G	G/G	G/G	G/G	G/G	G/G	G/G	G/G	G/G	G/G	G/G	G/G	G/G	G/G	G/G	G/G	G/G	G/G	G/G
2786123	C	T	C/C	C/C	C/C	C/C	C/C	C/C	C/C	C/C	C/C	C/C	C/C	C/C	C/C	C/C	C/C	C/C	C/C	C/C	C/C	C/C	C/C	C/C	C/C	C/C	C/C	C/C	C/C	C/C	C/C	C/C	C/C	C/C	C/C	./.	C/C	C/C	C/C	C/C	C/C	C/C	C/C	C/C	C/C	C/C	C/C	C/C	C/C
2789213	T	A	T/T	T/T	T/T	T/T	T/T	T/T	T/T	T/T	T/T	T/T	T/T	T/T	T/T	T/T	T/T	T/T	T/T	T/T	./.	T/T	T/T	T/T	T/T	T/T	T/T	T/T	T/T	T/T	T/T	T/T	T/T	T/T	T/T	T/T	T/T	T/T	T/T	T/T	T/T	T/T	T/T	T/T	T/T	T/T	T/T	T/T	T/T
2797669	A	G	A/A	A/A	A/A	A/A	A/A	A/A	A/A	A/A	A/A	A/A	A/A	A/A	A/A	A/A	A/A	A/A	A/A	A/A	A/A	A/A	A/A	A/A	A/A	A/A	A/A	A/A	A/A	A/A	A/A	A/A	A/A	A/A	A/A	A/A	A/A	A/A	A/A	A/A	A/A	A/A	A/A	A/A	A/A	A/A	A/A	A/A	A/A
2797991	G	A	G/G	G/G	G/G	G/G	G/G	G/G	G/G	G/G	G/G	G/G	G/G	G/G	G/G	G/G	G/G	G/G	G/G	G/G	G/G	G/G	G/G	G/G	G/G	G/G	G/G	G/G	G/G	./.	G/G	G/G	G/G	G/G	G/G	G/G	G/G	G/G	G/G	G/G	G/G	G/G	G/G	G/G	G/G	G/G	G/G	G/G	G/G
2799145	C	G	G/G	G/G	G/G	G/G	G/G	G/G	G/G	G/G	G/G	G/G	G/G	G/G	G/G	G/G	G/G	G/G	G/G	G/G	G/G	G/G	G/G	G/G	G/G	G/G	G/G	G/G	G/G	G/G	G/G	G/G	G/G	G/G	G/G	G/G	G/G	G/G	G/G	G/G	G/G	G/G	G/G	G/G	./.	./.	G/G	G/G	G/G
2805259	T	C	C/C	C/C	C/C	C/C	./.	C/C	C/C	C/C	C/C	C/C	C/C	C/C	C/C	C/C	C/C	C/C	C/C	C/C	./.	C/C	C/C	C/C	C/C	C/C	C/C	C/C	C/C	C/C	C/C	C/C	C/C	C/C	C/C	C/C	C/C	C/C	C/C	C/C	C/C	C/C	C/C	C/C	C/C	C/C	C/C	./.	C/C
2814740	A	T	A/A	A/A	A/A	A/A	A/A	A/A	A/A	A/A	A/A	A/A	A/A	A/A	A/A	A/A	A/A	A/A	A/A	A/A	A/A	A/A	A/A	A/A	A/A	A/A	A/A	A/A	A/A	A/A	A/A	A/A	A/A	A/A	A/A	A/A	A/A	A/A	A/A	A/A	A/A	A/A	A/A	A/A	A/A	A/A	A/A	A/A	A/A
2816394	G	A	G/G	G/G	G/G	G/G	G/G	G/G	G/G	G/G	G/G	G/G	G/G	G/G	G/G	G/G	G/G	G/G	G/G	G/G	G/G	G/G	G/G	G/G	G/G	G/G	G/G	G/G	G/G	G/G	G/G	G/G	G/G	G/G	G/G	G/G	G/G	G/G	G/G	G/G	G/G	G/G	G/G	G/G	G/G	G/G	G/G	G/G	G/G
2818379	C	T	C/C	C/C	C/C	C/C	C/C	C/C	C/C	C/C	C/C	C/C	C/C	C/C	C/C	C/C	C/C	C/C	C/C	C/C	C/C	C/C	C/C	C/C	C/C	C/C	C/C	C/C	C/C	C/C	C/C	C/C	C/C	C/C	./.	./.	C/C	C/C	C/C	C/C	C/C	C/C	C/C	C/C	C/C	C/C	C/C	C/C	C/C
2822024	C	T	C/C	C/C	C/C	C/C	C/C	C/C	T/T	T/T	T/T	T/T	C/C	C/C	C/C	C/C	C/C	C/C	C/C	C/C	C/C	C/C	C/C	C/C	C/C	C/C	C/C	C/C	C/C	C/C	C/C	C/C	C/C	C/C	C/C	C/C	C/C	C/C	C/C	C/C	C/C	C/C	C/C	C/C	C/C	C/C	C/C	C/C	C/C
2822095	C	T	T/T	T/T	T/T	T/T	T/T	T/T	T/T	T/T	T/T	T/T	T/T	T/T	T/T	T/T	T/T	T/T	T/T	T/T	T/T	T/T	T/T	T/T	T/T	T/T	T/T	T/T	T/T	T/T	T/T	T/T	T/T	T/T	T/T	T/T	T/T	T/T	T/T	T/T	T/T	T/T	T/T	T/T	T/T	T/T	T/T	T/T	T/T
2838336	G	T	T/T	T/T	T/T	T/T	T/T	T/T	T/T	T/T	T/T	T/T	T/T	T/T	T/T	T/T	T/T	T/T	T/T	T/T	T/T	T/T	T/T	T/T	T/T	T/T	T/T	T/T	T/T	T/T	T/T	T/T	T/T	./.	T/T	T/T	T/T	T/T	T/T	T/T	T/T	T/T	T/T	T/T	T/T	./.	T/T	T/T	T/T
2839447	T	G	T/T	T/T	T/T	T/T	T/T	T/T	T/T	T/T	T/T	T/T	T/T	T/T	T/T	T/T	T/T	T/T	T/T	T/T	T/T	T/T	T/T	T/T	T/T	T/T	T/T	T/T	T/T	T/T	T/T	T/T	T/T	T/T	T/T	T/T	T/T	T/T	T/T	T/T	T/T	T/T	T/T	T/T	T/T	T/T	T/T	T/T	T/T
2842365	T	G	G/G	G/G	./.	G/G	G/G	G/G	G/G	G/G	G/G	G/G	G/G	G/G	G/G	G/G	G/G	G/G	G/G	G/G	G/G	G/G	G/G	G/G	G/G	G/G	G/G	G/G	G/G	G/G	G/G	G/G	G/G	G/G	G/G	G/G	G/G	G/G	G/G	G/G	G/G	G/G	G/G	G/G	G/G	G/G	G/G	G/G	G/G
2851872	G	C	G/G	G/G	G/G	G/G	G/G	G/G	G/G	G/G	./.	G/G	G/G	G/G	G/G	G/G	G/G	G/G	G/G	G/G	G/G	G/G	G/G	G/G	G/G	G/G	G/G	G/G	./.	G/G	G/G	G/G	G/G	G/G	G/G	G/G	G/G	G/G	G/G	G/G	G/G	G/G	G/G	G/G	G/G	G/G	G/G	G/G	G/G
2855231	G	A	G/G	G/G	G/G	G/G	G/G	G/G	G/G	G/G	G/G	G/G	G/G	G/G	G/G	G/G	G/G	G/G	G/G	G/G	G/G	G/G	G/G	G/G	G/G	G/G	G/G	G/G	G/G	G/G	./.	G/G	G/G	G/G	G/G	G/G	G/G	G/G	G/G	G/G	G/G	G/G	G/G	G/G	G/G	G/G	./.	G/G	G/G
2855237	A	G	A/A	A/A	A/A	A/A	A/A	A/A	A/A	A/A	A/A	A/A	A/A	A/A	A/A	A/A	A/A	A/A	A/A	A/A	A/A	A/A	A/A	A/A	A/A	A/A	A/A	A/A	A/A	A/A	./.	A/A	A/A	A/A	A/A	A/A	A/A	A/A	A/A	A/A	A/A	A/A	A/A	A/A	A/A	A/A	./.	A/A	A/A
2862438	T	C	C/C	./.	C/C	C/C	C/C	C/C	C/C	C/C	C/C	./.	C/C	C/C	C/C	C/C	C/C	C/C	C/C	C/C	C/C	C/C	C/C	C/C	C/C	C/C	C/C	C/C	C/C	C/C	C/C	C/C	C/C	./.	C/C	C/C	C/C	C/C	C/C	C/C	C/C	C/C	C/C	C/C	C/C	C/C	C/C	C/C	C/C
2864615	G	T	G/G	G/G	G/G	G/G	G/G	G/G	G/G	G/G	G/G	G/G	G/G	G/G	G/G	G/G	G/G	G/G	G/G	G/G	G/G	G/G	G/G	G/G	G/G	G/G	G/G	G/G	G/G	G/G	G/G	G/G	G/G	G/G	G/G	./.	G/G	G/G	G/G	G/G	G/G	G/G	G/G	G/G	G/G	G/G	G/G	G/G	G/G
2865158	C	A	C/C	C/C	C/C	C/C	C/C	C/C	C/C	C/C	C/C	C/C	C/C	C/C	C/C	C/C	C/C	C/C	C/C	C/C	C/C	C/C	C/C	C/C	C/C	C/C	C/C	C/C	C/C	C/C	C/C	C/C	C/C	C/C	C/C	C/C	C/C	C/C	C/C	C/C	C/C	C/C	C/C	C/C	C/C	C/C	C/C	C/C	C/C
2865619	C	T	C/C	C/C	C/C	C/C	C/C	C/C	C/C	C/C	C/C	./.	C/C	C/C	C/C	C/C	C/C	C/C	C/C	C/C	C/C	C/C	C/C	C/C	C/C	C/C	C/C	C/C	C/C	C/C	C/C	C/C	C/C	C/C	C/C	C/C	C/C	C/C	C/C	C/C	C/C	C/C	C/C	C/C	C/C	C/C	C/C	C/C	C/C
2869555	A	G	A/A	A/A	A/A	A/A	A/A	A/A	A/A	A/A	A/A	A/A	A/A	A/A	A/A	A/A	A/A	A/A	A/A	A/A	A/A	A/A	A/A	A/A	A/A	A/A	./.	A/A	A/A	A/A	A/A	A/A	A/A	A/A	A/A	A/A	A/A	A/A	A/A	A/A	A/A	A/A	A/A	A/A	A/A	A/A	A/A	A/A	A/A
2872463	G	A	G/G	G/G	G/G	G/G	G/G	G/G	G/G	G/G	G/G	G/G	G/G	G/G	G/G	G/G	G/G	G/G	G/G	G/G	G/G	G/G	G/G	G/G	G/G	G/G	G/G	G/G	G/G	G/G	G/G	G/G	G/G	G/G	G/G	G/G	G/G	G/G	G/G	G/G	G/G	G/G	G/G	G/G	G/G	G/G	G/G	G/G	G/G
2874862	C	G	G/G	G/G	G/G	G/G	./.	G/G	G/G	G/G	G/G	G/G	./.	G/G	G/G	G/G	G/G	G/G	G/G	G/G	G/G	G/G	G/G	G/G	G/G	G/G	G/G	G/G	G/G	G/G	G/G	G/G	G/G	G/G	G/G	G/G	G/G	G/G	G/G	G/G	G/G	G/G	G/G	G/G	G/G	G/G	G/G	G/G	G/G
2877490	A	T	T/T	T/T	T/T	T/T	T/T	T/T	T/T	T/T	T/T	T/T	T/T	T/T	T/T	T/T	T/T	T/T	T/T	T/T	T/T	T/T	T/T	T/T	T/T	T/T	T/T	T/T	T/T	T/T	T/T	T/T	T/T	T/T	T/T	T/T	T/T	T/T	T/T	T/T	T/T	T/T	T/T	T/T	T/T	T/T	T/T	T/T	T/T
2883582	A	T	T/T	T/T	T/T	T/T	T/T	T/T	T/T	./.	T/T	T/T	T/T	T/T	T/T	T/T	T/T	T/T	T/T	T/T	T/T	T/T	T/T	T/T	T/T	T/T	T/T	T/T	T/T	T/T	T/T	T/T	T/T	T/T	T/T	T/T	T/T	T/T	T/T	T/T	T/T	T/T	T/T	T/T	T/T	T/T	T/T	T/T	T/T
2903623	G	A	A/A	A/A	A/A	A/A	A/A	A/A	A/A	A/A	A/A	A/A	A/A	A/A	A/A	A/A	A/A	A/A	A/A	A/A	A/A	A/A	A/A	A/A	A/A	A/A	./.	A/A	A/A	A/A	A/A	A/A	A/A	A/A	A/A	A/A	A/A	A/A	A/A	A/A	A/A	A/A	A/A	A/A	A/A	A/A	A/A	A/A	A/A
2912063	T	C	C/C	C/C	C/C	C/C	C/C	C/C	C/C	C/C	C/C	C/C	C/C	C/C	T/T	T/T	T/T	T/T	T/T	T/T	T/T	T/T	T/T	T/T	T/T	T/T	T/T	T/T	T/T	T/T	T/T	T/T	T/T	T/T	T/T	T/T	T/T	T/T	T/T	T/T	T/T	T/T	T/T	T/T	T/T	T/T	T/T	T/T	T/T
2912169	C	T	C/C	C/C	C/C	C/C	C/C	C/C	C/C	C/C	C/C	C/C	C/C	C/C	C/C	C/C	C/C	C/C	C/C	C/C	C/C	C/C	C/C	./.	C/C	C/C	C/C	C/C	C/C	C/C	C/C	C/C	C/C	C/C	C/C	C/C	C/C	C/C	C/C	C/C	C/C	C/C	C/C	C/C	C/C	C/C	C/C	C/C	C/C
2918242	G	T	G/G	G/G	G/G	G/G	G/G	G/G	G/G	G/G	G/G	G/G	G/G	G/G	G/G	G/G	G/G	G/G	G/G	G/G	G/G	G/G	G/G	G/G	G/G	G/G	G/G	G/G	G/G	G/G	G/G	G/G	G/G	G/G	G/G	G/G	G/G	G/G	G/G	G/G	G/G	G/G	G/G	G/G	G/G	G/G	G/G	G/G	G/G
2920165	G	A	A/A	A/A	A/A	A/A	A/A	A/A	A/A	A/A	A/A	A/A	A/A	A/A	A/A	A/A	A/A	A/A	A/A	A/A	A/A	A/A	A/A	A/A	A/A	A/A	A/A	A/A	A/A	A/A	A/A	A/A	A/A	A/A	A/A	A/A	A/A	A/A	A/A	A/A	A/A	A/A	A/A	A/A	A/A	./.	A/A	A/A	A/A
2925902	G	C	G/G	G/G	G/G	G/G	G/G	G/G	G/G	G/G	G/G	G/G	G/G	G/G	G/G	G/G	G/G	G/G	G/G	G/G	G/G	G/G	G/G	G/G	G/G	G/G	G/G	G/G	G/G	G/G	G/G	G/G	G/G	G/G	G/G	G/G	G/G	G/G	G/G	G/G	G/G	G/G	G/G	G/G	G/G	G/G	G/G	G/G	./.
2936343	A	G	A/A	A/A	A/A	A/A	A/A	A/A	A/A	A/A	A/A	A/A	A/A	A/A	A/A	A/A	A/A	A/A	A/A	A/A	A/A	A/A	./.	A/A	A/A	A/A	A/A	A/A	A/A	A/A	A/A	A/A	A/A	A/A	A/A	A/A	A/A	A/A	A/A	A/A	A/A	A/A	A/A	./.	A/A	A/A	A/A	A/A	A/A
2938407	A	G	A/A	A/A	A/A	A/A	A/A	A/A	A/A	A/A	A/A	A/A	A/A	A/A	A/A	A/A	A/A	A/A	A/A	A/A	A/A	A/A	A/A	A/A	A/A	A/A	A/A	A/A	A/A	A/A	A/A	./.	A/A	A/A	A/A	A/A	A/A	A/A	A/A	A/A	A/A	A/A	A/A	A/A	A/A	A/A	A/A	A/A	A/A
2939056	C	T	C/C	C/C	C/C	C/C	C/C	C/C	C/C	C/C	C/C	C/C	C/C	C/C	C/C	C/C	C/C	C/C	C/C	C/C	C/C	C/C	C/C	C/C	C/C	C/C	C/C	./.	C/C	C/C	C/C	C/C	C/C	C/C	C/C	C/C	C/C	C/C	C/C	C/C	C/C	C/C	C/C	C/C	C/C	C/C	C/C	C/C	C/C
2950935	G	C	G/G	G/G	G/G	G/G	G/G	G/G	G/G	G/G	G/G	G/G	G/G	G/G	G/G	G/G	G/G	G/G	G/G	G/G	G/G	G/G	G/G	G/G	G/G	G/G	G/G	G/G	G/G	G/G	G/G	G/G	G/G	G/G	G/G	G/G	G/G	G/G	G/G	G/G	G/G	G/G	G/G	G/G	G/G	./.	G/G	G/G	G/G
2955205	T	G	T/T	T/T	T/T	T/T	T/T	T/T	T/T	T/T	T/T	T/T	T/T	T/T	T/T	T/T	T/T	T/T	T/T	T/T	T/T	T/T	T/T	T/T	T/T	T/T	T/T	./.	T/T	T/T	./.	T/T	T/T	T/T	T/T	T/T	T/T	T/T	T/T	T/T	T/T	T/T	T/T	T/T	T/T	T/T	T/T	T/T	T/T
2957929	T	G	T/T	T/T	T/T	T/T	T/T	T/T	T/T	T/T	T/T	T/T	T/T	T/T	T/T	T/T	T/T	T/T	T/T	T/T	T/T	T/T	T/T	T/T	T/T	T/T	T/T	T/T	T/T	T/T	T/T	T/T	T/T	T/T	T/T	T/T	T/T	T/T	T/T	T/T	T/T	T/T	T/T	T/T	T/T	T/T	T/T	T/T	T/T
2957987	A	G	G/G	G/G	G/G	G/G	G/G	G/G	G/G	G/G	G/G	G/G	G/G	G/G	G/G	G/G	G/G	G/G	G/G	G/G	G/G	G/G	G/G	G/G	G/G	G/G	G/G	G/G	G/G	G/G	G/G	G/G	G/G	G/G	G/G	G/G	G/G	G/G	G/G	G/G	G/G	G/G	G/G	G/G	G/G	G/G	G/G	G/G	G/G
2958284	A	C	A/A	A/A	A/A	A/A	A/A	A/A	A/A	A/A	A/A	A/A	A/A	A/A	A/A	./.	A/A	A/A	A/A	A/A	A/A	A/A	A/A	A/A	A/A	A/A	A/A	A/A	A/A	A/A	A/A	./.	A/A	A/A	A/A	A/A	A/A	A/A	A/A	A/A	A/A	A/A	A/A	A/A	A/A	A/A	A/A	A/A	A/A
2958292	G	A	A/A	A/A	A/A	A/A	A/A	A/A	A/A	A/A	A/A	A/A	A/A	A/A	A/A	./.	A/A	A/A	A/A	A/A	A/A	A/A	A/A	A/A	A/A	A/A	A/A	A/A	A/A	A/A	A/A	./.	A/A	A/A	A/A	A/A	A/A	A/A	A/A	A/A	A/A	A/A	A/A	A/A	A/A	A/A	A/A	A/A	A/A
2959184	C	G	C/C	C/C	C/C	C/C	C/C	C/C	C/C	C/C	C/C	C/C	C/C	C/C	C/C	C/C	C/C	C/C	C/C	./.	./.	C/C	C/C	C/C	C/C	C/C	C/C	C/C	C/C	C/C	C/C	C/C	C/C	C/C	C/C	C/C	C/C	C/C	C/C	C/C	C/C	C/C	C/C	C/C	C/C	C/C	C/C	C/C	C/C
2965895	G	A	G/G	G/G	G/G	G/G	G/G	G/G	G/G	G/G	G/G	G/G	G/G	G/G	G/G	G/G	G/G	G/G	G/G	G/G	G/G	G/G	G/G	G/G	G/G	G/G	G/G	G/G	G/G	G/G	G/G	G/G	G/G	G/G	G/G	G/G	G/G	G/G	G/G	G/G	G/G	G/G	G/G	G/G	G/G	G/G	G/G	G/G	G/G
2966014	G	A	A/A	A/A	A/A	A/A	A/A	A/A	A/A	A/A	A/A	A/A	A/A	A/A	A/A	A/A	A/A	A/A	A/A	A/A	A/A	A/A	A/A	A/A	A/A	A/A	A/A	A/A	A/A	A/A	A/A	A/A	A/A	A/A	A/A	A/A	A/A	A/A	A/A	A/A	A/A	A/A	A/A	A/A	A/A	A/A	A/A	A/A	A/A
2972747	C	G	C/C	C/C	C/C	C/C	C/C	C/C	C/C	C/C	C/C	C/C	C/C	C/C	C/C	C/C	C/C	C/C	C/C	C/C	C/C	./.	C/C	C/C	C/C	C/C	C/C	C/C	C/C	C/C	C/C	C/C	C/C	C/C	C/C	C/C	C/C	C/C	C/C	C/C	C/C	C/C	C/C	C/C	C/C	C/C	C/C	C/C	C/C
2974737	T	C	C/C	C/C	C/C	C/C	C/C	C/C	C/C	C/C	C/C	C/C	C/C	C/C	C/C	C/C	C/C	C/C	C/C	C/C	C/C	C/C	C/C	C/C	C/C	C/C	C/C	C/C	C/C	C/C	C/C	C/C	C/C	C/C	C/C	C/C	C/C	C/C	C/C	C/C	C/C	C/C	C/C	./.	C/C	C/C	C/C	C/C	./.
2978478	G	A	A/A	A/A	A/A	A/A	A/A	A/A	A/A	A/A	A/A	A/A	A/A	A/A	A/A	A/A	A/A	A/A	A/A	A/A	A/A	A/A	A/A	A/A	A/A	A/A	A/A	A/A	A/A	A/A	A/A	A/A	A/A	A/A	A/A	A/A	A/A	A/A	A/A	A/A	A/A	A/A	A/A	A/A	A/A	A/A	A/A	A/A	A/A
2979488	G	A	G/G	G/G	G/G	G/G	G/G	G/G	G/G	G/G	G/G	G/G	G/G	G/G	G/G	G/G	G/G	G/G	G/G	G/G	G/G	G/G	G/G	G/G	G/G	G/G	G/G	G/G	G/G	G/G	G/G	G/G	G/G	G/G	G/G	G/G	G/G	G/G	G/G	G/G	G/G	G/G	G/G	G/G	G/G	G/G	G/G	G/G	G/G
2985165	T	A	T/T	T/T	T/T	T/T	T/T	T/T	T/T	T/T	T/T	T/T	T/T	./.	T/T	./.	T/T	T/T	T/T	T/T	T/T	T/T	T/T	T/T	T/T	T/T	T/T	T/T	T/T	T/T	T/T	T/T	T/T	T/T	T/T	T/T	T/T	T/T	T/T	T/T	T/T	T/T	T/T	T/T	T/T	T/T	T/T	T/T	T/T
2992311	G	A	G/G	G/G	G/G	G/G	G/G	G/G	G/G	G/G	G/G	G/G	G/G	G/G	./.	G/G	G/G	G/G	G/G	G/G	G/G	G/G	G/G	G/G	G/G	G/G	G/G	G/G	G/G	G/G	G/G	G/G	./.	G/G	G/G	G/G	./.	G/G	G/G	G/G	G/G	G/G	G/G	G/G	G/G	G/G	G/G	G/G	G/G
2992448	G	C	C/C	C/C	C/C	C/C	C/C	C/C	C/C	C/C	C/C	C/C	C/C	C/C	C/C	C/C	C/C	C/C	C/C	C/C	C/C	C/C	C/C	C/C	C/C	C/C	C/C	C/C	C/C	C/C	C/C	C/C	C/C	C/C	C/C	C/C	C/C	C/C	C/C	C/C	C/C	C/C	C/C	C/C	C/C	C/C	C/C	C/C	C/C
3007781	T	C	C/C	C/C	C/C	C/C	C/C	C/C	C/C	C/C	C/C	C/C	C/C	C/C	C/C	C/C	C/C	C/C	C/C	C/C	C/C	C/C	C/C	C/C	C/C	C/C	C/C	C/C	C/C	C/C	C/C	C/C	C/C	./.	C/C	C/C	C/C	C/C	C/C	C/C	C/C	C/C	C/C	C/C	C/C	C/C	C/C	C/C	C/C
3012354	A	G	A/A	A/A	A/A	A/A	./.	A/A	A/A	A/A	A/A	A/A	A/A	A/A	A/A	A/A	A/A	A/A	A/A	A/A	A/A	A/A	A/A	A/A	A/A	A/A	A/A	A/A	A/A	A/A	A/A	A/A	A/A	A/A	A/A	A/A	A/A	A/A	A/A	A/A	A/A	A/A	A/A	A/A	A/A	A/A	A/A	A/A	A/A
3017068	C	A	A/A	A/A	A/A	A/A	A/A	A/A	A/A	A/A	A/A	A/A	A/A	A/A	A/A	A/A	A/A	A/A	./.	A/A	A/A	A/A	A/A	A/A	A/A	A/A	A/A	A/A	A/A	A/A	A/A	A/A	A/A	A/A	A/A	A/A	A/A	A/A	A/A	A/A	A/A	A/A	A/A	A/A	A/A	A/A	A/A	A/A	A/A
3021117	T	C	T/T	T/T	T/T	T/T	T/T	T/T	T/T	T/T	T/T	T/T	T/T	T/T	T/T	T/T	T/T	T/T	T/T	T/T	T/T	T/T	T/T	T/T	T/T	T/T	T/T	T/T	T/T	T/T	T/T	T/T	T/T	T/T	T/T	T/T	T/T	T/T	T/T	T/T	T/T	T/T	T/T	T/T	T/T	T/T	T/T	T/T	T/T
3021987	C	G	G/G	G/G	G/G	G/G	G/G	G/G	G/G	G/G	G/G	G/G	G/G	G/G	G/G	G/G	G/G	G/G	G/G	G/G	G/G	G/G	G/G	G/G	G/G	G/G	G/G	G/G	G/G	G/G	G/G	G/G	G/G	G/G	G/G	G/G	G/G	G/G	G/G	G/G	G/G	G/G	G/G	G/G	G/G	G/G	G/G	G/G	G/G
3024298	G	A	G/G	G/G	G/G	G/G	G/G	G/G	G/G	G/G	G/G	G/G	G/G	G/G	G/G	G/G	G/G	G/G	G/G	G/G	G/G	G/G	G/G	G/G	G/G	G/G	G/G	G/G	G/G	G/G	G/G	G/G	G/G	G/G	G/G	G/G	G/G	G/G	G/G	G/G	G/G	G/G	G/G	G/G	G/G	G/G	G/G	G/G	G/G
3045885	G	A	A/A	A/A	A/A	A/A	A/A	A/A	./.	A/A	A/A	A/A	A/A	A/A	A/A	A/A	A/A	A/A	A/A	A/A	A/A	A/A	A/A	A/A	A/A	A/A	A/A	A/A	A/A	A/A	A/A	A/A	A/A	A/A	./.	A/A	A/A	A/A	A/A	A/A	A/A	A/A	A/A	A/A	A/A	A/A	A/A	A/A	A/A
3051111	T	A	T/T	T/T	T/T	T/T	T/T	T/T	T/T	T/T	T/T	T/T	T/T	T/T	T/T	T/T	T/T	T/T	T/T	T/T	./.	T/T	T/T	T/T	T/T	T/T	T/T	T/T	T/T	T/T	T/T	T/T	T/T	T/T	T/T	T/T	T/T	T/T	T/T	T/T	T/T	T/T	T/T	T/T	T/T	T/T	T/T	T/T	T/T
3052046	G	A	A/A	A/A	A/A	A/A	A/A	A/A	A/A	A/A	A/A	A/A	A/A	A/A	A/A	A/A	A/A	A/A	A/A	A/A	A/A	A/A	A/A	A/A	A/A	A/A	A/A	A/A	A/A	A/A	A/A	A/A	A/A	A/A	A/A	A/A	A/A	A/A	A/A	A/A	A/A	A/A	A/A	A/A	A/A	A/A	A/A	A/A	A/A
3057255	A	G	G/G	G/G	G/G	G/G	G/G	G/G	G/G	G/G	G/G	G/G	G/G	G/G	G/G	G/G	G/G	G/G	G/G	G/G	G/G	G/G	G/G	G/G	G/G	G/G	G/G	G/G	G/G	G/G	G/G	G/G	G/G	G/G	G/G	G/G	G/G	G/G	G/G	G/G	G/G	G/G	G/G	G/G	G/G	G/G	G/G	G/G	G/G
3058040	A	G	A/A	A/A	A/A	A/A	A/A	A/A	A/A	A/A	A/A	A/A	A/A	A/A	A/A	A/A	A/A	A/A	A/A	A/A	A/A	A/A	A/A	A/A	A/A	A/A	A/A	A/A	A/A	A/A	A/A	A/A	A/A	A/A	./.	A/A	A/A	A/A	A/A	A/A	A/A	A/A	A/A	A/A	A/A	A/A	A/A	A/A	A/A
3058531	G	A	G/G	G/G	G/G	G/G	G/G	G/G	G/G	G/G	G/G	G/G	G/G	G/G	G/G	G/G	G/G	G/G	G/G	G/G	G/G	G/G	G/G	G/G	G/G	G/G	G/G	G/G	G/G	G/G	G/G	G/G	G/G	G/G	G/G	G/G	G/G	G/G	G/G	G/G	G/G	G/G	./.	G/G	G/G	G/G	G/G	G/G	G/G
3059049	A	G	A/A	A/A	A/A	A/A	A/A	A/A	A/A	A/A	A/A	A/A	A/A	A/A	A/A	A/A	A/A	A/A	A/A	A/A	A/A	./.	A/A	A/A	A/A	A/A	A/A	A/A	A/A	A/A	A/A	A/A	A/A	A/A	A/A	A/A	A/A	A/A	A/A	A/A	A/A	A/A	A/A	A/A	A/A	A/A	A/A	A/A	A/A
3060691	C	T	C/C	C/C	C/C	C/C	C/C	C/C	C/C	C/C	./.	C/C	C/C	C/C	C/C	C/C	C/C	C/C	C/C	C/C	C/C	C/C	C/C	C/C	C/C	C/C	C/C	C/C	C/C	C/C	C/C	C/C	C/C	C/C	C/C	C/C	C/C	C/C	C/C	C/C	C/C	C/C	C/C	C/C	C/C	C/C	C/C	C/C	C/C
3066933	G	C	G/G	G/G	G/G	G/G	G/G	G/G	G/G	G/G	G/G	G/G	G/G	G/G	G/G	G/G	G/G	G/G	G/G	G/G	G/G	G/G	G/G	G/G	G/G	G/G	G/G	G/G	G/G	G/G	G/G	G/G	G/G	G/G	G/G	G/G	G/G	G/G	G/G	G/G	G/G	G/G	G/G	G/G	G/G	G/G	G/G	G/G	G/G
3078552	C	G	C/C	C/C	C/C	C/C	C/C	C/C	C/C	C/C	C/C	./.	C/C	C/C	C/C	C/C	C/C	C/C	C/C	C/C	C/C	C/C	C/C	C/C	C/C	C/C	C/C	C/C	C/C	C/C	C/C	C/C	C/C	C/C	C/C	C/C	C/C	C/C	C/C	C/C	C/C	C/C	C/C	C/C	C/C	C/C	C/C	C/C	C/C
3082335	G	T	T/T	T/T	T/T	T/T	T/T	T/T	T/T	T/T	T/T	T/T	T/T	T/T	./.	T/T	T/T	T/T	./.	T/T	T/T	T/T	T/T	T/T	T/T	T/T	T/T	T/T	T/T	T/T	T/T	T/T	T/T	T/T	T/T	T/T	T/T	T/T	T/T	T/T	T/T	T/T	T/T	T/T	T/T	T/T	T/T	T/T	T/T
3185416	T	C	C/C	C/C	C/C	C/C	C/C	C/C	C/C	C/C	C/C	C/C	C/C	C/C	C/C	C/C	C/C	C/C	C/C	C/C	C/C	C/C	C/C	C/C	C/C	C/C	C/C	C/C	C/C	C/C	C/C	C/C	C/C	C/C	C/C	C/C	C/C	C/C	C/C	C/C	C/C	C/C	C/C	./.	C/C	C/C	C/C	C/C	C/C
3185859	A	G	A/A	A/A	A/A	A/A	A/A	A/A	A/A	A/A	A/A	A/A	A/A	A/A	A/A	A/A	A/A	A/A	A/A	A/A	A/A	A/A	A/A	A/A	A/A	A/A	A/A	./.	./.	A/A	A/A	A/A	A/A	A/A	A/A	A/A	A/A	A/A	A/A	A/A	A/A	A/A	A/A	A/A	A/A	A/A	A/A	A/A	A/A
3188354	C	A	C/C	C/C	C/C	C/C	C/C	C/C	C/C	C/C	C/C	C/C	C/C	C/C	C/C	C/C	C/C	C/C	C/C	C/C	C/C	C/C	C/C	C/C	C/C	C/C	C/C	C/C	C/C	C/C	C/C	C/C	C/C	C/C	C/C	C/C	C/C	C/C	C/C	C/C	C/C	C/C	C/C	C/C	C/C	C/C	C/C	C/C	C/C
3189254	C	T	C/C	C/C	C/C	C/C	C/C	C/C	C/C	C/C	C/C	C/C	C/C	C/C	C/C	C/C	C/C	C/C	C/C	C/C	C/C	C/C	C/C	C/C	C/C	C/C	C/C	C/C	C/C	C/C	C/C	C/C	C/C	C/C	C/C	./.	C/C	C/C	C/C	C/C	C/C	C/C	C/C	C/C	C/C	C/C	C/C	C/C	C/C
3190012	A	G	G/G	G/G	G/G	G/G	G/G	G/G	G/G	G/G	G/G	G/G	G/G	G/G	G/G	G/G	G/G	G/G	G/G	./.	G/G	G/G	G/G	G/G	G/G	G/G	G/G	G/G	G/G	G/G	G/G	G/G	G/G	G/G	G/G	G/G	G/G	G/G	G/G	G/G	G/G	G/G	G/G	G/G	G/G	G/G	G/G	G/G	G/G
3191042	A	G	G/G	G/G	G/G	G/G	G/G	G/G	G/G	G/G	G/G	G/G	G/G	G/G	G/G	G/G	G/G	G/G	G/G	G/G	G/G	G/G	G/G	G/G	G/G	G/G	G/G	G/G	G/G	G/G	G/G	G/G	G/G	G/G	G/G	G/G	G/G	G/G	G/G	G/G	G/G	G/G	G/G	G/G	G/G	G/G	G/G	G/G	G/G
3194651	C	T	T/T	T/T	T/T	T/T	T/T	T/T	T/T	T/T	T/T	T/T	T/T	T/T	T/T	T/T	T/T	T/T	T/T	T/T	T/T	T/T	T/T	T/T	T/T	T/T	T/T	T/T	T/T	T/T	T/T	T/T	T/T	T/T	T/T	T/T	T/T	T/T	T/T	T/T	T/T	T/T	T/T	T/T	T/T	T/T	T/T	T/T	T/T
3197017	C	A	C/C	C/C	C/C	C/C	C/C	C/C	C/C	C/C	C/C	C/C	C/C	C/C	C/C	C/C	C/C	C/C	C/C	C/C	C/C	C/C	C/C	C/C	C/C	C/C	C/C	C/C	C/C	C/C	C/C	C/C	C/C	C/C	C/C	C/C	C/C	C/C	C/C	C/C	C/C	C/C	./.	C/C	C/C	C/C	C/C	C/C	C/C
3218431	A	C	A/A	A/A	A/A	A/A	A/A	A/A	A/A	A/A	A/A	A/A	A/A	A/A	A/A	A/A	A/A	A/A	A/A	A/A	A/A	A/A	A/A	A/A	A/A	A/A	A/A	A/A	A/A	A/A	A/A	A/A	A/A	A/A	A/A	A/A	A/A	A/A	A/A	A/A	A/A	A/A	A/A	A/A	A/A	A/A	A/A	A/A	A/A
3220093	A	G	A/A	A/A	A/A	A/A	A/A	A/A	A/A	A/A	A/A	A/A	A/A	A/A	A/A	A/A	A/A	A/A	A/A	A/A	A/A	A/A	A/A	A/A	A/A	A/A	A/A	A/A	A/A	A/A	./.	A/A	A/A	A/A	A/A	A/A	A/A	./.	A/A	A/A	A/A	A/A	A/A	A/A	A/A	A/A	A/A	A/A	A/A
3220775	A	G	A/A	A/A	A/A	A/A	A/A	A/A	A/A	A/A	A/A	A/A	A/A	A/A	A/A	A/A	A/A	A/A	A/A	A/A	A/A	A/A	A/A	A/A	A/A	A/A	A/A	A/A	./.	A/A	A/A	A/A	A/A	A/A	A/A	A/A	A/A	A/A	A/A	A/A	A/A	A/A	A/A	A/A	A/A	A/A	A/A	A/A	A/A
3225752	C	A	A/A	A/A	A/A	A/A	A/A	A/A	A/A	A/A	A/A	A/A	A/A	A/A	A/A	A/A	A/A	A/A	./.	A/A	A/A	A/A	A/A	A/A	A/A	A/A	A/A	A/A	A/A	./.	A/A	A/A	A/A	A/A	A/A	A/A	A/A	A/A	A/A	A/A	A/A	A/A	A/A	A/A	A/A	./.	A/A	A/A	A/A
3227294	C	T	C/C	C/C	C/C	C/C	C/C	C/C	C/C	C/C	C/C	C/C	C/C	C/C	C/C	C/C	C/C	C/C	C/C	C/C	C/C	C/C	C/C	C/C	C/C	C/C	C/C	C/C	C/C	C/C	C/C	C/C	C/C	C/C	C/C	C/C	C/C	C/C	C/C	C/C	C/C	C/C	C/C	C/C	C/C	C/C	C/C	C/C	C/C
3230676	C	G	C/C	C/C	C/C	C/C	C/C	C/C	C/C	C/C	C/C	C/C	C/C	C/C	C/C	C/C	C/C	./.	C/C	C/C	C/C	C/C	C/C	C/C	C/C	C/C	C/C	C/C	C/C	C/C	C/C	C/C	C/C	C/C	C/C	C/C	C/C	C/C	C/C	C/C	C/C	C/C	C/C	C/C	C/C	C/C	./.	C/C	C/C
3265858	G	A	G/G	G/G	G/G	G/G	G/G	G/G	G/G	G/G	G/G	G/G	G/G	G/G	G/G	G/G	G/G	G/G	G/G	G/G	G/G	G/G	G/G	G/G	G/G	G/G	G/G	G/G	G/G	G/G	G/G	G/G	G/G	G/G	G/G	G/G	G/G	G/G	G/G	G/G	G/G	G/G	G/G	G/G	G/G	G/G	G/G	G/G	G/G
3267304	T	C	C/C	C/C	C/C	C/C	C/C	C/C	C/C	C/C	C/C	C/C	C/C	C/C	C/C	C/C	C/C	C/C	C/C	C/C	C/C	C/C	C/C	C/C	C/C	C/C	C/C	C/C	C/C	C/C	C/C	C/C	C/C	C/C	C/C	C/C	C/C	C/C	C/C	C/C	C/C	C/C	C/C	C/C	C/C	C/C	C/C	C/C	C/C
3267410	G	C	C/C	C/C	C/C	C/C	C/C	C/C	C/C	C/C	C/C	C/C	C/C	C/C	C/C	C/C	C/C	C/C	C/C	C/C	C/C	C/C	C/C	C/C	C/C	./.	C/C	C/C	C/C	C/C	./.	C/C	C/C	C/C	C/C	C/C	C/C	C/C	C/C	C/C	C/C	C/C	C/C	C/C	C/C	C/C	C/C	./.	C/C
3267767	G	A	A/A	A/A	A/A	A/A	A/A	A/A	A/A	A/A	A/A	A/A	A/A	A/A	A/A	A/A	A/A	A/A	A/A	A/A	A/A	A/A	A/A	A/A	A/A	A/A	A/A	A/A	A/A	A/A	A/A	A/A	A/A	A/A	A/A	A/A	A/A	A/A	A/A	A/A	A/A	A/A	A/A	A/A	A/A	A/A	A/A	A/A	A/A
3269508	G	C	C/C	C/C	C/C	C/C	C/C	C/C	C/C	C/C	C/C	C/C	C/C	C/C	C/C	C/C	C/C	C/C	C/C	C/C	C/C	C/C	C/C	C/C	C/C	C/C	C/C	C/C	C/C	C/C	C/C	C/C	C/C	C/C	C/C	C/C	C/C	C/C	C/C	C/C	C/C	C/C	C/C	C/C	C/C	C/C	C/C	C/C	C/C
3272551	C	T	T/T	T/T	T/T	T/T	T/T	T/T	T/T	T/T	T/T	T/T	T/T	T/T	T/T	T/T	T/T	./.	T/T	T/T	T/T	T/T	T/T	T/T	T/T	T/T	T/T	T/T	T/T	T/T	T/T	T/T	T/T	T/T	T/T	T/T	T/T	T/T	T/T	T/T	T/T	T/T	T/T	T/T	T/T	T/T	T/T	T/T	T/T
3278023	G	A	G/G	G/G	G/G	G/G	G/G	G/G	G/G	G/G	G/G	G/G	G/G	G/G	G/G	G/G	G/G	G/G	G/G	G/G	G/G	G/G	G/G	G/G	G/G	G/G	G/G	./.	G/G	G/G	G/G	G/G	G/G	G/G	G/G	G/G	G/G	G/G	G/G	G/G	G/G	G/G	G/G	G/G	G/G	G/G	G/G	G/G	G/G
3278525	C	A	C/C	C/C	C/C	C/C	C/C	C/C	C/C	C/C	C/C	C/C	C/C	C/C	C/C	C/C	C/C	C/C	C/C	C/C	C/C	C/C	C/C	C/C	C/C	C/C	C/C	C/C	C/C	C/C	C/C	C/C	C/C	C/C	C/C	C/C	C/C	C/C	C/C	C/C	C/C	C/C	C/C	C/C	C/C	C/C	C/C	C/C	C/C
3279902	C	T	C/C	C/C	C/C	C/C	C/C	C/C	C/C	C/C	C/C	C/C	C/C	C/C	C/C	C/C	C/C	C/C	C/C	./.	C/C	C/C	C/C	C/C	C/C	C/C	C/C	C/C	C/C	C/C	C/C	C/C	C/C	C/C	C/C	C/C	C/C	C/C	C/C	C/C	C/C	C/C	C/C	C/C	C/C	C/C	C/C	C/C	C/C
3279929	A	C	C/C	C/C	C/C	C/C	C/C	C/C	C/C	C/C	C/C	C/C	C/C	C/C	C/C	C/C	C/C	C/C	C/C	./.	C/C	C/C	C/C	C/C	C/C	C/C	C/C	C/C	C/C	C/C	C/C	C/C	C/C	C/C	C/C	C/C	C/C	C/C	C/C	C/C	C/C	C/C	C/C	C/C	C/C	C/C	C/C	C/C	C/C
3286042	G	A	G/G	G/G	G/G	G/G	G/G	G/G	G/G	G/G	G/G	G/G	G/G	G/G	G/G	G/G	G/G	G/G	G/G	./.	G/G	G/G	G/G	G/G	G/G	G/G	G/G	G/G	G/G	G/G	G/G	./.	G/G	G/G	G/G	G/G	G/G	G/G	G/G	G/G	G/G	G/G	G/G	G/G	G/G	G/G	G/G	G/G	G/G
3286059	T	A	A/A	A/A	A/A	A/A	A/A	A/A	A/A	A/A	A/A	A/A	A/A	A/A	A/A	A/A	A/A	A/A	A/A	./.	A/A	A/A	A/A	A/A	A/A	A/A	A/A	A/A	A/A	A/A	A/A	./.	A/A	A/A	A/A	A/A	A/A	A/A	A/A	A/A	A/A	A/A	A/A	A/A	A/A	A/A	A/A	A/A	A/A
3293812	C	T	T/T	T/T	T/T	T/T	T/T	T/T	T/T	T/T	T/T	T/T	T/T	T/T	T/T	T/T	T/T	T/T	T/T	T/T	T/T	T/T	T/T	T/T	T/T	T/T	T/T	T/T	T/T	T/T	T/T	T/T	T/T	T/T	T/T	T/T	T/T	./.	T/T	T/T	T/T	T/T	T/T	T/T	T/T	T/T	T/T	T/T	T/T
3300554	G	A	G/G	G/G	G/G	G/G	G/G	G/G	G/G	G/G	G/G	./.	G/G	G/G	G/G	G/G	G/G	G/G	G/G	G/G	G/G	G/G	G/G	G/G	G/G	G/G	G/G	G/G	G/G	G/G	G/G	G/G	G/G	G/G	G/G	G/G	G/G	G/G	G/G	./.	G/G	G/G	G/G	G/G	G/G	G/G	G/G	G/G	G/G
3305044	C	T	T/T	T/T	T/T	T/T	T/T	T/T	T/T	T/T	T/T	T/T	T/T	T/T	T/T	./.	T/T	T/T	T/T	T/T	T/T	T/T	T/T	T/T	T/T	T/T	T/T	T/T	T/T	T/T	T/T	T/T	T/T	T/T	T/T	T/T	T/T	T/T	T/T	T/T	T/T	T/T	T/T	T/T	T/T	T/T	./.	./.	T/T
3305053	G	A	G/G	G/G	G/G	G/G	G/G	G/G	G/G	G/G	G/G	G/G	G/G	G/G	G/G	./.	G/G	G/G	G/G	G/G	G/G	G/G	G/G	G/G	G/G	G/G	G/G	G/G	G/G	G/G	G/G	G/G	G/G	G/G	G/G	G/G	G/G	G/G	G/G	G/G	G/G	G/G	G/G	G/G	G/G	G/G	G/G	G/G	G/G
3306270	G	A	A/A	A/A	A/A	A/A	A/A	A/A	A/A	A/A	A/A	A/A	A/A	A/A	A/A	A/A	A/A	A/A	A/A	A/A	A/A	A/A	A/A	A/A	A/A	A/A	A/A	A/A	A/A	A/A	A/A	A/A	A/A	A/A	A/A	A/A	A/A	A/A	A/A	A/A	A/A	A/A	A/A	A/A	A/A	A/A	A/A	A/A	A/A
3313510	C	G	C/C	C/C	C/C	C/C	C/C	C/C	C/C	C/C	./.	C/C	C/C	C/C	C/C	C/C	C/C	C/C	C/C	C/C	C/C	C/C	C/C	C/C	C/C	C/C	C/C	C/C	C/C	C/C	C/C	C/C	C/C	C/C	C/C	C/C	C/C	C/C	C/C	C/C	C/C	C/C	C/C	C/C	C/C	C/C	C/C	C/C	C/C
3315919	A	G	G/G	G/G	G/G	G/G	G/G	G/G	G/G	G/G	G/G	G/G	G/G	G/G	G/G	./.	G/G	G/G	G/G	G/G	G/G	G/G	G/G	G/G	G/G	G/G	G/G	G/G	G/G	G/G	G/G	G/G	G/G	G/G	G/G	G/G	G/G	G/G	G/G	G/G	G/G	G/G	G/G	G/G	G/G	G/G	G/G	G/G	G/G
3316166	T	G	G/G	G/G	G/G	G/G	G/G	G/G	G/G	G/G	G/G	G/G	G/G	G/G	G/G	G/G	G/G	G/G	G/G	G/G	G/G	G/G	G/G	G/G	G/G	G/G	G/G	G/G	G/G	G/G	G/G	G/G	G/G	G/G	G/G	G/G	G/G	G/G	G/G	G/G	G/G	G/G	G/G	G/G	G/G	G/G	G/G	G/G	G/G
3319506	G	A	G/G	G/G	G/G	G/G	G/G	G/G	G/G	G/G	G/G	G/G	G/G	G/G	G/G	G/G	G/G	G/G	G/G	G/G	G/G	G/G	G/G	G/G	G/G	G/G	G/G	./.	G/G	G/G	G/G	G/G	G/G	G/G	G/G	G/G	G/G	G/G	G/G	G/G	G/G	G/G	G/G	G/G	G/G	G/G	G/G	G/G	G/G
3320195	C	T	C/C	C/C	C/C	C/C	C/C	C/C	C/C	C/C	C/C	C/C	C/C	C/C	C/C	C/C	C/C	C/C	C/C	C/C	C/C	C/C	C/C	C/C	C/C	C/C	C/C	C/C	C/C	C/C	C/C	C/C	C/C	C/C	C/C	C/C	C/C	C/C	C/C	C/C	C/C	C/C	C/C	C/C	./.	C/C	C/C	C/C	C/C
3320753	G	A	G/G	G/G	G/G	G/G	G/G	G/G	G/G	G/G	G/G	G/G	G/G	G/G	G/G	G/G	G/G	G/G	G/G	G/G	G/G	G/G	G/G	G/G	G/G	G/G	G/G	G/G	G/G	G/G	G/G	G/G	G/G	G/G	G/G	G/G	G/G	G/G	G/G	G/G	G/G	G/G	G/G	G/G	G/G	./.	G/G	G/G	G/G
3324321	A	G	./.	A/A	A/A	A/A	A/A	A/A	A/A	A/A	A/A	A/A	A/A	A/A	A/A	A/A	A/A	A/A	A/A	A/A	A/A	A/A	A/A	A/A	A/A	A/A	A/A	A/A	A/A	A/A	A/A	A/A	A/A	A/A	A/A	A/A	A/A	A/A	A/A	A/A	A/A	A/A	A/A	A/A	A/A	A/A	A/A	A/A	A/A
3333593	G	A	A/A	A/A	A/A	A/A	A/A	A/A	A/A	A/A	A/A	A/A	A/A	A/A	A/A	A/A	A/A	A/A	A/A	A/A	A/A	A/A	A/A	A/A	A/A	A/A	A/A	A/A	A/A	A/A	A/A	A/A	A/A	A/A	A/A	A/A	A/A	A/A	A/A	A/A	A/A	A/A	A/A	A/A	A/A	A/A	A/A	A/A	A/A
3338645	C	T	T/T	T/T	T/T	T/T	T/T	T/T	T/T	T/T	T/T	T/T	T/T	T/T	T/T	T/T	T/T	T/T	./.	T/T	T/T	T/T	T/T	T/T	T/T	T/T	T/T	T/T	T/T	T/T	T/T	T/T	./.	T/T	T/T	T/T	T/T	T/T	T/T	T/T	T/T	T/T	T/T	T/T	T/T	T/T	T/T	T/T	T/T
3344494	C	A	C/C	C/C	C/C	C/C	C/C	C/C	C/C	./.	C/C	C/C	C/C	C/C	C/C	C/C	C/C	C/C	C/C	C/C	C/C	C/C	C/C	./.	C/C	C/C	C/C	C/C	C/C	C/C	C/C	C/C	C/C	C/C	C/C	C/C	C/C	C/C	C/C	./.	C/C	C/C	C/C	C/C	C/C	C/C	C/C	C/C	C/C
3344728	T	C	C/C	C/C	C/C	C/C	./.	C/C	C/C	C/C	C/C	./.	C/C	C/C	C/C	C/C	C/C	C/C	C/C	C/C	./.	C/C	C/C	C/C	C/C	C/C	C/C	C/C	C/C	C/C	C/C	C/C	C/C	C/C	C/C	C/C	C/C	C/C	C/C	C/C	C/C	C/C	C/C	C/C	./.	C/C	C/C	C/C	C/C
3344938	G	A	A/A	A/A	A/A	A/A	A/A	A/A	A/A	A/A	A/A	A/A	A/A	A/A	A/A	A/A	./.	A/A	A/A	A/A	A/A	A/A	A/A	A/A	A/A	A/A	A/A	A/A	A/A	A/A	A/A	A/A	A/A	A/A	A/A	A/A	A/A	A/A	A/A	A/A	A/A	A/A	A/A	A/A	A/A	A/A	A/A	A/A	A/A
3345661	C	T	C/C	C/C	C/C	C/C	C/C	C/C	./.	C/C	C/C	C/C	C/C	C/C	C/C	C/C	C/C	C/C	C/C	./.	C/C	C/C	C/C	C/C	C/C	C/C	C/C	C/C	C/C	C/C	C/C	C/C	C/C	C/C	C/C	C/C	C/C	C/C	C/C	C/C	C/C	C/C	C/C	C/C	C/C	C/C	C/C	C/C	C/C
3350944	C	G	C/C	C/C	C/C	C/C	C/C	C/C	C/C	C/C	C/C	C/C	C/C	C/C	C/C	C/C	C/C	C/C	C/C	C/C	C/C	C/C	C/C	C/C	C/C	C/C	C/C	./.	C/C	C/C	C/C	C/C	C/C	C/C	./.	C/C	C/C	C/C	C/C	C/C	C/C	C/C	C/C	C/C	C/C	C/C	C/C	C/C	C/C
3352043	G	A	A/A	A/A	A/A	A/A	A/A	A/A	A/A	A/A	A/A	A/A	A/A	A/A	A/A	A/A	A/A	A/A	A/A	A/A	A/A	A/A	A/A	A/A	A/A	A/A	A/A	A/A	A/A	A/A	A/A	A/A	A/A	A/A	A/A	./.	A/A	A/A	A/A	A/A	A/A	A/A	A/A	A/A	A/A	A/A	A/A	A/A	A/A
3354773	G	T	G/G	G/G	G/G	G/G	G/G	G/G	G/G	G/G	G/G	G/G	G/G	G/G	G/G	G/G	G/G	G/G	G/G	G/G	G/G	G/G	G/G	G/G	G/G	G/G	G/G	G/G	G/G	G/G	G/G	G/G	G/G	G/G	G/G	G/G	G/G	G/G	G/G	G/G	G/G	G/G	G/G	G/G	G/G	G/G	G/G	G/G	G/G
3360028	T	C	T/T	T/T	T/T	T/T	T/T	T/T	T/T	T/T	T/T	T/T	T/T	T/T	T/T	T/T	T/T	T/T	T/T	T/T	T/T	T/T	T/T	T/T	T/T	T/T	T/T	T/T	T/T	T/T	T/T	T/T	T/T	T/T	T/T	T/T	T/T	T/T	T/T	T/T	T/T	T/T	T/T	T/T	T/T	T/T	T/T	T/T	T/T
3360198	C	T	T/T	T/T	T/T	T/T	T/T	T/T	T/T	T/T	T/T	T/T	T/T	T/T	T/T	T/T	T/T	T/T	T/T	T/T	T/T	T/T	T/T	T/T	T/T	T/T	T/T	T/T	T/T	T/T	T/T	T/T	T/T	T/T	T/T	T/T	T/T	T/T	T/T	T/T	T/T	T/T	T/T	T/T	T/T	T/T	T/T	T/T	T/T
3366353	C	T	C/C	C/C	C/C	C/C	C/C	C/C	C/C	C/C	C/C	C/C	C/C	C/C	C/C	C/C	C/C	C/C	C/C	C/C	C/C	C/C	C/C	C/C	C/C	C/C	C/C	C/C	C/C	C/C	C/C	C/C	C/C	C/C	C/C	C/C	C/C	C/C	C/C	C/C	C/C	C/C	C/C	C/C	C/C	C/C	C/C	C/C	C/C
3372942	C	T	T/T	T/T	T/T	T/T	T/T	T/T	T/T	T/T	T/T	T/T	T/T	T/T	./.	T/T	T/T	T/T	T/T	T/T	T/T	T/T	T/T	T/T	T/T	T/T	T/T	T/T	T/T	T/T	T/T	T/T	T/T	T/T	T/T	T/T	T/T	T/T	T/T	T/T	T/T	T/T	T/T	T/T	T/T	T/T	T/T	T/T	T/T
3378758	T	C	T/T	T/T	T/T	T/T	T/T	T/T	T/T	T/T	T/T	T/T	T/T	T/T	T/T	T/T	T/T	T/T	T/T	T/T	T/T	T/T	T/T	T/T	T/T	T/T	T/T	T/T	T/T	T/T	T/T	T/T	T/T	T/T	T/T	T/T	T/T	T/T	T/T	T/T	T/T	T/T	T/T	T/T	T/T	T/T	T/T	T/T	T/T
3378829	T	G	G/G	G/G	G/G	G/G	G/G	G/G	G/G	G/G	G/G	G/G	G/G	G/G	G/G	G/G	G/G	G/G	./.	G/G	G/G	./.	G/G	G/G	G/G	G/G	G/G	G/G	G/G	G/G	G/G	G/G	G/G	G/G	G/G	G/G	G/G	G/G	G/G	G/G	G/G	G/G	G/G	G/G	G/G	G/G	G/G	G/G	G/G
3379330	T	C	C/C	C/C	C/C	C/C	C/C	C/C	C/C	C/C	C/C	C/C	C/C	C/C	C/C	C/C	./.	C/C	C/C	C/C	C/C	C/C	C/C	C/C	C/C	C/C	C/C	C/C	C/C	C/C	C/C	C/C	C/C	C/C	C/C	C/C	C/C	C/C	C/C	C/C	C/C	C/C	C/C	C/C	C/C	C/C	C/C	C/C	C/C
3382058	G	C	C/C	C/C	C/C	C/C	C/C	C/C	C/C	C/C	C/C	C/C	C/C	C/C	C/C	C/C	C/C	C/C	C/C	C/C	C/C	C/C	C/C	C/C	C/C	C/C	C/C	C/C	C/C	C/C	C/C	C/C	C/C	C/C	C/C	C/C	C/C	C/C	C/C	C/C	C/C	C/C	C/C	C/C	C/C	C/C	C/C	C/C	C/C
3383349	C	T	T/T	T/T	T/T	T/T	T/T	T/T	T/T	T/T	T/T	T/T	T/T	T/T	T/T	T/T	T/T	T/T	T/T	T/T	T/T	T/T	T/T	T/T	T/T	T/T	T/T	T/T	T/T	./.	T/T	T/T	T/T	T/T	T/T	T/T	T/T	T/T	T/T	T/T	T/T	T/T	T/T	T/T	T/T	T/T	T/T	T/T	T/T
3386068	T	C	T/T	T/T	T/T	T/T	T/T	T/T	T/T	T/T	T/T	T/T	T/T	T/T	T/T	T/T	T/T	T/T	./.	T/T	T/T	T/T	T/T	T/T	T/T	T/T	T/T	T/T	T/T	T/T	T/T	T/T	T/T	T/T	T/T	T/T	T/T	T/T	T/T	T/T	T/T	T/T	T/T	T/T	T/T	T/T	T/T	T/T	T/T
3386096	T	A	./.	T/T	T/T	T/T	T/T	T/T	T/T	T/T	T/T	T/T	T/T	T/T	T/T	T/T	T/T	T/T	./.	T/T	T/T	T/T	T/T	T/T	T/T	T/T	T/T	T/T	T/T	T/T	T/T	T/T	T/T	T/T	T/T	T/T	T/T	T/T	T/T	T/T	T/T	T/T	T/T	T/T	T/T	T/T	T/T	T/T	T/T
3392429	A	G	A/A	A/A	A/A	A/A	A/A	A/A	A/A	A/A	A/A	A/A	A/A	A/A	A/A	A/A	A/A	A/A	A/A	A/A	A/A	A/A	A/A	A/A	A/A	A/A	A/A	A/A	A/A	A/A	A/A	A/A	A/A	A/A	A/A	A/A	A/A	A/A	A/A	A/A	A/A	A/A	A/A	A/A	A/A	A/A	A/A	A/A	A/A
3399527	A	C	A/A	A/A	A/A	A/A	A/A	A/A	A/A	A/A	A/A	A/A	A/A	A/A	A/A	A/A	A/A	A/A	A/A	A/A	./.	A/A	A/A	A/A	A/A	A/A	A/A	A/A	A/A	A/A	A/A	A/A	A/A	A/A	A/A	A/A	A/A	A/A	A/A	A/A	A/A	A/A	A/A	A/A	A/A	A/A	A/A	A/A	A/A
3407280	C	G	G/G	G/G	G/G	G/G	G/G	G/G	G/G	G/G	G/G	G/G	G/G	G/G	G/G	G/G	G/G	G/G	G/G	G/G	G/G	G/G	G/G	G/G	G/G	G/G	G/G	G/G	G/G	G/G	G/G	G/G	G/G	G/G	G/G	G/G	G/G	G/G	G/G	G/G	G/G	G/G	G/G	G/G	G/G	G/G	G/G	G/G	G/G
3409477	C	T	T/T	T/T	T/T	T/T	T/T	T/T	T/T	T/T	T/T	T/T	T/T	T/T	T/T	T/T	T/T	T/T	T/T	T/T	T/T	T/T	T/T	T/T	T/T	T/T	T/T	T/T	T/T	T/T	T/T	T/T	T/T	T/T	T/T	T/T	T/T	T/T	T/T	T/T	T/T	T/T	T/T	T/T	T/T	T/T	T/T	T/T	T/T
3412724	A	T	T/T	T/T	T/T	T/T	T/T	T/T	T/T	T/T	T/T	T/T	T/T	T/T	T/T	T/T	T/T	T/T	T/T	T/T	T/T	T/T	T/T	T/T	T/T	T/T	T/T	T/T	T/T	T/T	T/T	T/T	T/T	T/T	T/T	T/T	T/T	T/T	T/T	T/T	T/T	T/T	T/T	T/T	T/T	T/T	T/T	T/T	T/T
3424817	G	A	G/G	G/G	G/G	G/G	G/G	G/G	G/G	G/G	G/G	G/G	G/G	G/G	G/G	G/G	G/G	G/G	G/G	./.	G/G	G/G	G/G	G/G	G/G	G/G	G/G	G/G	./.	G/G	G/G	G/G	G/G	G/G	G/G	G/G	./.	G/G	G/G	G/G	G/G	G/G	G/G	G/G	G/G	G/G	G/G	G/G	G/G
3426071	A	C	C/C	C/C	C/C	C/C	C/C	C/C	C/C	C/C	C/C	C/C	C/C	C/C	C/C	C/C	C/C	C/C	C/C	C/C	C/C	C/C	C/C	C/C	C/C	C/C	C/C	C/C	C/C	C/C	C/C	C/C	C/C	C/C	C/C	C/C	C/C	C/C	C/C	C/C	C/C	C/C	C/C	C/C	C/C	C/C	C/C	C/C	C/C
3426108	C	T	C/C	C/C	C/C	C/C	C/C	C/C	C/C	C/C	C/C	C/C	C/C	C/C	C/C	./.	C/C	C/C	C/C	C/C	C/C	C/C	C/C	C/C	C/C	C/C	C/C	C/C	C/C	C/C	C/C	C/C	C/C	C/C	C/C	C/C	C/C	C/C	C/C	C/C	C/C	C/C	C/C	C/C	C/C	C/C	C/C	C/C	C/C
3426128	A	G	A/A	A/A	A/A	A/A	A/A	A/A	A/A	A/A	A/A	A/A	A/A	A/A	A/A	./.	A/A	A/A	A/A	A/A	A/A	A/A	A/A	A/A	A/A	A/A	A/A	A/A	A/A	A/A	A/A	A/A	A/A	A/A	A/A	A/A	A/A	A/A	A/A	A/A	A/A	A/A	A/A	A/A	A/A	A/A	A/A	A/A	A/A
3432972	T	C	T/T	T/T	T/T	T/T	T/T	T/T	T/T	T/T	T/T	T/T	T/T	T/T	T/T	T/T	T/T	T/T	T/T	T/T	T/T	T/T	T/T	T/T	T/T	T/T	T/T	T/T	T/T	T/T	T/T	T/T	T/T	T/T	T/T	T/T	T/T	T/T	T/T	T/T	T/T	T/T	T/T	T/T	T/T	T/T	T/T	T/T	T/T
3433267	T	C	T/T	T/T	T/T	T/T	T/T	T/T	T/T	T/T	T/T	T/T	T/T	T/T	T/T	T/T	T/T	T/T	T/T	T/T	T/T	T/T	T/T	T/T	T/T	T/T	T/T	T/T	T/T	T/T	T/T	T/T	T/T	T/T	T/T	T/T	T/T	T/T	T/T	T/T	T/T	T/T	T/T	T/T	T/T	T/T	T/T	T/T	T/T
3436567	T	C	C/C	C/C	C/C	C/C	C/C	C/C	C/C	C/C	C/C	C/C	C/C	C/C	C/C	C/C	C/C	C/C	C/C	C/C	C/C	C/C	C/C	C/C	C/C	C/C	C/C	C/C	C/C	C/C	C/C	C/C	C/C	C/C	C/C	C/C	C/C	C/C	C/C	C/C	C/C	C/C	C/C	C/C	C/C	C/C	C/C	C/C	C/C
3439015	T	C	C/C	C/C	C/C	C/C	C/C	C/C	C/C	C/C	C/C	C/C	C/C	C/C	C/C	C/C	C/C	C/C	C/C	C/C	C/C	C/C	C/C	C/C	C/C	C/C	C/C	C/C	C/C	C/C	C/C	C/C	C/C	C/C	C/C	C/C	C/C	C/C	C/C	C/C	C/C	C/C	C/C	C/C	C/C	C/C	C/C	C/C	C/C
3439096	G	A	A/A	A/A	A/A	A/A	A/A	A/A	A/A	A/A	A/A	A/A	A/A	A/A	A/A	A/A	A/A	A/A	A/A	A/A	A/A	A/A	A/A	A/A	A/A	A/A	A/A	A/A	A/A	A/A	A/A	A/A	A/A	A/A	A/A	A/A	A/A	A/A	A/A	A/A	A/A	A/A	A/A	A/A	A/A	A/A	A/A	A/A	A/A
3443478	T	C	T/T	T/T	T/T	T/T	T/T	T/T	T/T	T/T	T/T	T/T	T/T	T/T	T/T	T/T	T/T	T/T	T/T	T/T	T/T	T/T	T/T	T/T	T/T	./.	T/T	T/T	T/T	T/T	T/T	T/T	T/T	T/T	T/T	T/T	T/T	T/T	T/T	T/T	T/T	T/T	T/T	T/T	T/T	T/T	T/T	T/T	T/T
3470877	G	C	G/G	G/G	G/G	G/G	G/G	G/G	G/G	G/G	G/G	G/G	G/G	G/G	G/G	G/G	G/G	G/G	G/G	G/G	G/G	G/G	G/G	G/G	G/G	G/G	G/G	G/G	G/G	G/G	G/G	G/G	G/G	G/G	G/G	G/G	G/G	G/G	G/G	G/G	G/G	G/G	G/G	G/G	G/G	G/G	G/G	G/G	G/G
3471082	T	C	T/T	T/T	T/T	T/T	T/T	T/T	T/T	T/T	T/T	T/T	T/T	T/T	T/T	T/T	T/T	T/T	T/T	T/T	T/T	T/T	T/T	T/T	T/T	T/T	T/T	T/T	T/T	T/T	T/T	T/T	T/T	T/T	T/T	T/T	T/T	T/T	T/T	T/T	T/T	T/T	T/T	T/T	T/T	T/T	T/T	T/T	T/T
3472843	C	T	T/T	T/T	T/T	T/T	T/T	T/T	T/T	T/T	T/T	T/T	T/T	T/T	T/T	T/T	T/T	T/T	T/T	T/T	T/T	T/T	T/T	T/T	T/T	T/T	T/T	T/T	T/T	T/T	T/T	T/T	T/T	T/T	T/T	T/T	T/T	T/T	T/T	T/T	T/T	T/T	T/T	T/T	T/T	T/T	T/T	T/T	T/T
3472900	G	T	G/G	G/G	G/G	G/G	G/G	G/G	G/G	G/G	G/G	G/G	G/G	G/G	G/G	G/G	G/G	G/G	G/G	G/G	G/G	G/G	G/G	G/G	G/G	G/G	G/G	G/G	G/G	G/G	G/G	G/G	G/G	G/G	G/G	G/G	G/G	G/G	G/G	G/G	G/G	./.	G/G	G/G	G/G	G/G	G/G	G/G	./.
3475551	C	T	T/T	T/T	T/T	T/T	T/T	T/T	T/T	T/T	T/T	T/T	T/T	T/T	T/T	T/T	T/T	T/T	T/T	T/T	T/T	T/T	T/T	T/T	T/T	T/T	T/T	T/T	T/T	T/T	T/T	T/T	T/T	T/T	T/T	T/T	T/T	T/T	T/T	T/T	T/T	T/T	T/T	T/T	T/T	T/T	T/T	T/T	T/T
3484712	T	G	G/G	G/G	G/G	G/G	G/G	G/G	G/G	G/G	G/G	G/G	G/G	G/G	G/G	G/G	G/G	G/G	G/G	G/G	G/G	G/G	G/G	G/G	G/G	G/G	G/G	G/G	G/G	G/G	G/G	G/G	G/G	G/G	G/G	G/G	G/G	G/G	G/G	G/G	./.	G/G	G/G	G/G	G/G	G/G	./.	G/G	G/G
3512317	C	T	T/T	T/T	T/T	T/T	./.	T/T	T/T	T/T	T/T	T/T	T/T	T/T	T/T	T/T	T/T	T/T	T/T	T/T	T/T	T/T	T/T	T/T	T/T	T/T	T/T	T/T	T/T	T/T	T/T	T/T	T/T	T/T	T/T	T/T	T/T	T/T	T/T	T/T	T/T	T/T	T/T	T/T	T/T	T/T	T/T	T/T	T/T
3518621	C	T	C/C	C/C	C/C	C/C	C/C	C/C	C/C	C/C	C/C	C/C	C/C	C/C	C/C	C/C	C/C	C/C	C/C	C/C	C/C	C/C	C/C	./.	C/C	C/C	C/C	C/C	C/C	C/C	./.	C/C	C/C	C/C	C/C	C/C	C/C	C/C	C/C	C/C	C/C	C/C	C/C	C/C	C/C	C/C	C/C	C/C	C/C
3519730	G	A	A/A	A/A	A/A	A/A	A/A	A/A	A/A	A/A	A/A	A/A	A/A	A/A	A/A	A/A	A/A	A/A	A/A	A/A	A/A	A/A	A/A	A/A	A/A	A/A	A/A	A/A	A/A	A/A	./.	A/A	A/A	A/A	A/A	A/A	A/A	A/A	A/A	A/A	A/A	A/A	A/A	A/A	A/A	A/A	A/A	A/A	A/A
3530012	G	C	G/G	G/G	G/G	G/G	G/G	G/G	G/G	G/G	G/G	G/G	G/G	G/G	G/G	G/G	G/G	G/G	G/G	G/G	G/G	G/G	G/G	G/G	G/G	G/G	G/G	G/G	G/G	G/G	./.	G/G	G/G	G/G	G/G	G/G	G/G	G/G	G/G	G/G	G/G	G/G	G/G	G/G	G/G	G/G	G/G	G/G	G/G
3665038	A	T	A/A	A/A	A/A	A/A	A/A	A/A	A/A	A/A	A/A	A/A	A/A	A/A	A/A	A/A	A/A	A/A	A/A	A/A	A/A	A/A	A/A	./.	A/A	A/A	A/A	A/A	A/A	A/A	A/A	A/A	A/A	A/A	A/A	./.	A/A	A/A	A/A	A/A	A/A	A/A	A/A	A/A	A/A	A/A	A/A	A/A	A/A
3718456	A	G	A/A	A/A	A/A	A/A	A/A	A/A	A/A	A/A	A/A	A/A	A/A	A/A	A/A	A/A	A/A	A/A	A/A	A/A	A/A	A/A	A/A	A/A	A/A	A/A	A/A	A/A	A/A	A/A	A/A	A/A	A/A	A/A	A/A	./.	A/A	A/A	A/A	A/A	A/A	A/A	A/A	A/A	A/A	./.	A/A	A/A	A/A
3720676	A	C	C/C	C/C	C/C	C/C	C/C	C/C	C/C	C/C	C/C	C/C	C/C	C/C	A/A	A/A	A/A	A/A	A/A	A/A	A/A	A/A	A/A	A/A	A/A	A/A	A/A	A/A	A/A	A/A	A/A	A/A	A/A	A/A	A/A	A/A	A/A	A/A	./.	A/A	A/A	A/A	A/A	A/A	A/A	A/A	A/A	A/A	A/A
3722957	A	T	A/A	A/A	A/A	A/A	A/A	A/A	A/A	A/A	A/A	A/A	A/A	A/A	A/A	A/A	A/A	A/A	A/A	A/A	A/A	A/A	A/A	A/A	A/A	A/A	A/A	A/A	A/A	A/A	A/A	A/A	A/A	A/A	A/A	A/A	A/A	A/A	A/A	A/A	A/A	A/A	A/A	A/A	A/A	A/A	A/A	A/A	A/A
3723823	G	C	G/G	G/G	G/G	G/G	G/G	G/G	G/G	G/G	G/G	G/G	G/G	G/G	G/G	G/G	G/G	G/G	G/G	G/G	G/G	G/G	G/G	G/G	G/G	G/G	G/G	G/G	G/G	G/G	G/G	G/G	G/G	G/G	G/G	G/G	G/G	G/G	G/G	G/G	G/G	G/G	G/G	G/G	G/G	G/G	G/G	G/G	G/G
3727358	T	C	T/T	T/T	T/T	T/T	T/T	T/T	T/T	T/T	T/T	T/T	T/T	T/T	T/T	T/T	T/T	T/T	T/T	T/T	T/T	T/T	T/T	T/T	T/T	T/T	T/T	T/T	T/T	T/T	T/T	T/T	T/T	T/T	T/T	T/T	T/T	T/T	T/T	T/T	T/T	T/T	T/T	T/T	T/T	T/T	T/T	T/T	./.
3727882	T	C	T/T	T/T	T/T	T/T	T/T	T/T	T/T	T/T	T/T	T/T	T/T	T/T	T/T	T/T	T/T	T/T	T/T	T/T	T/T	T/T	T/T	T/T	T/T	T/T	T/T	T/T	T/T	T/T	T/T	T/T	T/T	T/T	T/T	T/T	T/T	C/C	C/C	C/C	C/C	C/C	C/C	C/C	C/C	C/C	C/C	C/C	C/C
3729435	C	T	C/C	C/C	C/C	C/C	C/C	C/C	C/C	C/C	C/C	C/C	C/C	C/C	C/C	T/T	T/T	T/T	T/T	C/C	T/T	T/T	T/T	T/T	T/T	T/T	T/T	T/T	T/T	T/T	T/T	T/T	T/T	T/T	T/T	T/T	T/T	C/C	C/C	C/C	C/C	C/C	C/C	C/C	C/C	C/C	C/C	C/C	C/C
3730869	G	A	A/A	A/A	A/A	A/A	A/A	A/A	A/A	A/A	A/A	A/A	A/A	A/A	A/A	A/A	A/A	A/A	A/A	A/A	A/A	A/A	A/A	A/A	A/A	A/A	A/A	A/A	A/A	A/A	A/A	A/A	A/A	A/A	A/A	A/A	A/A	A/A	A/A	A/A	A/A	A/A	A/A	A/A	A/A	A/A	A/A	A/A	A/A
3734608	G	A	G/G	G/G	G/G	G/G	G/G	G/G	G/G	G/G	G/G	G/G	G/G	G/G	G/G	G/G	G/G	G/G	G/G	G/G	G/G	G/G	G/G	G/G	G/G	G/G	G/G	G/G	G/G	G/G	G/G	G/G	G/G	G/G	G/G	G/G	G/G	G/G	G/G	G/G	G/G	G/G	G/G	G/G	./.	G/G	G/G	G/G	G/G
3740844	C	G	G/G	G/G	G/G	G/G	G/G	G/G	G/G	G/G	G/G	G/G	G/G	G/G	G/G	G/G	G/G	G/G	G/G	G/G	G/G	G/G	G/G	G/G	G/G	G/G	G/G	G/G	G/G	G/G	G/G	G/G	G/G	G/G	G/G	./.	G/G	G/G	G/G	G/G	G/G	G/G	G/G	G/G	G/G	G/G	G/G	G/G	G/G
3742935	G	C	C/C	C/C	C/C	C/C	C/C	C/C	C/C	C/C	C/C	C/C	C/C	C/C	C/C	C/C	C/C	C/C	C/C	C/C	./.	C/C	C/C	C/C	C/C	C/C	C/C	./.	C/C	C/C	C/C	C/C	C/C	C/C	C/C	C/C	C/C	C/C	C/C	C/C	C/C	C/C	C/C	C/C	C/C	C/C	C/C	C/C	C/C
3748848	T	A	T/T	T/T	T/T	T/T	T/T	T/T	T/T	T/T	T/T	T/T	T/T	T/T	T/T	T/T	T/T	T/T	T/T	T/T	T/T	T/T	T/T	T/T	T/T	T/T	T/T	T/T	T/T	T/T	T/T	T/T	T/T	T/T	T/T	T/T	T/T	T/T	T/T	T/T	T/T	T/T	T/T	T/T	T/T	./.	T/T	T/T	T/T
3749907	C	T	T/T	T/T	T/T	T/T	T/T	T/T	T/T	T/T	T/T	T/T	T/T	T/T	./.	T/T	T/T	T/T	T/T	T/T	T/T	T/T	T/T	T/T	T/T	T/T	T/T	T/T	T/T	T/T	T/T	T/T	T/T	T/T	T/T	T/T	./.	T/T	T/T	T/T	T/T	T/T	T/T	T/T	T/T	T/T	T/T	T/T	T/T
3751634	T	C	T/T	T/T	T/T	T/T	T/T	T/T	T/T	T/T	T/T	T/T	T/T	T/T	T/T	T/T	T/T	T/T	T/T	T/T	T/T	T/T	T/T	T/T	T/T	T/T	T/T	T/T	T/T	T/T	T/T	T/T	T/T	T/T	T/T	T/T	T/T	T/T	T/T	T/T	T/T	T/T	T/T	T/T	T/T	./.	T/T	T/T	T/T
3753181	C	T	T/T	T/T	T/T	T/T	T/T	T/T	T/T	T/T	T/T	T/T	T/T	T/T	T/T	T/T	T/T	T/T	T/T	T/T	T/T	T/T	T/T	T/T	T/T	T/T	T/T	T/T	T/T	T/T	T/T	T/T	T/T	T/T	T/T	T/T	T/T	T/T	T/T	T/T	T/T	T/T	T/T	T/T	T/T	T/T	T/T	T/T	T/T
3766764	T	C	C/C	C/C	C/C	C/C	C/C	C/C	C/C	C/C	C/C	C/C	C/C	C/C	C/C	C/C	C/C	C/C	C/C	C/C	C/C	C/C	C/C	C/C	C/C	C/C	C/C	C/C	C/C	C/C	C/C	C/C	C/C	C/C	C/C	C/C	C/C	C/C	C/C	C/C	C/C	C/C	C/C	C/C	C/C	C/C	C/C	C/C	C/C
3768993	T	C	T/T	T/T	T/T	T/T	./.	T/T	T/T	T/T	T/T	T/T	T/T	T/T	T/T	T/T	T/T	T/T	T/T	T/T	T/T	T/T	T/T	T/T	T/T	T/T	T/T	T/T	T/T	T/T	T/T	T/T	T/T	T/T	T/T	T/T	T/T	T/T	T/T	T/T	T/T	T/T	T/T	T/T	T/T	T/T	T/T	./.	T/T
3769044	T	C	T/T	T/T	T/T	T/T	T/T	T/T	T/T	T/T	T/T	T/T	T/T	T/T	T/T	T/T	T/T	T/T	T/T	T/T	T/T	T/T	T/T	T/T	T/T	T/T	T/T	T/T	T/T	T/T	T/T	T/T	T/T	T/T	T/T	T/T	T/T	T/T	T/T	T/T	T/T	T/T	T/T	T/T	T/T	T/T	T/T	T/T	T/T
3771523	C	T	T/T	T/T	T/T	T/T	T/T	T/T	T/T	T/T	T/T	T/T	T/T	T/T	T/T	T/T	T/T	T/T	T/T	T/T	T/T	T/T	T/T	T/T	T/T	T/T	T/T	T/T	T/T	T/T	T/T	T/T	T/T	T/T	T/T	T/T	T/T	T/T	T/T	T/T	./.	T/T	T/T	T/T	T/T	T/T	T/T	T/T	T/T
3774451	A	C	C/C	C/C	C/C	C/C	C/C	C/C	C/C	C/C	C/C	C/C	C/C	C/C	C/C	C/C	C/C	C/C	C/C	C/C	C/C	C/C	C/C	C/C	C/C	C/C	C/C	C/C	C/C	C/C	C/C	C/C	C/C	C/C	C/C	./.	C/C	C/C	C/C	C/C	C/C	C/C	C/C	C/C	C/C	C/C	C/C	C/C	C/C
3776445	T	G	T/T	T/T	T/T	T/T	T/T	T/T	T/T	T/T	T/T	T/T	T/T	T/T	T/T	T/T	T/T	T/T	T/T	T/T	T/T	T/T	T/T	T/T	T/T	T/T	T/T	T/T	T/T	T/T	T/T	T/T	T/T	T/T	T/T	T/T	T/T	T/T	T/T	T/T	T/T	T/T	T/T	T/T	T/T	T/T	T/T	T/T	T/T
3776926	C	T	C/C	C/C	C/C	C/C	C/C	C/C	C/C	C/C	C/C	C/C	C/C	C/C	C/C	C/C	C/C	C/C	C/C	C/C	C/C	C/C	C/C	C/C	C/C	C/C	C/C	C/C	C/C	C/C	C/C	C/C	C/C	C/C	C/C	C/C	C/C	C/C	C/C	C/C	C/C	C/C	C/C	C/C	C/C	C/C	C/C	C/C	C/C
3777130	A	G	G/G	G/G	G/G	G/G	G/G	G/G	G/G	G/G	G/G	G/G	G/G	G/G	G/G	G/G	G/G	G/G	G/G	G/G	G/G	G/G	G/G	G/G	G/G	G/G	G/G	G/G	G/G	G/G	G/G	G/G	G/G	G/G	G/G	G/G	G/G	G/G	G/G	G/G	G/G	G/G	G/G	G/G	G/G	G/G	G/G	G/G	G/G
3778748	T	C	T/T	T/T	T/T	T/T	T/T	T/T	T/T	T/T	T/T	T/T	T/T	T/T	T/T	T/T	T/T	T/T	T/T	T/T	T/T	T/T	T/T	T/T	T/T	T/T	T/T	T/T	T/T	T/T	T/T	T/T	T/T	T/T	T/T	T/T	T/T	T/T	T/T	T/T	T/T	T/T	T/T	T/T	T/T	T/T	T/T	T/T	T/T
3782337	C	T	C/C	C/C	C/C	C/C	C/C	C/C	C/C	C/C	C/C	C/C	C/C	C/C	C/C	C/C	C/C	C/C	C/C	C/C	C/C	C/C	C/C	C/C	C/C	C/C	C/C	C/C	C/C	C/C	C/C	C/C	C/C	C/C	C/C	C/C	C/C	C/C	C/C	C/C	C/C	C/C	C/C	C/C	C/C	C/C	C/C	C/C	C/C
3782441	G	T	G/G	G/G	G/G	G/G	G/G	G/G	G/G	G/G	G/G	G/G	G/G	G/G	./.	G/G	G/G	G/G	G/G	G/G	G/G	G/G	G/G	G/G	G/G	G/G	G/G	G/G	G/G	G/G	G/G	G/G	G/G	G/G	G/G	G/G	G/G	G/G	G/G	G/G	G/G	G/G	G/G	G/G	G/G	G/G	G/G	G/G	G/G
3783757	G	A	A/A	A/A	A/A	A/A	A/A	A/A	A/A	A/A	A/A	A/A	A/A	A/A	A/A	A/A	A/A	A/A	A/A	A/A	A/A	A/A	A/A	A/A	A/A	A/A	A/A	A/A	A/A	A/A	A/A	A/A	A/A	A/A	A/A	A/A	A/A	A/A	A/A	A/A	A/A	A/A	A/A	A/A	A/A	A/A	A/A	A/A	A/A
3786168	C	T	C/C	C/C	C/C	C/C	C/C	C/C	C/C	C/C	C/C	C/C	C/C	C/C	C/C	C/C	C/C	C/C	C/C	C/C	C/C	C/C	C/C	C/C	C/C	C/C	C/C	C/C	C/C	C/C	C/C	C/C	C/C	C/C	C/C	./.	C/C	C/C	C/C	C/C	C/C	C/C	C/C	C/C	C/C	C/C	C/C	C/C	C/C
3787730	G	A	A/A	A/A	A/A	A/A	A/A	A/A	A/A	A/A	A/A	A/A	A/A	A/A	A/A	A/A	A/A	A/A	A/A	A/A	A/A	A/A	A/A	A/A	A/A	A/A	A/A	A/A	A/A	A/A	A/A	A/A	A/A	A/A	A/A	./.	A/A	A/A	A/A	A/A	A/A	A/A	A/A	A/A	A/A	A/A	A/A	A/A	A/A
3789022	A	C	A/A	A/A	A/A	A/A	A/A	A/A	A/A	A/A	A/A	A/A	A/A	A/A	A/A	A/A	A/A	A/A	A/A	A/A	A/A	A/A	A/A	A/A	A/A	A/A	A/A	A/A	A/A	A/A	A/A	A/A	A/A	A/A	A/A	A/A	A/A	A/A	A/A	A/A	A/A	A/A	A/A	A/A	A/A	A/A	A/A	A/A	A/A
3801777	G	A	G/G	G/G	G/G	G/G	G/G	G/G	G/G	G/G	G/G	G/G	G/G	G/G	G/G	G/G	G/G	G/G	G/G	G/G	G/G	G/G	G/G	G/G	G/G	G/G	G/G	G/G	G/G	G/G	G/G	G/G	./.	G/G	G/G	G/G	G/G	G/G	G/G	G/G	G/G	G/G	G/G	G/G	G/G	./.	G/G	G/G	G/G
3814323	T	C	C/C	C/C	C/C	C/C	C/C	C/C	C/C	C/C	C/C	C/C	C/C	C/C	C/C	C/C	C/C	C/C	C/C	C/C	C/C	C/C	C/C	C/C	C/C	C/C	C/C	C/C	C/C	C/C	C/C	C/C	C/C	C/C	C/C	C/C	C/C	C/C	C/C	C/C	C/C	C/C	C/C	C/C	C/C	C/C	C/C	C/C	C/C
3921914	C	T	C/C	C/C	C/C	C/C	C/C	C/C	C/C	C/C	C/C	C/C	C/C	C/C	C/C	C/C	C/C	C/C	./.	C/C	C/C	C/C	C/C	./.	C/C	C/C	C/C	C/C	C/C	C/C	C/C	C/C	C/C	C/C	C/C	C/C	C/C	C/C	C/C	C/C	C/C	C/C	C/C	C/C	C/C	C/C	C/C	C/C	C/C
3935033	C	A	C/C	C/C	C/C	C/C	C/C	C/C	C/C	C/C	C/C	C/C	C/C	C/C	C/C	C/C	C/C	C/C	C/C	C/C	C/C	C/C	C/C	C/C	C/C	C/C	C/C	C/C	C/C	C/C	C/C	C/C	C/C	C/C	C/C	C/C	C/C	C/C	C/C	C/C	C/C	C/C	C/C	C/C	C/C	C/C	C/C	C/C	C/C
3935368	G	A	G/G	G/G	G/G	G/G	G/G	G/G	G/G	G/G	G/G	G/G	G/G	G/G	G/G	G/G	G/G	G/G	G/G	G/G	G/G	G/G	G/G	G/G	G/G	G/G	G/G	G/G	G/G	G/G	G/G	G/G	G/G	G/G	G/G	G/G	G/G	G/G	G/G	G/G	G/G	G/G	G/G	G/G	G/G	G/G	G/G	G/G	G/G
3939361	T	G	T/T	T/T	T/T	T/T	T/T	T/T	T/T	T/T	T/T	T/T	T/T	T/T	T/T	T/T	T/T	T/T	T/T	T/T	T/T	T/T	T/T	T/T	T/T	T/T	T/T	T/T	T/T	T/T	T/T	T/T	T/T	T/T	T/T	T/T	T/T	T/T	T/T	T/T	T/T	T/T	T/T	T/T	T/T	T/T	T/T	T/T	T/T
3943173	G	A	A/A	A/A	A/A	A/A	A/A	A/A	A/A	./.	A/A	A/A	A/A	A/A	A/A	A/A	A/A	A/A	A/A	A/A	A/A	A/A	A/A	A/A	A/A	A/A	A/A	A/A	A/A	A/A	A/A	A/A	A/A	A/A	A/A	A/A	A/A	A/A	A/A	A/A	A/A	A/A	A/A	A/A	A/A	A/A	A/A	./.	A/A
3943871	T	C	C/C	C/C	C/C	C/C	C/C	C/C	C/C	C/C	C/C	C/C	C/C	C/C	C/C	C/C	C/C	C/C	C/C	C/C	C/C	C/C	C/C	C/C	C/C	C/C	C/C	C/C	C/C	C/C	C/C	C/C	C/C	C/C	C/C	C/C	C/C	C/C	C/C	C/C	C/C	C/C	C/C	C/C	C/C	C/C	C/C	C/C	C/C
3944117	C	T	T/T	T/T	T/T	T/T	T/T	T/T	T/T	T/T	T/T	T/T	T/T	T/T	T/T	T/T	T/T	T/T	T/T	T/T	T/T	T/T	T/T	T/T	T/T	T/T	T/T	T/T	T/T	T/T	T/T	T/T	T/T	T/T	T/T	T/T	T/T	T/T	T/T	T/T	T/T	T/T	T/T	T/T	T/T	T/T	T/T	T/T	T/T
3948439	G	T	G/G	G/G	G/G	G/G	G/G	G/G	G/G	G/G	G/G	G/G	G/G	G/G	G/G	T/T	T/T	T/T	./.	T/T	T/T	T/T	T/T	T/T	T/T	T/T	T/T	T/T	T/T	T/T	T/T	T/T	T/T	T/T	T/T	T/T	T/T	T/T	T/T	T/T	T/T	T/T	T/T	T/T	T/T	T/T	T/T	T/T	T/T
3951793	G	A	A/A	A/A	A/A	A/A	A/A	A/A	A/A	A/A	A/A	A/A	A/A	A/A	A/A	A/A	A/A	A/A	A/A	A/A	A/A	A/A	A/A	A/A	A/A	A/A	A/A	A/A	A/A	A/A	A/A	A/A	A/A	A/A	A/A	A/A	A/A	A/A	A/A	A/A	A/A	A/A	A/A	A/A	A/A	A/A	A/A	A/A	A/A
3959175	C	T	C/C	C/C	C/C	C/C	C/C	C/C	C/C	C/C	C/C	C/C	C/C	C/C	C/C	C/C	C/C	C/C	C/C	C/C	C/C	C/C	C/C	C/C	C/C	C/C	C/C	C/C	C/C	C/C	C/C	C/C	C/C	C/C	C/C	C/C	C/C	C/C	C/C	C/C	C/C	C/C	C/C	C/C	C/C	C/C	C/C	C/C	C/C
4151004	C	T	T/T	T/T	T/T	T/T	T/T	T/T	T/T	T/T	T/T	T/T	T/T	T/T	T/T	T/T	T/T	T/T	T/T	T/T	T/T	T/T	T/T	T/T	T/T	T/T	T/T	T/T	T/T	T/T	T/T	T/T	T/T	T/T	T/T	T/T	T/T	T/T	T/T	T/T	T/T	T/T	T/T	T/T	T/T	T/T	T/T	./.	T/T
4151238	T	C	T/T	T/T	T/T	T/T	T/T	T/T	T/T	T/T	T/T	T/T	T/T	T/T	T/T	T/T	T/T	T/T	T/T	T/T	T/T	T/T	T/T	./.	T/T	T/T	T/T	T/T	T/T	./.	T/T	T/T	T/T	T/T	T/T	T/T	T/T	T/T	T/T	T/T	T/T	T/T	T/T	T/T	T/T	T/T	T/T	T/T	T/T
4155155	C	T	T/T	T/T	T/T	T/T	T/T	T/T	T/T	T/T	T/T	T/T	T/T	T/T	T/T	T/T	T/T	T/T	T/T	T/T	T/T	T/T	T/T	T/T	T/T	T/T	T/T	T/T	T/T	T/T	./.	T/T	T/T	T/T	T/T	T/T	T/T	T/T	T/T	T/T	T/T	T/T	T/T	T/T	T/T	T/T	T/T	T/T	T/T
4158304	A	C	A/A	A/A	A/A	A/A	A/A	A/A	A/A	A/A	A/A	A/A	A/A	A/A	A/A	A/A	A/A	A/A	A/A	A/A	A/A	A/A	A/A	A/A	A/A	A/A	A/A	A/A	A/A	A/A	A/A	A/A	A/A	./.	A/A	A/A	A/A	A/A	A/A	A/A	A/A	A/A	./.	A/A	A/A	A/A	A/A	A/A	A/A
4159379	G	A	A/A	A/A	A/A	A/A	A/A	A/A	A/A	A/A	A/A	A/A	A/A	A/A	A/A	A/A	A/A	A/A	A/A	A/A	A/A	A/A	A/A	A/A	A/A	A/A	A/A	A/A	A/A	A/A	A/A	A/A	A/A	A/A	A/A	A/A	A/A	A/A	A/A	A/A	./.	A/A	A/A	A/A	A/A	A/A	A/A	A/A	A/A
4160651	T	C	T/T	T/T	T/T	T/T	T/T	T/T	T/T	T/T	T/T	T/T	T/T	T/T	T/T	T/T	T/T	T/T	T/T	T/T	T/T	T/T	T/T	T/T	T/T	T/T	T/T	T/T	T/T	T/T	T/T	T/T	T/T	T/T	T/T	T/T	T/T	T/T	T/T	T/T	T/T	T/T	T/T	T/T	T/T	T/T	T/T	T/T	T/T
4160754	A	C	C/C	C/C	C/C	C/C	C/C	C/C	C/C	C/C	C/C	C/C	C/C	C/C	C/C	C/C	C/C	C/C	C/C	C/C	C/C	C/C	C/C	C/C	C/C	C/C	C/C	C/C	C/C	C/C	C/C	C/C	C/C	C/C	./.	C/C	C/C	C/C	C/C	C/C	C/C	C/C	C/C	C/C	C/C	C/C	C/C	C/C	C/C
4162764	A	G	G/G	G/G	G/G	G/G	G/G	G/G	G/G	G/G	G/G	G/G	G/G	G/G	G/G	G/G	G/G	G/G	G/G	G/G	G/G	G/G	G/G	G/G	G/G	G/G	G/G	G/G	G/G	G/G	G/G	G/G	G/G	G/G	G/G	G/G	G/G	G/G	G/G	G/G	G/G	G/G	G/G	G/G	G/G	G/G	G/G	G/G	G/G
4163597	A	G	G/G	G/G	G/G	G/G	G/G	G/G	G/G	G/G	G/G	G/G	G/G	G/G	G/G	G/G	G/G	G/G	G/G	G/G	G/G	G/G	G/G	G/G	G/G	G/G	G/G	G/G	G/G	G/G	G/G	G/G	G/G	G/G	G/G	G/G	./.	G/G	G/G	G/G	G/G	G/G	G/G	G/G	G/G	G/G	G/G	G/G	G/G
4168556	C	T	C/C	C/C	C/C	C/C	C/C	C/C	C/C	C/C	C/C	C/C	C/C	./.	C/C	C/C	C/C	C/C	C/C	C/C	C/C	C/C	C/C	C/C	C/C	C/C	C/C	C/C	C/C	C/C	C/C	C/C	C/C	C/C	C/C	C/C	C/C	C/C	C/C	C/C	C/C	C/C	C/C	C/C	C/C	C/C	C/C	C/C	C/C
4169984	T	G	T/T	T/T	T/T	T/T	T/T	T/T	T/T	T/T	T/T	T/T	T/T	T/T	T/T	T/T	T/T	T/T	T/T	T/T	T/T	T/T	T/T	T/T	T/T	T/T	T/T	T/T	T/T	./.	T/T	T/T	T/T	T/T	T/T	T/T	T/T	T/T	T/T	T/T	T/T	T/T	T/T	T/T	T/T	T/T	T/T	T/T	T/T
4172414	C	T	T/T	T/T	T/T	T/T	T/T	T/T	T/T	T/T	T/T	T/T	T/T	T/T	T/T	T/T	T/T	T/T	T/T	T/T	T/T	T/T	T/T	T/T	T/T	T/T	T/T	T/T	T/T	T/T	T/T	T/T	T/T	T/T	T/T	T/T	T/T	T/T	T/T	T/T	T/T	T/T	T/T	T/T	T/T	T/T	T/T	T/T	T/T
4179667	C	T	T/T	./.	T/T	T/T	T/T	T/T	T/T	T/T	T/T	T/T	T/T	T/T	T/T	T/T	T/T	T/T	T/T	T/T	T/T	T/T	T/T	T/T	T/T	T/T	T/T	T/T	T/T	T/T	T/T	T/T	T/T	T/T	T/T	T/T	T/T	T/T	T/T	T/T	T/T	T/T	T/T	T/T	T/T	T/T	T/T	T/T	T/T
4195818	A	G	G/G	G/G	G/G	G/G	G/G	G/G	G/G	G/G	G/G	G/G	G/G	G/G	G/G	G/G	G/G	G/G	G/G	G/G	G/G	G/G	G/G	G/G	G/G	G/G	G/G	G/G	G/G	G/G	./.	G/G	G/G	G/G	G/G	G/G	G/G	G/G	G/G	G/G	./.	G/G	G/G	G/G	G/G	G/G	G/G	G/G	G/G
4204106	T	C	C/C	C/C	C/C	C/C	C/C	C/C	C/C	C/C	C/C	C/C	C/C	C/C	C/C	C/C	C/C	C/C	C/C	C/C	C/C	C/C	C/C	C/C	C/C	C/C	C/C	C/C	C/C	C/C	C/C	C/C	./.	C/C	C/C	C/C	C/C	C/C	C/C	C/C	C/C	C/C	C/C	C/C	C/C	C/C	C/C	C/C	C/C
4205223	G	A	G/G	G/G	G/G	G/G	G/G	G/G	G/G	G/G	G/G	G/G	G/G	G/G	G/G	G/G	G/G	G/G	G/G	G/G	G/G	G/G	G/G	G/G	G/G	G/G	G/G	G/G	G/G	G/G	G/G	G/G	./.	G/G	G/G	G/G	G/G	G/G	G/G	G/G	G/G	G/G	G/G	G/G	G/G	G/G	G/G	G/G	G/G
4205333	A	C	C/C	C/C	C/C	C/C	C/C	C/C	C/C	C/C	C/C	C/C	C/C	C/C	C/C	C/C	C/C	C/C	C/C	C/C	C/C	C/C	C/C	C/C	C/C	C/C	C/C	C/C	C/C	C/C	C/C	C/C	C/C	C/C	C/C	C/C	C/C	C/C	C/C	C/C	C/C	C/C	C/C	C/C	C/C	C/C	C/C	C/C	C/C
4209115	G	A	A/A	A/A	A/A	A/A	A/A	A/A	A/A	A/A	A/A	A/A	A/A	A/A	A/A	A/A	A/A	A/A	A/A	A/A	A/A	A/A	A/A	A/A	A/A	A/A	A/A	A/A	A/A	A/A	A/A	A/A	A/A	A/A	A/A	A/A	A/A	A/A	A/A	A/A	A/A	A/A	A/A	A/A	A/A	A/A	A/A	A/A	A/A
4209158	T	A	T/T	T/T	T/T	T/T	T/T	T/T	T/T	T/T	T/T	T/T	T/T	T/T	T/T	T/T	T/T	T/T	T/T	T/T	T/T	T/T	T/T	T/T	T/T	T/T	T/T	T/T	T/T	T/T	T/T	T/T	T/T	T/T	T/T	T/T	T/T	T/T	T/T	T/T	T/T	T/T	T/T	T/T	T/T	T/T	T/T	T/T	T/T
4209590	G	A	A/A	A/A	A/A	A/A	A/A	A/A	A/A	A/A	A/A	A/A	A/A	A/A	A/A	A/A	A/A	A/A	A/A	A/A	A/A	A/A	A/A	A/A	A/A	A/A	A/A	A/A	A/A	A/A	A/A	A/A	A/A	A/A	A/A	A/A	A/A	A/A	A/A	A/A	A/A	A/A	A/A	A/A	A/A	A/A	A/A	A/A	A/A
4216098	C	T	T/T	T/T	T/T	T/T	T/T	T/T	T/T	T/T	T/T	./.	T/T	T/T	T/T	T/T	T/T	T/T	T/T	T/T	T/T	T/T	T/T	T/T	T/T	T/T	T/T	T/T	T/T	T/T	T/T	T/T	T/T	T/T	T/T	T/T	T/T	T/T	T/T	T/T	T/T	T/T	T/T	T/T	T/T	T/T	T/T	T/T	T/T
4223404	A	G	A/A	A/A	A/A	A/A	A/A	A/A	A/A	A/A	A/A	A/A	A/A	A/A	A/A	A/A	A/A	A/A	A/A	A/A	A/A	A/A	A/A	A/A	A/A	./.	A/A	A/A	A/A	A/A	A/A	A/A	A/A	A/A	A/A	A/A	A/A	A/A	A/A	A/A	A/A	A/A	A/A	A/A	A/A	A/A	A/A	A/A	A/A
4223972	C	G	G/G	G/G	G/G	G/G	G/G	G/G	G/G	G/G	G/G	G/G	G/G	G/G	G/G	G/G	G/G	G/G	G/G	G/G	G/G	G/G	G/G	G/G	G/G	G/G	G/G	G/G	G/G	G/G	G/G	G/G	G/G	G/G	G/G	G/G	G/G	G/G	G/G	G/G	G/G	G/G	G/G	G/G	G/G	G/G	G/G	G/G	G/G
4224332	T	A	A/A	A/A	A/A	A/A	A/A	A/A	A/A	A/A	A/A	A/A	A/A	A/A	A/A	A/A	A/A	A/A	A/A	A/A	A/A	A/A	A/A	A/A	A/A	A/A	A/A	A/A	A/A	A/A	A/A	A/A	A/A	A/A	A/A	A/A	A/A	A/A	A/A	A/A	A/A	A/A	A/A	A/A	A/A	A/A	A/A	A/A	A/A
4225650	T	C	C/C	C/C	C/C	C/C	C/C	C/C	C/C	C/C	C/C	C/C	C/C	C/C	C/C	C/C	C/C	C/C	C/C	C/C	C/C	C/C	C/C	C/C	C/C	C/C	C/C	C/C	C/C	C/C	C/C	C/C	C/C	C/C	C/C	C/C	C/C	C/C	C/C	C/C	C/C	C/C	C/C	C/C	C/C	C/C	C/C	C/C	C/C
4226827	A	T	A/A	A/A	A/A	A/A	A/A	A/A	A/A	A/A	./.	A/A	A/A	A/A	A/A	A/A	A/A	A/A	A/A	A/A	A/A	A/A	A/A	A/A	A/A	A/A	A/A	A/A	A/A	A/A	A/A	A/A	A/A	A/A	A/A	A/A	A/A	A/A	A/A	A/A	A/A	A/A	A/A	A/A	A/A	A/A	A/A	A/A	A/A
4226857	T	C	T/T	T/T	T/T	T/T	T/T	T/T	T/T	T/T	T/T	T/T	T/T	T/T	T/T	T/T	T/T	T/T	T/T	T/T	T/T	T/T	T/T	T/T	T/T	T/T	T/T	T/T	T/T	T/T	T/T	T/T	T/T	T/T	T/T	T/T	T/T	T/T	T/T	T/T	T/T	T/T	T/T	T/T	T/T	T/T	T/T	T/T	T/T
4228158	G	A	A/A	A/A	A/A	A/A	A/A	A/A	A/A	A/A	A/A	A/A	A/A	A/A	A/A	A/A	A/A	A/A	A/A	A/A	A/A	A/A	A/A	A/A	A/A	A/A	A/A	A/A	A/A	A/A	A/A	A/A	A/A	A/A	A/A	A/A	A/A	A/A	A/A	A/A	A/A	A/A	A/A	A/A	A/A	A/A	A/A	A/A	A/A
4240285	C	A	C/C	C/C	C/C	C/C	C/C	C/C	C/C	C/C	C/C	./.	C/C	C/C	C/C	C/C	C/C	C/C	C/C	C/C	C/C	C/C	C/C	C/C	C/C	C/C	C/C	C/C	C/C	C/C	C/C	C/C	C/C	C/C	C/C	C/C	C/C	C/C	C/C	C/C	C/C	C/C	C/C	C/C	C/C	C/C	C/C	C/C	C/C
4240539	T	C	C/C	C/C	C/C	C/C	C/C	C/C	C/C	C/C	C/C	C/C	C/C	C/C	C/C	C/C	C/C	C/C	C/C	C/C	C/C	C/C	C/C	C/C	C/C	C/C	C/C	C/C	C/C	C/C	C/C	C/C	C/C	C/C	C/C	C/C	C/C	C/C	C/C	C/C	C/C	C/C	C/C	C/C	C/C	./.	C/C	C/C	C/C
4252436	C	T	./.	T/T	T/T	T/T	T/T	T/T	T/T	T/T	T/T	T/T	T/T	T/T	T/T	T/T	T/T	T/T	T/T	T/T	T/T	T/T	T/T	T/T	T/T	T/T	T/T	T/T	T/T	T/T	T/T	T/T	T/T	T/T	T/T	T/T	./.	T/T	T/T	T/T	T/T	T/T	T/T	T/T	T/T	./.	T/T	T/T	T/T
4253255	T	G	G/G	G/G	G/G	G/G	G/G	G/G	G/G	G/G	G/G	G/G	G/G	G/G	G/G	G/G	G/G	G/G	G/G	G/G	G/G	G/G	G/G	./.	G/G	./.	G/G	G/G	G/G	G/G	G/G	G/G	G/G	G/G	G/G	G/G	G/G	G/G	G/G	G/G	G/G	G/G	G/G	G/G	G/G	G/G	G/G	G/G	G/G
4253733	C	T	C/C	C/C	C/C	C/C	C/C	C/C	C/C	./.	C/C	C/C	C/C	C/C	C/C	C/C	C/C	C/C	C/C	C/C	C/C	C/C	C/C	C/C	C/C	C/C	C/C	C/C	C/C	C/C	C/C	C/C	C/C	C/C	C/C	C/C	C/C	C/C	C/C	C/C	C/C	C/C	C/C	C/C	C/C	C/C	C/C	C/C	C/C
4255360	A	G	./.	A/A	A/A	A/A	A/A	A/A	A/A	A/A	A/A	A/A	A/A	A/A	A/A	A/A	A/A	A/A	A/A	A/A	A/A	A/A	A/A	A/A	A/A	A/A	A/A	A/A	A/A	A/A	A/A	A/A	A/A	A/A	A/A	A/A	A/A	A/A	A/A	A/A	A/A	A/A	A/A	A/A	A/A	A/A	A/A	A/A	A/A
4266447	C	T	C/C	C/C	C/C	C/C	C/C	C/C	C/C	C/C	C/C	C/C	C/C	C/C	C/C	C/C	C/C	C/C	C/C	C/C	./.	C/C	C/C	C/C	C/C	C/C	C/C	C/C	C/C	C/C	C/C	C/C	C/C	C/C	C/C	C/C	C/C	C/C	C/C	C/C	C/C	C/C	C/C	C/C	C/C	C/C	C/C	C/C	C/C
4267817	C	T	C/C	C/C	C/C	C/C	C/C	C/C	C/C	C/C	C/C	C/C	C/C	C/C	C/C	C/C	C/C	C/C	C/C	C/C	C/C	C/C	C/C	C/C	C/C	C/C	C/C	C/C	C/C	C/C	C/C	./.	C/C	C/C	C/C	./.	C/C	C/C	C/C	C/C	C/C	C/C	C/C	C/C	C/C	C/C	C/C	C/C	C/C
4270919	C	T	C/C	C/C	C/C	C/C	C/C	C/C	C/C	C/C	C/C	C/C	C/C	C/C	C/C	C/C	C/C	C/C	C/C	C/C	C/C	C/C	C/C	C/C	C/C	C/C	C/C	C/C	C/C	C/C	C/C	C/C	C/C	C/C	C/C	C/C	C/C	C/C	C/C	C/C	C/C	C/C	C/C	C/C	C/C	C/C	C/C	C/C	C/C
4276887	G	A	G/G	G/G	G/G	G/G	G/G	G/G	G/G	G/G	G/G	G/G	G/G	G/G	./.	G/G	G/G	./.	G/G	G/G	G/G	G/G	G/G	G/G	G/G	G/G	G/G	G/G	G/G	G/G	G/G	G/G	G/G	G/G	G/G	G/G	G/G	G/G	G/G	G/G	G/G	G/G	G/G	G/G	G/G	G/G	G/G	G/G	G/G
4277728	C	T	C/C	C/C	C/C	C/C	C/C	C/C	C/C	C/C	C/C	C/C	C/C	C/C	C/C	C/C	C/C	C/C	C/C	C/C	C/C	C/C	C/C	C/C	C/C	C/C	C/C	C/C	./.	C/C	C/C	C/C	C/C	C/C	C/C	./.	./.	C/C	C/C	C/C	C/C	C/C	C/C	C/C	C/C	C/C	C/C	C/C	C/C
4279080	G	A	A/A	A/A	A/A	A/A	A/A	A/A	A/A	A/A	A/A	A/A	A/A	A/A	A/A	A/A	A/A	A/A	A/A	A/A	A/A	A/A	A/A	A/A	A/A	A/A	A/A	A/A	A/A	A/A	A/A	A/A	A/A	A/A	A/A	A/A	A/A	A/A	A/A	A/A	A/A	A/A	A/A	A/A	A/A	./.	A/A	A/A	A/A
4283454	G	T	G/G	./.	G/G	G/G	G/G	G/G	G/G	G/G	G/G	G/G	G/G	G/G	G/G	G/G	G/G	G/G	G/G	G/G	G/G	G/G	G/G	G/G	G/G	G/G	G/G	G/G	G/G	G/G	G/G	G/G	G/G	G/G	G/G	G/G	G/G	G/G	G/G	G/G	G/G	G/G	G/G	G/G	G/G	G/G	G/G	G/G	G/G
4285851	G	A	G/G	G/G	G/G	G/G	G/G	G/G	G/G	G/G	G/G	G/G	G/G	G/G	G/G	G/G	G/G	G/G	G/G	G/G	G/G	G/G	G/G	G/G	G/G	G/G	G/G	G/G	G/G	G/G	G/G	G/G	G/G	G/G	G/G	G/G	G/G	G/G	G/G	G/G	G/G	G/G	G/G	G/G	G/G	G/G	G/G	G/G	G/G
4288368	A	T	A/A	A/A	A/A	A/A	A/A	A/A	A/A	A/A	A/A	A/A	A/A	A/A	A/A	A/A	./.	A/A	A/A	A/A	A/A	A/A	A/A	A/A	A/A	A/A	A/A	A/A	A/A	./.	A/A	A/A	A/A	A/A	A/A	A/A	A/A	A/A	A/A	A/A	A/A	A/A	A/A	A/A	A/A	A/A	A/A	A/A	A/A
4289133	A	G	G/G	G/G	G/G	G/G	G/G	G/G	G/G	G/G	G/G	G/G	G/G	G/G	G/G	G/G	G/G	G/G	G/G	G/G	G/G	G/G	G/G	G/G	G/G	G/G	G/G	G/G	G/G	G/G	G/G	G/G	G/G	G/G	G/G	G/G	G/G	G/G	G/G	G/G	G/G	G/G	G/G	G/G	G/G	G/G	G/G	G/G	G/G
4290280	T	C	T/T	T/T	T/T	T/T	T/T	T/T	T/T	T/T	T/T	T/T	T/T	T/T	T/T	T/T	T/T	T/T	T/T	T/T	T/T	T/T	T/T	T/T	T/T	T/T	T/T	T/T	T/T	T/T	T/T	T/T	T/T	T/T	T/T	T/T	T/T	T/T	T/T	T/T	T/T	T/T	T/T	T/T	T/T	T/T	T/T	T/T	T/T
4321698	C	T	C/C	C/C	C/C	C/C	C/C	C/C	C/C	C/C	C/C	C/C	C/C	C/C	C/C	C/C	C/C	C/C	C/C	C/C	C/C	C/C	C/C	C/C	C/C	C/C	C/C	C/C	C/C	C/C	C/C	C/C	C/C	C/C	C/C	C/C	C/C	C/C	C/C	C/C	C/C	C/C	C/C	C/C	./.	C/C	./.	C/C	C/C
4322190	C	T	T/T	T/T	T/T	T/T	T/T	T/T	T/T	./.	T/T	T/T	T/T	T/T	T/T	T/T	T/T	T/T	T/T	T/T	T/T	T/T	T/T	T/T	T/T	T/T	./.	T/T	T/T	T/T	T/T	T/T	T/T	T/T	T/T	T/T	T/T	T/T	T/T	T/T	T/T	T/T	T/T	./.	T/T	T/T	T/T	T/T	T/T
4323613	C	T	T/T	T/T	T/T	T/T	T/T	T/T	T/T	T/T	T/T	T/T	T/T	T/T	T/T	T/T	T/T	T/T	T/T	T/T	T/T	T/T	T/T	T/T	T/T	T/T	T/T	T/T	T/T	T/T	T/T	T/T	T/T	T/T	T/T	T/T	T/T	T/T	T/T	T/T	T/T	T/T	T/T	T/T	T/T	T/T	T/T	T/T	T/T
4325380	C	T	C/C	C/C	C/C	C/C	C/C	C/C	C/C	C/C	C/C	C/C	C/C	C/C	C/C	C/C	C/C	C/C	C/C	C/C	C/C	C/C	C/C	C/C	C/C	C/C	C/C	C/C	C/C	C/C	C/C	C/C	C/C	C/C	C/C	C/C	C/C	C/C	C/C	C/C	C/C	C/C	C/C	C/C	C/C	C/C	C/C	C/C	C/C
4331456	T	C	T/T	T/T	T/T	T/T	T/T	T/T	T/T	T/T	T/T	T/T	T/T	T/T	T/T	T/T	T/T	T/T	T/T	T/T	T/T	T/T	T/T	T/T	T/T	T/T	T/T	T/T	T/T	T/T	T/T	T/T	T/T	T/T	T/T	T/T	T/T	T/T	T/T	T/T	T/T	T/T	T/T	T/T	T/T	T/T	T/T	T/T	T/T
4331696	G	A	G/G	G/G	G/G	G/G	G/G	G/G	G/G	G/G	G/G	G/G	G/G	G/G	G/G	G/G	G/G	G/G	G/G	G/G	G/G	G/G	G/G	G/G	G/G	G/G	G/G	G/G	G/G	G/G	G/G	G/G	G/G	G/G	G/G	G/G	G/G	G/G	G/G	G/G	G/G	G/G	G/G	G/G	G/G	G/G	G/G	G/G	G/G
4388290	C	T	T/T	T/T	T/T	T/T	T/T	T/T	T/T	T/T	T/T	T/T	T/T	T/T	T/T	T/T	T/T	T/T	./.	T/T	./.	T/T	T/T	T/T	T/T	T/T	T/T	T/T	T/T	T/T	T/T	T/T	T/T	T/T	T/T	T/T	T/T	T/T	T/T	T/T	T/T	T/T	T/T	./.	T/T	T/T	T/T	T/T	T/T
4389242	C	T	T/T	T/T	T/T	T/T	T/T	T/T	T/T	T/T	T/T	T/T	T/T	T/T	T/T	T/T	T/T	T/T	T/T	T/T	./.	T/T	T/T	T/T	T/T	T/T	T/T	T/T	T/T	T/T	T/T	T/T	T/T	T/T	T/T	T/T	T/T	T/T	T/T	T/T	T/T	T/T	T/T	T/T	T/T	T/T	T/T	T/T	T/T
5011090	G	C	G/G	G/G	G/G	G/G	G/G	G/G	G/G	C/C	C/C	C/C	G/G	G/G	G/G	G/G	G/G	G/G	G/G	G/G	G/G	G/G	G/G	G/G	G/G	G/G	G/G	G/G	G/G	G/G	G/G	G/G	G/G	G/G	G/G	G/G	G/G	G/G	G/G	G/G	G/G	G/G	G/G	G/G	G/G	G/G	G/G	G/G	G/G
5031941	C	T	C/C	C/C	C/C	C/C	C/C	C/C	C/C	C/C	C/C	C/C	C/C	C/C	C/C	C/C	C/C	C/C	C/C	C/C	C/C	C/C	C/C	C/C	C/C	C/C	C/C	C/C	C/C	C/C	C/C	C/C	C/C	C/C	C/C	C/C	C/C	C/C	C/C	C/C	C/C	C/C	C/C	C/C	C/C	C/C	C/C	C/C	C/C
5034335	G	A	G/G	G/G	G/G	G/G	G/G	G/G	G/G	G/G	G/G	G/G	G/G	G/G	G/G	G/G	G/G	G/G	G/G	G/G	G/G	G/G	G/G	G/G	G/G	G/G	G/G	G/G	G/G	G/G	G/G	G/G	G/G	G/G	G/G	G/G	G/G	G/G	G/G	G/G	G/G	G/G	G/G	G/G	G/G	G/G	G/G	G/G	G/G
5081304	G	A	G/G	G/G	G/G	G/G	G/G	G/G	G/G	G/G	G/G	G/G	G/G	G/G	G/G	G/G	G/G	G/G	G/G	G/G	G/G	G/G	G/G	./.	G/G	G/G	G/G	G/G	G/G	G/G	G/G	G/G	G/G	G/G	G/G	G/G	G/G	G/G	G/G	G/G	G/G	G/G	G/G	G/G	G/G	G/G	G/G	G/G	G/G
5100748	A	G	G/G	G/G	G/G	G/G	G/G	G/G	G/G	G/G	G/G	G/G	G/G	G/G	G/G	G/G	G/G	G/G	G/G	G/G	G/G	G/G	G/G	G/G	G/G	G/G	G/G	G/G	G/G	G/G	G/G	G/G	G/G	G/G	G/G	G/G	G/G	G/G	G/G	G/G	G/G	G/G	G/G	G/G	./.	G/G	G/G	G/G	G/G
5103052	A	G	G/G	G/G	G/G	G/G	G/G	G/G	G/G	G/G	G/G	G/G	G/G	G/G	G/G	G/G	G/G	G/G	G/G	G/G	G/G	G/G	G/G	G/G	G/G	./.	G/G	G/G	G/G	G/G	G/G	G/G	G/G	G/G	G/G	G/G	G/G	G/G	G/G	G/G	G/G	G/G	G/G	G/G	G/G	G/G	G/G	G/G	G/G
5103319	T	A	T/T	T/T	T/T	T/T	T/T	T/T	T/T	T/T	T/T	T/T	T/T	T/T	T/T	T/T	T/T	T/T	T/T	T/T	T/T	T/T	T/T	T/T	T/T	T/T	T/T	T/T	T/T	T/T	T/T	T/T	T/T	T/T	T/T	T/T	T/T	T/T	T/T	T/T	./.	T/T	T/T	T/T	T/T	T/T	T/T	T/T	T/T
5103582	G	C	G/G	G/G	G/G	G/G	G/G	G/G	G/G	G/G	G/G	G/G	G/G	G/G	G/G	G/G	G/G	G/G	G/G	G/G	G/G	G/G	G/G	G/G	G/G	G/G	G/G	G/G	G/G	G/G	G/G	G/G	G/G	G/G	G/G	G/G	G/G	G/G	G/G	G/G	G/G	G/G	G/G	G/G	G/G	G/G	G/G	G/G	G/G
5140299	A	G	A/A	A/A	A/A	A/A	A/A	A/A	A/A	A/A	A/A	A/A	A/A	A/A	A/A	A/A	A/A	A/A	A/A	A/A	A/A	A/A	A/A	A/A	A/A	A/A	A/A	A/A	A/A	./.	A/A	A/A	A/A	A/A	A/A	A/A	A/A	A/A	A/A	A/A	A/A	A/A	A/A	A/A	A/A	A/A	A/A	A/A	A/A
5149238	A	T	A/A	A/A	A/A	A/A	A/A	A/A	A/A	A/A	A/A	A/A	A/A	A/A	A/A	A/A	A/A	A/A	A/A	A/A	A/A	A/A	A/A	A/A	A/A	A/A	A/A	A/A	A/A	A/A	A/A	A/A	A/A	A/A	A/A	A/A	A/A	A/A	A/A	A/A	A/A	A/A	A/A	A/A	A/A	A/A	A/A	A/A	A/A
5155924	G	A	G/G	G/G	G/G	G/G	G/G	G/G	G/G	G/G	G/G	G/G	G/G	G/G	G/G	G/G	G/G	G/G	G/G	G/G	G/G	G/G	G/G	G/G	G/G	G/G	./.	G/G	G/G	G/G	G/G	G/G	G/G	G/G	G/G	G/G	G/G	G/G	G/G	G/G	G/G	G/G	G/G	G/G	G/G	G/G	G/G	G/G	G/G
5173948	G	A	A/A	A/A	A/A	A/A	A/A	A/A	A/A	A/A	A/A	A/A	A/A	A/A	A/A	A/A	A/A	A/A	A/A	A/A	A/A	A/A	A/A	A/A	A/A	A/A	A/A	./.	A/A	A/A	A/A	./.	A/A	A/A	A/A	A/A	A/A	A/A	A/A	A/A	A/A	A/A	A/A	A/A	A/A	./.	A/A	A/A	A/A
5174127	T	A	T/T	T/T	T/T	T/T	T/T	T/T	T/T	T/T	T/T	T/T	T/T	T/T	T/T	T/T	T/T	T/T	T/T	T/T	T/T	T/T	T/T	T/T	T/T	T/T	T/T	T/T	T/T	T/T	T/T	T/T	T/T	T/T	T/T	T/T	T/T	T/T	T/T	T/T	T/T	T/T	T/T	./.	T/T	T/T	T/T	T/T	T/T
5182310	T	C	T/T	T/T	T/T	T/T	T/T	T/T	T/T	T/T	T/T	T/T	T/T	T/T	T/T	T/T	T/T	T/T	T/T	T/T	T/T	T/T	T/T	T/T	T/T	T/T	T/T	T/T	T/T	T/T	T/T	T/T	T/T	T/T	T/T	T/T	T/T	T/T	T/T	T/T	T/T	T/T	T/T	T/T	T/T	T/T	T/T	T/T	T/T
5184057	A	G	A/A	A/A	A/A	A/A	A/A	A/A	A/A	A/A	A/A	A/A	A/A	A/A	A/A	A/A	A/A	A/A	A/A	A/A	A/A	A/A	A/A	A/A	A/A	A/A	A/A	A/A	A/A	A/A	A/A	A/A	A/A	A/A	A/A	A/A	A/A	A/A	A/A	A/A	A/A	A/A	A/A	A/A	A/A	A/A	A/A	A/A	A/A
5195017	C	T	T/T	T/T	T/T	T/T	T/T	T/T	T/T	T/T	T/T	T/T	T/T	T/T	T/T	T/T	T/T	T/T	T/T	T/T	T/T	T/T	T/T	T/T	T/T	T/T	T/T	T/T	T/T	T/T	T/T	T/T	T/T	T/T	T/T	T/T	T/T	T/T	T/T	T/T	T/T	T/T	T/T	T/T	T/T	T/T	T/T	T/T	T/T
5195398	C	G	G/G	G/G	G/G	G/G	G/G	G/G	G/G	G/G	./.	G/G	G/G	G/G	G/G	G/G	G/G	G/G	G/G	G/G	G/G	G/G	G/G	G/G	G/G	G/G	G/G	G/G	G/G	G/G	G/G	G/G	G/G	G/G	G/G	G/G	G/G	G/G	G/G	G/G	G/G	G/G	G/G	G/G	G/G	G/G	G/G	G/G	G/G
5197581	T	C	T/T	T/T	T/T	T/T	T/T	T/T	T/T	T/T	T/T	T/T	T/T	T/T	T/T	T/T	T/T	T/T	T/T	T/T	T/T	T/T	T/T	T/T	T/T	T/T	T/T	T/T	T/T	T/T	T/T	T/T	T/T	T/T	T/T	T/T	T/T	T/T	T/T	T/T	T/T	T/T	T/T	T/T	./.	T/T	T/T	T/T	T/T
5197601	A	G	G/G	G/G	G/G	G/G	G/G	G/G	G/G	G/G	G/G	G/G	G/G	G/G	G/G	G/G	G/G	G/G	G/G	G/G	G/G	G/G	G/G	G/G	G/G	G/G	G/G	G/G	G/G	G/G	G/G	G/G	G/G	G/G	G/G	G/G	G/G	G/G	G/G	G/G	G/G	G/G	G/G	G/G	G/G	G/G	G/G	G/G	G/G
5197654	A	C	A/A	A/A	A/A	A/A	A/A	A/A	A/A	A/A	A/A	A/A	A/A	A/A	A/A	A/A	A/A	A/A	A/A	A/A	A/A	A/A	A/A	A/A	A/A	A/A	A/A	A/A	A/A	A/A	A/A	A/A	A/A	A/A	A/A	A/A	A/A	A/A	A/A	A/A	A/A	A/A	A/A	A/A	A/A	A/A	A/A	A/A	A/A
5280954	T	A	A/A	A/A	A/A	A/A	A/A	A/A	A/A	A/A	A/A	./.	A/A	A/A	./.	A/A	A/A	A/A	A/A	A/A	./.	A/A	A/A	A/A	A/A	A/A	A/A	A/A	A/A	A/A	A/A	A/A	A/A	A/A	A/A	A/A	A/A	A/A	A/A	A/A	A/A	A/A	A/A	A/A	A/A	A/A	A/A	A/A	A/A
6434927	A	G	G/G	G/G	G/G	G/G	G/G	G/G	G/G	G/G	G/G	G/G	G/G	G/G	G/G	G/G	G/G	G/G	G/G	G/G	G/G	./.	G/G	G/G	G/G	G/G	G/G	G/G	G/G	G/G	G/G	G/G	G/G	G/G	G/G	G/G	G/G	G/G	G/G	G/G	G/G	G/G	G/G	G/G	G/G	G/G	G/G	G/G	G/G
6437178	C	T	T/T	T/T	T/T	T/T	T/T	T/T	T/T	T/T	./.	T/T	T/T	T/T	T/T	T/T	T/T	T/T	T/T	T/T	T/T	T/T	T/T	T/T	T/T	T/T	T/T	T/T	T/T	T/T	T/T	T/T	./.	T/T	T/T	T/T	T/T	T/T	T/T	T/T	T/T	T/T	T/T	T/T	./.	T/T	T/T	T/T	T/T
6448670	T	G	./.	T/T	T/T	T/T	T/T	./.	T/T	T/T	T/T	T/T	T/T	T/T	T/T	T/T	T/T	T/T	T/T	T/T	./.	T/T	T/T	T/T	T/T	T/T	T/T	T/T	T/T	T/T	T/T	T/T	T/T	T/T	T/T	T/T	T/T	T/T	T/T	T/T	T/T	T/T	T/T	T/T	T/T	T/T	T/T	T/T	T/T
6459128	T	A	T/T	T/T	T/T	T/T	T/T	T/T	T/T	T/T	T/T	T/T	T/T	T/T	T/T	T/T	T/T	T/T	T/T	T/T	T/T	T/T	T/T	T/T	T/T	T/T	T/T	T/T	T/T	T/T	T/T	T/T	T/T	T/T	T/T	T/T	T/T	T/T	T/T	T/T	T/T	T/T	T/T	T/T	T/T	T/T	T/T	T/T	T/T
6468279	A	C	A/A	A/A	A/A	A/A	A/A	A/A	A/A	A/A	A/A	A/A	A/A	A/A	A/A	A/A	A/A	A/A	A/A	A/A	A/A	A/A	A/A	A/A	A/A	A/A	A/A	A/A	A/A	A/A	A/A	A/A	A/A	A/A	A/A	A/A	A/A	A/A	A/A	A/A	A/A	A/A	A/A	A/A	A/A	A/A	A/A	A/A	A/A
6472120	A	G	A/A	A/A	A/A	A/A	A/A	A/A	A/A	A/A	A/A	A/A	A/A	A/A	A/A	A/A	A/A	A/A	A/A	A/A	A/A	A/A	A/A	A/A	A/A	A/A	A/A	A/A	A/A	A/A	A/A	A/A	A/A	A/A	A/A	A/A	A/A	A/A	A/A	A/A	A/A	A/A	A/A	A/A	A/A	A/A	A/A	A/A	A/A
6472602	C	T	C/C	C/C	C/C	C/C	C/C	C/C	C/C	./.	C/C	C/C	C/C	C/C	C/C	C/C	C/C	C/C	C/C	C/C	C/C	C/C	C/C	C/C	C/C	C/C	C/C	C/C	C/C	C/C	C/C	C/C	C/C	C/C	C/C	C/C	C/C	C/C	C/C	C/C	C/C	C/C	C/C	C/C	C/C	C/C	C/C	C/C	C/C
6473557	T	C	T/T	T/T	T/T	T/T	T/T	T/T	T/T	T/T	T/T	T/T	T/T	T/T	T/T	T/T	T/T	T/T	T/T	T/T	T/T	T/T	T/T	T/T	T/T	T/T	T/T	T/T	T/T	T/T	T/T	T/T	T/T	T/T	./.	T/T	T/T	T/T	T/T	T/T	T/T	T/T	T/T	T/T	T/T	T/T	T/T	T/T	T/T
6475014	C	G	G/G	G/G	G/G	G/G	G/G	G/G	G/G	G/G	G/G	G/G	G/G	G/G	G/G	G/G	G/G	G/G	G/G	G/G	G/G	G/G	G/G	G/G	G/G	G/G	G/G	G/G	G/G	G/G	G/G	G/G	G/G	G/G	G/G	./.	G/G	G/G	G/G	G/G	G/G	G/G	G/G	G/G	G/G	G/G	G/G	G/G	G/G
6475943	T	C	C/C	C/C	C/C	C/C	C/C	C/C	C/C	C/C	C/C	C/C	C/C	C/C	C/C	C/C	C/C	C/C	C/C	C/C	C/C	C/C	C/C	C/C	C/C	C/C	C/C	C/C	C/C	C/C	C/C	C/C	C/C	C/C	C/C	C/C	C/C	C/C	C/C	C/C	C/C	C/C	./.	C/C	C/C	C/C	C/C	C/C	C/C
6477385	C	T	C/C	C/C	C/C	C/C	C/C	C/C	C/C	C/C	C/C	C/C	C/C	C/C	C/C	C/C	C/C	C/C	C/C	C/C	C/C	C/C	C/C	C/C	C/C	C/C	C/C	C/C	C/C	C/C	C/C	C/C	C/C	C/C	C/C	C/C	C/C	C/C	C/C	C/C	./.	C/C	C/C	C/C	C/C	C/C	C/C	C/C	C/C
6493170	G	A	A/A	A/A	A/A	A/A	A/A	A/A	A/A	A/A	A/A	A/A	A/A	A/A	A/A	A/A	A/A	A/A	A/A	A/A	A/A	A/A	A/A	A/A	A/A	A/A	A/A	A/A	A/A	A/A	A/A	A/A	A/A	A/A	A/A	A/A	A/A	A/A	A/A	A/A	A/A	A/A	A/A	A/A	A/A	A/A	A/A	A/A	./.
6514373	A	G	G/G	G/G	G/G	G/G	G/G	G/G	G/G	G/G	G/G	./.	G/G	G/G	G/G	G/G	G/G	G/G	G/G	G/G	G/G	G/G	G/G	G/G	G/G	G/G	G/G	G/G	G/G	G/G	G/G	G/G	G/G	G/G	G/G	G/G	G/G	G/G	G/G	G/G	G/G	G/G	G/G	G/G	G/G	G/G	G/G	G/G	G/G
6537402	A	G	A/A	A/A	A/A	A/A	A/A	A/A	A/A	A/A	A/A	A/A	A/A	A/A	A/A	A/A	A/A	A/A	A/A	A/A	A/A	A/A	A/A	A/A	A/A	A/A	A/A	A/A	A/A	A/A	A/A	A/A	A/A	A/A	A/A	A/A	A/A	A/A	A/A	A/A	A/A	A/A	A/A	A/A	A/A	A/A	./.	A/A	A/A
6537803	G	A	A/A	A/A	A/A	A/A	A/A	A/A	A/A	A/A	A/A	A/A	A/A	A/A	A/A	A/A	A/A	A/A	A/A	A/A	A/A	A/A	A/A	A/A	A/A	A/A	A/A	A/A	A/A	A/A	A/A	A/A	A/A	A/A	A/A	A/A	A/A	A/A	A/A	A/A	A/A	A/A	A/A	A/A	A/A	A/A	A/A	A/A	A/A
6550295	T	C	T/T	T/T	T/T	T/T	T/T	T/T	T/T	T/T	T/T	T/T	T/T	T/T	T/T	T/T	T/T	T/T	T/T	T/T	T/T	T/T	T/T	T/T	T/T	T/T	T/T	T/T	T/T	T/T	T/T	T/T	T/T	T/T	T/T	T/T	T/T	T/T	T/T	T/T	T/T	T/T	T/T	T/T	T/T	T/T	T/T	T/T	./.
6553253	G	A	A/A	A/A	A/A	A/A	A/A	A/A	A/A	A/A	A/A	A/A	A/A	A/A	A/A	./.	A/A	A/A	A/A	A/A	A/A	A/A	A/A	A/A	A/A	A/A	A/A	A/A	A/A	A/A	A/A	A/A	A/A	A/A	A/A	A/A	A/A	A/A	A/A	A/A	A/A	A/A	A/A	A/A	A/A	A/A	A/A	A/A	A/A
6558217	G	A	A/A	A/A	A/A	A/A	A/A	A/A	A/A	A/A	A/A	A/A	A/A	A/A	A/A	A/A	A/A	A/A	A/A	A/A	A/A	A/A	A/A	A/A	A/A	A/A	A/A	A/A	A/A	A/A	A/A	A/A	A/A	A/A	A/A	A/A	A/A	A/A	A/A	A/A	A/A	A/A	A/A	A/A	A/A	A/A	A/A	A/A	A/A
6562791	C	T	T/T	T/T	T/T	T/T	T/T	T/T	T/T	T/T	T/T	T/T	T/T	T/T	T/T	T/T	T/T	T/T	T/T	T/T	T/T	T/T	T/T	T/T	T/T	T/T	T/T	T/T	T/T	T/T	T/T	T/T	./.	T/T	T/T	T/T	T/T	./.	T/T	T/T	T/T	T/T	T/T	T/T	T/T	T/T	T/T	T/T	T/T
6563564	G	A	G/G	G/G	G/G	G/G	G/G	G/G	G/G	G/G	G/G	G/G	G/G	G/G	G/G	G/G	G/G	G/G	G/G	G/G	G/G	G/G	G/G	G/G	G/G	G/G	G/G	G/G	G/G	G/G	G/G	G/G	G/G	G/G	G/G	./.	G/G	G/G	G/G	G/G	G/G	G/G	G/G	G/G	G/G	G/G	G/G	G/G	G/G
6565584	A	C	A/A	A/A	A/A	A/A	A/A	A/A	A/A	A/A	A/A	A/A	A/A	A/A	A/A	A/A	A/A	A/A	A/A	A/A	A/A	A/A	A/A	A/A	A/A	A/A	A/A	A/A	A/A	A/A	A/A	A/A	A/A	A/A	A/A	A/A	A/A	A/A	A/A	A/A	A/A	A/A	A/A	./.	A/A	A/A	A/A	A/A	A/A
6566658	C	A	C/C	C/C	C/C	C/C	C/C	C/C	C/C	C/C	C/C	C/C	C/C	C/C	C/C	C/C	C/C	C/C	C/C	C/C	C/C	C/C	C/C	C/C	C/C	C/C	C/C	C/C	C/C	C/C	C/C	C/C	C/C	C/C	C/C	C/C	C/C	C/C	C/C	C/C	C/C	C/C	C/C	C/C	C/C	./.	C/C	C/C	C/C
6568732	T	A	A/A	A/A	A/A	A/A	A/A	A/A	A/A	A/A	A/A	A/A	A/A	A/A	A/A	A/A	A/A	A/A	A/A	A/A	./.	A/A	A/A	A/A	A/A	A/A	A/A	A/A	A/A	A/A	A/A	A/A	A/A	A/A	./.	A/A	A/A	A/A	A/A	A/A	A/A	A/A	A/A	A/A	./.	A/A	A/A	A/A	A/A
6571847	C	A	A/A	A/A	A/A	A/A	A/A	A/A	A/A	A/A	A/A	A/A	A/A	A/A	A/A	A/A	A/A	A/A	A/A	A/A	A/A	./.	A/A	A/A	A/A	A/A	A/A	A/A	A/A	A/A	A/A	A/A	A/A	A/A	A/A	A/A	A/A	A/A	A/A	A/A	A/A	A/A	A/A	A/A	A/A	A/A	A/A	A/A	A/A
6572552	C	T	C/C	C/C	C/C	C/C	C/C	C/C	C/C	C/C	C/C	C/C	C/C	C/C	C/C	C/C	C/C	C/C	C/C	C/C	C/C	C/C	C/C	C/C	C/C	C/C	C/C	C/C	C/C	C/C	C/C	C/C	C/C	C/C	C/C	./.	C/C	C/C	C/C	C/C	C/C	C/C	C/C	C/C	C/C	C/C	C/C	C/C	C/C
6574373	T	C	C/C	C/C	C/C	C/C	C/C	C/C	C/C	C/C	C/C	C/C	C/C	C/C	C/C	C/C	C/C	C/C	C/C	C/C	C/C	C/C	C/C	C/C	C/C	C/C	C/C	C/C	C/C	C/C	C/C	C/C	C/C	C/C	C/C	C/C	C/C	C/C	C/C	C/C	C/C	C/C	C/C	C/C	C/C	C/C	C/C	C/C	C/C
6574463	C	G	C/C	C/C	C/C	C/C	C/C	C/C	C/C	C/C	C/C	C/C	C/C	C/C	C/C	C/C	C/C	C/C	C/C	C/C	C/C	C/C	C/C	C/C	C/C	C/C	C/C	C/C	C/C	C/C	C/C	C/C	C/C	C/C	C/C	C/C	C/C	C/C	C/C	C/C	C/C	C/C	C/C	C/C	C/C	C/C	C/C	C/C	C/C
6580912	T	C	T/T	T/T	T/T	T/T	T/T	T/T	T/T	T/T	T/T	T/T	T/T	T/T	T/T	T/T	T/T	T/T	T/T	T/T	T/T	T/T	T/T	T/T	T/T	T/T	T/T	T/T	T/T	T/T	T/T	T/T	T/T	T/T	T/T	T/T	T/T	T/T	T/T	T/T	T/T	T/T	T/T	T/T	T/T	T/T	T/T	T/T	T/T
6584050	G	T	G/G	G/G	G/G	G/G	G/G	G/G	G/G	G/G	G/G	G/G	G/G	G/G	G/G	G/G	G/G	G/G	G/G	G/G	G/G	G/G	G/G	./.	G/G	G/G	G/G	G/G	G/G	G/G	G/G	G/G	G/G	G/G	G/G	G/G	G/G	G/G	G/G	G/G	G/G	G/G	G/G	G/G	G/G	G/G	G/G	G/G	G/G
6584391	G	A	A/A	A/A	A/A	A/A	A/A	A/A	A/A	A/A	A/A	A/A	A/A	A/A	A/A	A/A	A/A	A/A	A/A	A/A	A/A	A/A	A/A	A/A	A/A	A/A	A/A	A/A	A/A	A/A	A/A	A/A	A/A	A/A	A/A	A/A	A/A	A/A	A/A	A/A	A/A	A/A	A/A	A/A	A/A	A/A	A/A	A/A	A/A
6584527	A	G	A/A	A/A	A/A	A/A	A/A	A/A	A/A	./.	A/A	A/A	A/A	A/A	A/A	A/A	A/A	A/A	A/A	A/A	A/A	A/A	A/A	A/A	A/A	A/A	A/A	A/A	A/A	A/A	A/A	A/A	A/A	A/A	A/A	./.	A/A	A/A	A/A	A/A	A/A	A/A	A/A	A/A	A/A	A/A	A/A	A/A	A/A
6586226	C	T	C/C	C/C	C/C	C/C	C/C	C/C	C/C	C/C	./.	C/C	C/C	C/C	C/C	C/C	C/C	C/C	C/C	C/C	C/C	C/C	C/C	C/C	C/C	C/C	C/C	C/C	C/C	C/C	C/C	C/C	C/C	C/C	C/C	C/C	C/C	C/C	C/C	C/C	C/C	C/C	C/C	C/C	C/C	C/C	C/C	C/C	C/C
6589018	G	A	G/G	G/G	G/G	G/G	G/G	G/G	G/G	G/G	G/G	G/G	G/G	G/G	G/G	G/G	G/G	G/G	G/G	G/G	G/G	G/G	G/G	G/G	G/G	G/G	G/G	G/G	G/G	G/G	G/G	G/G	G/G	G/G	G/G	G/G	G/G	G/G	G/G	G/G	G/G	G/G	G/G	G/G	G/G	G/G	G/G	G/G	G/G
6602015	T	C	T/T	T/T	T/T	T/T	T/T	T/T	T/T	T/T	T/T	T/T	T/T	T/T	T/T	T/T	T/T	T/T	T/T	T/T	T/T	./.	T/T	T/T	T/T	T/T	T/T	T/T	T/T	T/T	T/T	T/T	T/T	T/T	T/T	T/T	T/T	T/T	T/T	T/T	T/T	T/T	T/T	./.	T/T	T/T	T/T	T/T	T/T
6610799	T	C	C/C	C/C	C/C	C/C	C/C	C/C	C/C	C/C	C/C	C/C	C/C	C/C	C/C	C/C	C/C	C/C	C/C	C/C	C/C	C/C	C/C	C/C	C/C	C/C	C/C	C/C	C/C	C/C	C/C	C/C	C/C	C/C	C/C	C/C	./.	C/C	C/C	C/C	C/C	C/C	C/C	C/C	C/C	C/C	C/C	C/C	C/C
6612185	T	G	G/G	G/G	G/G	G/G	G/G	G/G	G/G	G/G	G/G	G/G	G/G	G/G	G/G	G/G	G/G	G/G	G/G	G/G	G/G	G/G	G/G	G/G	G/G	G/G	G/G	G/G	G/G	G/G	G/G	G/G	G/G	G/G	G/G	G/G	G/G	G/G	G/G	G/G	G/G	G/G	G/G	G/G	G/G	G/G	G/G	G/G	G/G
6614408	C	G	C/C	C/C	C/C	C/C	C/C	C/C	C/C	C/C	C/C	C/C	C/C	C/C	C/C	C/C	C/C	C/C	C/C	C/C	C/C	C/C	C/C	C/C	C/C	C/C	C/C	C/C	C/C	C/C	C/C	C/C	C/C	C/C	C/C	C/C	C/C	C/C	C/C	C/C	C/C	C/C	C/C	C/C	C/C	C/C	C/C	C/C	C/C
6616113	T	C	C/C	C/C	C/C	C/C	C/C	C/C	C/C	C/C	C/C	C/C	C/C	C/C	C/C	C/C	C/C	C/C	C/C	C/C	C/C	./.	C/C	./.	C/C	C/C	C/C	C/C	C/C	C/C	C/C	C/C	C/C	C/C	C/C	C/C	C/C	C/C	C/C	C/C	C/C	C/C	C/C	C/C	C/C	C/C	C/C	C/C	C/C
6622073	G	A	G/G	G/G	G/G	G/G	G/G	G/G	G/G	G/G	G/G	G/G	G/G	G/G	G/G	G/G	G/G	G/G	G/G	G/G	G/G	G/G	G/G	G/G	G/G	./.	G/G	G/G	G/G	G/G	G/G	G/G	./.	G/G	G/G	G/G	G/G	G/G	G/G	G/G	G/G	G/G	G/G	G/G	G/G	G/G	G/G	G/G	G/G
6622378	A	C	A/A	A/A	A/A	A/A	A/A	A/A	A/A	A/A	A/A	A/A	A/A	A/A	A/A	A/A	A/A	A/A	A/A	A/A	A/A	A/A	A/A	A/A	A/A	./.	A/A	A/A	A/A	A/A	A/A	A/A	A/A	A/A	A/A	A/A	A/A	A/A	A/A	A/A	A/A	A/A	A/A	A/A	A/A	A/A	A/A	A/A	A/A
6630892	G	A	G/G	G/G	G/G	G/G	G/G	G/G	G/G	G/G	G/G	G/G	G/G	G/G	G/G	G/G	G/G	G/G	G/G	G/G	G/G	G/G	G/G	G/G	G/G	G/G	G/G	G/G	G/G	G/G	G/G	G/G	G/G	G/G	G/G	G/G	G/G	G/G	G/G	G/G	G/G	G/G	G/G	G/G	G/G	G/G	G/G	G/G	G/G
6640870	G	A	G/G	G/G	G/G	G/G	G/G	G/G	G/G	G/G	G/G	G/G	G/G	G/G	G/G	G/G	G/G	G/G	G/G	G/G	G/G	G/G	G/G	G/G	G/G	G/G	G/G	G/G	G/G	G/G	G/G	G/G	G/G	G/G	G/G	G/G	G/G	G/G	G/G	G/G	G/G	G/G	G/G	G/G	G/G	G/G	G/G	G/G	G/G
6640905	G	A	A/A	A/A	A/A	A/A	A/A	A/A	A/A	A/A	A/A	A/A	A/A	A/A	A/A	A/A	A/A	A/A	A/A	A/A	A/A	A/A	A/A	A/A	A/A	A/A	A/A	A/A	A/A	A/A	A/A	A/A	A/A	A/A	A/A	A/A	A/A	A/A	A/A	A/A	A/A	A/A	A/A	A/A	A/A	A/A	A/A	A/A	A/A
6640915	C	A	C/C	C/C	C/C	C/C	C/C	C/C	C/C	C/C	C/C	C/C	C/C	C/C	C/C	C/C	C/C	C/C	C/C	C/C	C/C	C/C	C/C	C/C	C/C	C/C	C/C	C/C	C/C	C/C	C/C	C/C	C/C	C/C	C/C	C/C	C/C	C/C	C/C	C/C	C/C	C/C	C/C	C/C	C/C	C/C	C/C	C/C	C/C
6643016	T	C	C/C	C/C	C/C	C/C	C/C	C/C	C/C	C/C	C/C	C/C	C/C	C/C	C/C	C/C	C/C	C/C	C/C	C/C	C/C	C/C	C/C	C/C	C/C	C/C	C/C	C/C	C/C	C/C	C/C	C/C	C/C	C/C	C/C	C/C	C/C	C/C	C/C	C/C	C/C	C/C	C/C	C/C	C/C	C/C	C/C	C/C	C/C
6646063	A	G	A/A	A/A	A/A	A/A	A/A	A/A	A/A	A/A	A/A	A/A	A/A	A/A	A/A	A/A	A/A	A/A	A/A	A/A	A/A	A/A	A/A	A/A	A/A	A/A	A/A	A/A	A/A	A/A	A/A	A/A	A/A	A/A	A/A	A/A	A/A	A/A	A/A	A/A	A/A	A/A	A/A	A/A	A/A	A/A	A/A	A/A	A/A
6652798	G	A	G/G	G/G	G/G	G/G	G/G	G/G	G/G	G/G	G/G	G/G	G/G	G/G	G/G	G/G	G/G	G/G	G/G	G/G	G/G	G/G	G/G	G/G	G/G	G/G	G/G	G/G	G/G	G/G	G/G	G/G	G/G	G/G	G/G	G/G	G/G	G/G	G/G	G/G	G/G	G/G	G/G	G/G	G/G	./.	G/G	G/G	G/G
6660607	G	T	G/G	G/G	G/G	G/G	G/G	G/G	G/G	G/G	G/G	G/G	G/G	G/G	G/G	G/G	G/G	G/G	G/G	G/G	G/G	G/G	G/G	G/G	G/G	G/G	G/G	G/G	G/G	G/G	G/G	G/G	G/G	G/G	G/G	G/G	G/G	G/G	G/G	G/G	G/G	G/G	G/G	G/G	G/G	G/G	G/G	G/G	G/G
6665583	T	C	T/T	./.	T/T	T/T	T/T	T/T	T/T	T/T	T/T	T/T	T/T	T/T	T/T	T/T	T/T	T/T	T/T	T/T	T/T	T/T	T/T	T/T	T/T	T/T	T/T	T/T	T/T	T/T	T/T	T/T	T/T	T/T	T/T	T/T	T/T	T/T	T/T	T/T	T/T	T/T	T/T	T/T	T/T	./.	T/T	T/T	T/T
6700201	T	A	T/T	T/T	T/T	T/T	T/T	T/T	T/T	T/T	T/T	T/T	T/T	T/T	T/T	T/T	T/T	T/T	T/T	T/T	T/T	T/T	T/T	T/T	T/T	T/T	T/T	T/T	T/T	T/T	T/T	T/T	T/T	T/T	T/T	T/T	T/T	T/T	T/T	T/T	T/T	T/T	./.	T/T	T/T	T/T	T/T	T/T	T/T
6702426	C	T	T/T	T/T	T/T	T/T	T/T	T/T	T/T	T/T	T/T	T/T	T/T	T/T	T/T	T/T	T/T	T/T	T/T	T/T	T/T	T/T	T/T	T/T	T/T	T/T	T/T	T/T	T/T	T/T	T/T	T/T	T/T	T/T	T/T	T/T	T/T	T/T	T/T	T/T	T/T	T/T	T/T	T/T	T/T	T/T	T/T	T/T	T/T
6705336	G	T	T/T	T/T	T/T	T/T	T/T	T/T	T/T	./.	T/T	T/T	T/T	T/T	T/T	T/T	T/T	T/T	T/T	T/T	T/T	T/T	T/T	T/T	T/T	T/T	T/T	T/T	./.	T/T	T/T	T/T	T/T	T/T	T/T	T/T	T/T	T/T	T/T	T/T	T/T	T/T	T/T	T/T	T/T	T/T	T/T	T/T	T/T
6706137	C	A	C/C	C/C	C/C	C/C	C/C	C/C	C/C	C/C	C/C	C/C	C/C	C/C	C/C	C/C	C/C	C/C	C/C	C/C	C/C	C/C	C/C	C/C	C/C	C/C	C/C	C/C	C/C	C/C	C/C	C/C	C/C	C/C	C/C	C/C	C/C	C/C	C/C	C/C	C/C	C/C	./.	C/C	C/C	C/C	C/C	C/C	C/C
6713665	C	T	C/C	C/C	C/C	C/C	C/C	C/C	C/C	C/C	C/C	C/C	C/C	C/C	C/C	C/C	C/C	C/C	C/C	C/C	C/C	C/C	C/C	C/C	C/C	C/C	C/C	C/C	C/C	C/C	C/C	C/C	./.	C/C	C/C	C/C	C/C	C/C	C/C	C/C	C/C	C/C	C/C	C/C	C/C	C/C	C/C	C/C	C/C
6714471	C	T	C/C	C/C	C/C	C/C	C/C	C/C	C/C	C/C	C/C	C/C	C/C	C/C	C/C	C/C	C/C	C/C	C/C	C/C	C/C	C/C	C/C	C/C	C/C	./.	C/C	C/C	C/C	C/C	C/C	C/C	C/C	C/C	C/C	C/C	C/C	C/C	C/C	C/C	C/C	C/C	C/C	C/C	C/C	C/C	C/C	C/C	C/C
6738372	A	G	A/A	A/A	A/A	A/A	A/A	A/A	./.	A/A	A/A	A/A	A/A	A/A	A/A	A/A	A/A	A/A	A/A	A/A	A/A	A/A	A/A	A/A	A/A	A/A	A/A	A/A	A/A	A/A	A/A	A/A	A/A	A/A	A/A	./.	A/A	A/A	A/A	A/A	A/A	A/A	A/A	A/A	A/A	A/A	./.	A/A	A/A
6745723	T	C	./.	C/C	C/C	C/C	C/C	C/C	C/C	C/C	C/C	C/C	C/C	C/C	C/C	C/C	C/C	C/C	C/C	C/C	C/C	C/C	C/C	./.	C/C	C/C	C/C	C/C	C/C	C/C	C/C	C/C	C/C	C/C	C/C	C/C	C/C	C/C	C/C	C/C	C/C	C/C	C/C	C/C	C/C	C/C	C/C	C/C	C/C
6750200	C	A	C/C	C/C	C/C	C/C	C/C	C/C	C/C	./.	C/C	C/C	C/C	C/C	C/C	C/C	C/C	C/C	C/C	C/C	C/C	C/C	C/C	C/C	C/C	C/C	C/C	C/C	C/C	C/C	C/C	C/C	C/C	C/C	C/C	C/C	C/C	C/C	C/C	C/C	C/C	C/C	C/C	C/C	C/C	C/C	C/C	C/C	C/C
6751406	C	G	C/C	C/C	C/C	C/C	C/C	C/C	C/C	C/C	C/C	C/C	C/C	C/C	C/C	C/C	C/C	C/C	C/C	C/C	C/C	C/C	C/C	C/C	C/C	C/C	C/C	C/C	C/C	C/C	C/C	C/C	C/C	C/C	C/C	C/C	C/C	C/C	C/C	C/C	C/C	C/C	C/C	C/C	C/C	C/C	C/C	C/C	C/C
7302079	G	A	G/G	G/G	G/G	G/G	G/G	G/G	G/G	G/G	G/G	G/G	G/G	G/G	G/G	G/G	G/G	G/G	G/G	G/G	G/G	G/G	G/G	G/G	G/G	G/G	G/G	G/G	G/G	G/G	G/G	G/G	G/G	G/G	G/G	G/G	G/G	G/G	G/G	G/G	G/G	G/G	G/G	G/G	G/G	G/G	G/G	G/G	G/G
7312433	G	A	G/G	G/G	G/G	G/G	G/G	G/G	G/G	G/G	G/G	G/G	G/G	G/G	G/G	G/G	G/G	G/G	G/G	G/G	G/G	G/G	G/G	G/G	G/G	G/G	G/G	G/G	G/G	G/G	./.	G/G	G/G	G/G	G/G	G/G	G/G	G/G	G/G	G/G	G/G	G/G	G/G	G/G	./.	G/G	G/G	G/G	G/G
7314714	A	C	A/A	A/A	A/A	A/A	A/A	A/A	A/A	A/A	A/A	A/A	A/A	A/A	A/A	A/A	A/A	A/A	A/A	A/A	A/A	A/A	A/A	A/A	A/A	A/A	A/A	A/A	A/A	A/A	./.	./.	A/A	A/A	A/A	A/A	A/A	A/A	A/A	A/A	A/A	A/A	A/A	A/A	./.	A/A	A/A	A/A	A/A
42188215	A	C	A/A	A/A	A/A	A/A	A/A	A/A	A/A	A/A	A/A	A/A	A/A	A/A	A/A	A/A	A/A	A/A	A/A	A/A	A/A	A/A	A/A	A/A	A/A	A/A	A/A	A/A	A/A	A/A	A/A	A/A	A/A	A/A	A/A	A/A	A/A	A/A	A/A	A/A	A/A	A/A	A/A	A/A	A/A	A/A	A/A	A/A	A/A
42188229	C	A	C/C	C/C	C/C	C/C	C/C	C/C	C/C	C/C	C/C	C/C	C/C	C/C	C/C	C/C	C/C	C/C	C/C	C/C	C/C	C/C	C/C	C/C	C/C	C/C	C/C	C/C	C/C	C/C	C/C	C/C	C/C	C/C	C/C	C/C	C/C	C/C	C/C	C/C	C/C	C/C	C/C	C/C	C/C	C/C	C/C	C/C	C/C
42194310	A	G	A/A	A/A	A/A	A/A	A/A	A/A	A/A	A/A	A/A	A/A	A/A	A/A	A/A	A/A	A/A	A/A	A/A	A/A	A/A	A/A	A/A	A/A	A/A	A/A	A/A	A/A	./.	A/A	A/A	A/A	A/A	A/A	A/A	A/A	A/A	A/A	A/A	A/A	A/A	A/A	A/A	A/A	A/A	A/A	A/A	A/A	A/A
42194326	T	C	T/T	T/T	T/T	T/T	T/T	T/T	T/T	T/T	T/T	T/T	T/T	T/T	T/T	T/T	T/T	T/T	T/T	T/T	T/T	T/T	T/T	T/T	T/T	T/T	T/T	T/T	./.	T/T	T/T	T/T	T/T	T/T	T/T	T/T	T/T	T/T	T/T	T/T	T/T	T/T	T/T	T/T	T/T	T/T	T/T	T/T	T/T
42198069	T	A	T/T	T/T	T/T	T/T	T/T	T/T	T/T	T/T	T/T	T/T	T/T	T/T	T/T	T/T	T/T	T/T	T/T	T/T	T/T	T/T	T/T	T/T	T/T	T/T	T/T	T/T	T/T	T/T	T/T	T/T	T/T	T/T	T/T	T/T	T/T	T/T	T/T	T/T	T/T	T/T	T/T	T/T	T/T	T/T	T/T	T/T	./.
42203424	T	C	T/T	T/T	T/T	T/T	T/T	T/T	T/T	T/T	T/T	T/T	T/T	T/T	T/T	T/T	T/T	T/T	T/T	T/T	T/T	T/T	T/T	T/T	T/T	T/T	T/T	T/T	T/T	T/T	T/T	T/T	T/T	T/T	T/T	T/T	T/T	T/T	T/T	T/T	T/T	T/T	T/T	T/T	T/T	T/T	T/T	T/T	T/T
42209449	G	C	C/C	C/C	C/C	C/C	C/C	./.	C/C	C/C	C/C	C/C	C/C	C/C	C/C	C/C	C/C	C/C	C/C	C/C	C/C	C/C	C/C	C/C	C/C	C/C	C/C	C/C	C/C	C/C	C/C	C/C	C/C	C/C	C/C	C/C	C/C	C/C	C/C	C/C	C/C	C/C	C/C	C/C	./.	C/C	C/C	C/C	C/C
42214637	C	A	A/A	A/A	A/A	A/A	A/A	A/A	A/A	A/A	A/A	A/A	A/A	A/A	A/A	A/A	A/A	A/A	./.	A/A	A/A	A/A	A/A	A/A	A/A	A/A	A/A	A/A	A/A	A/A	A/A	A/A	A/A	A/A	A/A	A/A	A/A	A/A	./.	A/A	A/A	A/A	A/A	A/A	A/A	A/A	A/A	A/A	A/A
42220518	C	T	T/T	T/T	T/T	T/T	T/T	T/T	T/T	T/T	T/T	T/T	T/T	T/T	T/T	T/T	T/T	T/T	T/T	T/T	T/T	T/T	T/T	T/T	T/T	T/T	T/T	T/T	T/T	T/T	T/T	T/T	T/T	T/T	T/T	T/T	T/T	T/T	T/T	T/T	T/T	T/T	T/T	T/T	T/T	T/T	T/T	T/T	T/T
42224629	C	A	C/C	C/C	C/C	C/C	C/C	C/C	C/C	C/C	C/C	C/C	C/C	C/C	C/C	C/C	C/C	C/C	C/C	./.	C/C	C/C	C/C	C/C	C/C	C/C	C/C	C/C	C/C	C/C	C/C	C/C	C/C	C/C	C/C	C/C	C/C	C/C	C/C	C/C	C/C	C/C	C/C	C/C	C/C	C/C	C/C	C/C	C/C
42224865	G	A	A/A	A/A	A/A	A/A	A/A	A/A	A/A	A/A	A/A	A/A	A/A	A/A	G/G	G/G	G/G	G/G	G/G	G/G	G/G	G/G	G/G	G/G	G/G	G/G	G/G	G/G	G/G	G/G	G/G	G/G	G/G	G/G	G/G	G/G	G/G	G/G	G/G	G/G	G/G	G/G	G/G	G/G	G/G	G/G	G/G	G/G	G/G
42225149	C	T	T/T	T/T	T/T	T/T	T/T	T/T	T/T	T/T	T/T	T/T	T/T	T/T	T/T	T/T	T/T	T/T	T/T	T/T	T/T	T/T	T/T	T/T	T/T	T/T	T/T	T/T	T/T	T/T	T/T	T/T	T/T	T/T	T/T	./.	T/T	T/T	T/T	T/T	T/T	T/T	T/T	T/T	T/T	T/T	T/T	T/T	T/T
42230776	G	A	A/A	A/A	A/A	A/A	A/A	A/A	A/A	A/A	A/A	A/A	A/A	A/A	A/A	A/A	A/A	A/A	A/A	A/A	A/A	A/A	A/A	A/A	A/A	A/A	A/A	A/A	A/A	A/A	A/A	A/A	A/A	A/A	A/A	A/A	A/A	A/A	A/A	A/A	A/A	A/A	A/A	A/A	A/A	A/A	A/A	A/A	A/A
42241909	G	A	G/G	G/G	G/G	G/G	G/G	G/G	G/G	G/G	G/G	G/G	G/G	G/G	G/G	G/G	G/G	G/G	G/G	G/G	G/G	G/G	G/G	G/G	G/G	G/G	G/G	G/G	G/G	G/G	G/G	G/G	G/G	G/G	G/G	G/G	G/G	G/G	G/G	G/G	G/G	G/G	G/G	G/G	G/G	G/G	G/G	G/G	G/G
42249392	A	C	A/A	A/A	A/A	A/A	A/A	A/A	A/A	A/A	A/A	A/A	A/A	A/A	A/A	A/A	A/A	A/A	A/A	A/A	A/A	A/A	A/A	A/A	A/A	A/A	A/A	A/A	A/A	A/A	A/A	A/A	A/A	A/A	A/A	A/A	A/A	A/A	A/A	A/A	A/A	A/A	A/A	A/A	A/A	A/A	A/A	A/A	A/A
42250998	G	A	A/A	A/A	A/A	A/A	A/A	A/A	A/A	A/A	A/A	A/A	A/A	A/A	A/A	A/A	A/A	A/A	A/A	A/A	A/A	A/A	A/A	A/A	A/A	A/A	A/A	A/A	A/A	A/A	A/A	A/A	A/A	A/A	A/A	A/A	A/A	A/A	A/A	A/A	A/A	A/A	A/A	A/A	A/A	A/A	A/A	A/A	A/A
42256664	T	C	C/C	C/C	C/C	C/C	C/C	C/C	C/C	C/C	C/C	C/C	C/C	C/C	C/C	C/C	./.	C/C	C/C	C/C	C/C	C/C	C/C	C/C	C/C	C/C	C/C	C/C	C/C	./.	C/C	C/C	C/C	C/C	C/C	C/C	C/C	./.	./.	C/C	C/C	C/C	C/C	C/C	C/C	C/C	C/C	C/C	C/C
42258326	C	T	C/C	C/C	C/C	C/C	C/C	C/C	C/C	C/C	C/C	C/C	C/C	C/C	C/C	C/C	C/C	C/C	C/C	C/C	C/C	C/C	C/C	C/C	C/C	C/C	C/C	C/C	C/C	C/C	C/C	./.	C/C	C/C	C/C	C/C	C/C	C/C	C/C	C/C	C/C	C/C	C/C	C/C	C/C	C/C	C/C	C/C	C/C
42258431	C	A	C/C	C/C	C/C	C/C	C/C	C/C	C/C	C/C	C/C	C/C	C/C	C/C	C/C	C/C	C/C	C/C	C/C	C/C	C/C	C/C	C/C	C/C	C/C	C/C	C/C	C/C	C/C	C/C	C/C	C/C	C/C	C/C	C/C	C/C	C/C	C/C	C/C	C/C	C/C	C/C	C/C	C/C	C/C	C/C	C/C	C/C	C/C
42262229	T	A	A/A	A/A	A/A	A/A	A/A	A/A	A/A	A/A	A/A	A/A	A/A	A/A	A/A	A/A	A/A	A/A	A/A	./.	A/A	A/A	A/A	A/A	A/A	A/A	A/A	A/A	A/A	A/A	A/A	A/A	A/A	A/A	A/A	A/A	A/A	A/A	A/A	A/A	A/A	A/A	A/A	A/A	A/A	A/A	A/A	A/A	A/A
42270614	T	C	C/C	C/C	C/C	C/C	C/C	C/C	C/C	C/C	C/C	C/C	C/C	C/C	C/C	C/C	C/C	C/C	C/C	C/C	C/C	C/C	C/C	C/C	C/C	C/C	C/C	C/C	C/C	C/C	C/C	C/C	C/C	C/C	C/C	C/C	C/C	C/C	C/C	C/C	C/C	C/C	C/C	C/C	C/C	C/C	C/C	./.	C/C
42276869	G	T	G/G	G/G	G/G	G/G	G/G	G/G	G/G	G/G	G/G	G/G	G/G	G/G	G/G	G/G	G/G	G/G	G/G	G/G	G/G	G/G	G/G	G/G	G/G	G/G	G/G	G/G	G/G	G/G	G/G	G/G	G/G	G/G	G/G	G/G	G/G	G/G	G/G	G/G	G/G	G/G	G/G	G/G	G/G	G/G	G/G	G/G	G/G
42292857	A	T	A/A	A/A	A/A	A/A	A/A	A/A	A/A	A/A	A/A	A/A	A/A	A/A	A/A	A/A	A/A	A/A	A/A	A/A	A/A	A/A	A/A	A/A	A/A	A/A	A/A	A/A	A/A	A/A	A/A	A/A	A/A	./.	A/A	A/A	A/A	A/A	A/A	A/A	A/A	A/A	A/A	A/A	A/A	A/A	A/A	A/A	A/A
42297377	T	C	C/C	C/C	C/C	C/C	C/C	C/C	C/C	C/C	C/C	C/C	C/C	C/C	./.	C/C	C/C	./.	C/C	./.	./.	C/C	C/C	C/C	C/C	C/C	C/C	C/C	C/C	C/C	C/C	C/C	C/C	C/C	C/C	C/C	C/C	C/C	C/C	C/C	C/C	C/C	C/C	C/C	C/C	C/C	C/C	C/C	C/C
42301219	A	G	G/G	G/G	G/G	G/G	G/G	G/G	G/G	G/G	G/G	G/G	G/G	G/G	G/G	G/G	G/G	G/G	G/G	G/G	G/G	G/G	G/G	G/G	G/G	G/G	G/G	G/G	G/G	G/G	G/G	G/G	G/G	G/G	G/G	G/G	G/G	G/G	G/G	G/G	G/G	G/G	G/G	G/G	G/G	G/G	G/G	G/G	G/G
42303190	C	T	T/T	T/T	T/T	T/T	T/T	T/T	T/T	T/T	T/T	T/T	T/T	T/T	T/T	T/T	T/T	T/T	T/T	T/T	T/T	T/T	T/T	T/T	T/T	T/T	T/T	T/T	T/T	T/T	T/T	T/T	T/T	T/T	T/T	T/T	T/T	T/T	T/T	T/T	T/T	T/T	T/T	T/T	T/T	T/T	T/T	T/T	T/T
42304681	A	C	A/A	A/A	A/A	A/A	A/A	A/A	A/A	A/A	A/A	A/A	A/A	A/A	A/A	A/A	A/A	A/A	A/A	A/A	A/A	A/A	A/A	A/A	A/A	A/A	A/A	A/A	A/A	A/A	A/A	A/A	A/A	A/A	A/A	A/A	A/A	A/A	A/A	A/A	./.	A/A	A/A	A/A	A/A	A/A	A/A	A/A	A/A
42306095	G	A	G/G	G/G	G/G	G/G	./.	G/G	G/G	G/G	G/G	G/G	G/G	G/G	G/G	G/G	G/G	G/G	G/G	G/G	G/G	G/G	G/G	G/G	G/G	G/G	G/G	G/G	G/G	G/G	G/G	G/G	G/G	G/G	G/G	G/G	G/G	G/G	G/G	G/G	G/G	G/G	G/G	G/G	G/G	G/G	G/G	G/G	G/G
42310267	C	T	T/T	T/T	T/T	T/T	T/T	T/T	T/T	T/T	T/T	T/T	T/T	T/T	T/T	T/T	T/T	T/T	T/T	T/T	T/T	T/T	T/T	T/T	T/T	T/T	T/T	T/T	T/T	T/T	T/T	T/T	T/T	T/T	T/T	T/T	T/T	T/T	T/T	T/T	T/T	T/T	T/T	T/T	T/T	T/T	T/T	T/T	T/T
42311412	A	C	C/C	C/C	C/C	C/C	C/C	C/C	./.	C/C	C/C	C/C	C/C	C/C	C/C	C/C	C/C	C/C	C/C	C/C	C/C	C/C	C/C	C/C	C/C	C/C	C/C	C/C	C/C	C/C	C/C	C/C	C/C	C/C	C/C	C/C	C/C	C/C	C/C	C/C	C/C	C/C	C/C	C/C	C/C	C/C	C/C	C/C	C/C
42318445	G	T	T/T	T/T	T/T	T/T	T/T	T/T	T/T	T/T	T/T	T/T	T/T	T/T	T/T	T/T	T/T	T/T	T/T	T/T	T/T	T/T	T/T	T/T	T/T	T/T	T/T	T/T	T/T	T/T	T/T	T/T	T/T	T/T	T/T	T/T	T/T	T/T	T/T	T/T	T/T	T/T	T/T	T/T	T/T	T/T	T/T	T/T	T/T
42318958	G	T	G/G	G/G	G/G	G/G	G/G	G/G	G/G	G/G	G/G	G/G	G/G	G/G	G/G	G/G	G/G	G/G	G/G	G/G	G/G	G/G	G/G	G/G	G/G	G/G	G/G	G/G	G/G	G/G	G/G	G/G	G/G	G/G	G/G	G/G	G/G	G/G	G/G	G/G	G/G	G/G	G/G	G/G	G/G	G/G	G/G	G/G	G/G
42320038	G	C	G/G	G/G	G/G	G/G	G/G	G/G	G/G	G/G	G/G	G/G	G/G	G/G	G/G	G/G	G/G	G/G	G/G	G/G	G/G	G/G	G/G	G/G	G/G	G/G	G/G	G/G	G/G	G/G	G/G	G/G	G/G	G/G	G/G	G/G	G/G	G/G	G/G	G/G	./.	G/G	G/G	G/G	G/G	G/G	G/G	G/G	G/G
42320453	A	T	T/T	T/T	T/T	T/T	T/T	T/T	T/T	T/T	T/T	T/T	T/T	T/T	T/T	T/T	T/T	T/T	T/T	T/T	./.	T/T	T/T	T/T	T/T	T/T	T/T	T/T	T/T	T/T	T/T	T/T	T/T	T/T	T/T	T/T	T/T	T/T	T/T	T/T	T/T	T/T	T/T	T/T	T/T	T/T	T/T	T/T	T/T
42322922	G	A	A/A	A/A	A/A	A/A	A/A	A/A	A/A	A/A	A/A	A/A	A/A	A/A	A/A	A/A	A/A	A/A	A/A	./.	A/A	A/A	A/A	A/A	A/A	A/A	A/A	A/A	A/A	A/A	A/A	A/A	A/A	A/A	A/A	A/A	A/A	A/A	A/A	A/A	A/A	A/A	A/A	A/A	A/A	A/A	A/A	A/A	A/A
42325733	G	C	C/C	C/C	C/C	C/C	C/C	C/C	C/C	C/C	C/C	C/C	C/C	C/C	C/C	C/C	C/C	C/C	C/C	C/C	C/C	C/C	C/C	C/C	C/C	C/C	C/C	C/C	C/C	C/C	C/C	C/C	C/C	C/C	C/C	C/C	C/C	C/C	C/C	C/C	C/C	C/C	C/C	C/C	C/C	C/C	C/C	C/C	C/C
42328270	A	T	T/T	T/T	T/T	T/T	T/T	T/T	T/T	T/T	T/T	T/T	T/T	T/T	T/T	T/T	T/T	T/T	T/T	T/T	T/T	T/T	T/T	T/T	T/T	T/T	T/T	T/T	T/T	T/T	T/T	T/T	T/T	T/T	T/T	T/T	T/T	T/T	T/T	T/T	T/T	T/T	T/T	T/T	T/T	T/T	T/T	T/T	T/T
42332822	C	T	C/C	C/C	C/C	C/C	C/C	C/C	C/C	C/C	C/C	C/C	C/C	C/C	C/C	C/C	C/C	C/C	C/C	C/C	./.	C/C	C/C	C/C	C/C	C/C	C/C	C/C	C/C	C/C	C/C	C/C	C/C	C/C	C/C	C/C	C/C	C/C	C/C	C/C	C/C	C/C	C/C	C/C	C/C	C/C	C/C	C/C	C/C
42333123	A	T	A/A	A/A	A/A	A/A	A/A	A/A	A/A	A/A	A/A	A/A	A/A	A/A	A/A	A/A	A/A	A/A	A/A	A/A	A/A	A/A	A/A	A/A	A/A	A/A	A/A	A/A	A/A	A/A	A/A	A/A	A/A	A/A	A/A	A/A	A/A	A/A	A/A	A/A	A/A	A/A	A/A	A/A	A/A	A/A	A/A	A/A	A/A
42339510	C	T	C/C	C/C	C/C	C/C	C/C	C/C	C/C	C/C	C/C	C/C	C/C	C/C	./.	C/C	C/C	C/C	C/C	C/C	C/C	C/C	C/C	C/C	C/C	C/C	C/C	C/C	C/C	C/C	C/C	C/C	C/C	C/C	C/C	C/C	C/C	./.	C/C	C/C	C/C	C/C	C/C	C/C	C/C	C/C	C/C	C/C	C/C
42339551	T	C	C/C	C/C	C/C	C/C	C/C	C/C	C/C	C/C	C/C	C/C	C/C	C/C	./.	C/C	C/C	C/C	C/C	C/C	C/C	C/C	C/C	C/C	C/C	C/C	C/C	C/C	C/C	C/C	C/C	C/C	C/C	C/C	C/C	C/C	C/C	C/C	C/C	C/C	C/C	C/C	C/C	C/C	C/C	C/C	C/C	C/C	C/C
42339601	C	T	C/C	C/C	C/C	C/C	C/C	C/C	C/C	C/C	C/C	C/C	C/C	C/C	C/C	C/C	C/C	C/C	C/C	C/C	C/C	C/C	C/C	C/C	C/C	C/C	C/C	C/C	C/C	C/C	C/C	C/C	C/C	C/C	C/C	C/C	C/C	C/C	C/C	C/C	C/C	C/C	C/C	C/C	C/C	C/C	C/C	C/C	C/C
42339690	A	T	T/T	T/T	T/T	T/T	T/T	T/T	T/T	T/T	T/T	T/T	T/T	T/T	T/T	T/T	T/T	T/T	T/T	T/T	T/T	T/T	T/T	T/T	T/T	T/T	T/T	T/T	T/T	T/T	T/T	T/T	./.	T/T	T/T	T/T	T/T	T/T	T/T	T/T	T/T	T/T	T/T	T/T	T/T	T/T	T/T	T/T	T/T
42352207	G	A	A/A	A/A	A/A	A/A	A/A	A/A	A/A	A/A	A/A	A/A	A/A	A/A	A/A	A/A	A/A	A/A	A/A	A/A	A/A	A/A	A/A	A/A	A/A	A/A	A/A	A/A	A/A	A/A	A/A	A/A	A/A	A/A	A/A	A/A	A/A	A/A	A/A	A/A	A/A	A/A	A/A	A/A	A/A	A/A	A/A	A/A	A/A
42354291	C	T	T/T	T/T	T/T	T/T	T/T	T/T	T/T	T/T	T/T	T/T	T/T	T/T	T/T	./.	T/T	T/T	T/T	T/T	T/T	T/T	T/T	T/T	T/T	T/T	T/T	T/T	T/T	T/T	T/T	T/T	T/T	T/T	T/T	T/T	T/T	T/T	T/T	T/T	T/T	T/T	T/T	T/T	T/T	T/T	T/T	T/T	T/T
42357151	C	A	C/C	C/C	C/C	C/C	C/C	C/C	C/C	C/C	C/C	C/C	C/C	C/C	C/C	C/C	C/C	C/C	C/C	C/C	C/C	C/C	C/C	C/C	C/C	C/C	C/C	C/C	C/C	C/C	C/C	C/C	C/C	C/C	C/C	C/C	C/C	C/C	C/C	C/C	C/C	C/C	./.	C/C	C/C	C/C	C/C	C/C	C/C
42358324	G	A	A/A	A/A	A/A	A/A	A/A	A/A	A/A	A/A	A/A	A/A	A/A	A/A	A/A	A/A	A/A	A/A	A/A	A/A	A/A	A/A	A/A	A/A	A/A	A/A	A/A	A/A	A/A	A/A	A/A	A/A	A/A	A/A	A/A	A/A	A/A	A/A	A/A	A/A	A/A	A/A	A/A	A/A	A/A	A/A	./.	A/A	A/A
42364732	G	C	G/G	G/G	G/G	G/G	G/G	G/G	G/G	G/G	G/G	G/G	G/G	G/G	G/G	G/G	G/G	G/G	G/G	G/G	G/G	G/G	G/G	G/G	G/G	G/G	G/G	G/G	G/G	G/G	G/G	G/G	G/G	G/G	G/G	G/G	G/G	G/G	G/G	G/G	G/G	G/G	G/G	G/G	G/G	G/G	G/G	G/G	G/G
42368148	G	A	A/A	A/A	A/A	A/A	A/A	A/A	A/A	A/A	A/A	A/A	A/A	A/A	A/A	A/A	A/A	A/A	A/A	A/A	A/A	A/A	A/A	./.	A/A	A/A	A/A	A/A	A/A	A/A	A/A	A/A	A/A	A/A	A/A	A/A	A/A	A/A	A/A	A/A	A/A	A/A	A/A	A/A	A/A	A/A	A/A	A/A	A/A
42370744	T	C	T/T	T/T	T/T	T/T	T/T	T/T	T/T	T/T	T/T	T/T	T/T	T/T	T/T	T/T	T/T	T/T	T/T	T/T	T/T	T/T	T/T	T/T	T/T	T/T	T/T	T/T	T/T	T/T	T/T	T/T	T/T	T/T	T/T	T/T	T/T	./.	T/T	T/T	T/T	T/T	T/T	T/T	T/T	T/T	T/T	T/T	T/T
42371324	A	T	A/A	A/A	A/A	A/A	A/A	A/A	A/A	A/A	A/A	A/A	A/A	A/A	A/A	A/A	A/A	./.	A/A	A/A	A/A	A/A	A/A	A/A	A/A	A/A	A/A	A/A	A/A	A/A	A/A	A/A	A/A	A/A	A/A	A/A	A/A	A/A	A/A	A/A	A/A	A/A	./.	A/A	A/A	A/A	A/A	A/A	A/A
42371557	T	C	C/C	C/C	C/C	C/C	C/C	C/C	C/C	C/C	C/C	C/C	C/C	C/C	C/C	C/C	C/C	C/C	C/C	C/C	C/C	C/C	C/C	C/C	C/C	./.	C/C	C/C	C/C	C/C	C/C	C/C	C/C	C/C	C/C	C/C	C/C	C/C	C/C	C/C	C/C	C/C	C/C	C/C	C/C	C/C	C/C	C/C	C/C
42381522	C	T	C/C	C/C	C/C	C/C	C/C	C/C	C/C	C/C	C/C	C/C	C/C	C/C	./.	C/C	C/C	C/C	C/C	C/C	C/C	C/C	C/C	C/C	C/C	C/C	C/C	C/C	C/C	C/C	C/C	C/C	C/C	C/C	C/C	C/C	C/C	C/C	C/C	C/C	C/C	C/C	C/C	C/C	C/C	./.	C/C	C/C	C/C
42387478	G	A	A/A	A/A	A/A	A/A	A/A	./.	A/A	./.	A/A	A/A	A/A	A/A	A/A	A/A	A/A	A/A	A/A	A/A	A/A	A/A	A/A	A/A	A/A	A/A	A/A	A/A	A/A	A/A	A/A	A/A	A/A	A/A	A/A	A/A	A/A	A/A	A/A	A/A	A/A	A/A	A/A	A/A	A/A	A/A	A/A	A/A	A/A
42387988	G	C	C/C	C/C	C/C	C/C	C/C	C/C	C/C	C/C	C/C	C/C	C/C	C/C	C/C	C/C	C/C	C/C	C/C	C/C	C/C	C/C	C/C	C/C	C/C	C/C	C/C	C/C	C/C	C/C	C/C	C/C	C/C	C/C	C/C	C/C	C/C	C/C	C/C	C/C	C/C	C/C	./.	C/C	C/C	C/C	C/C	C/C	C/C
42390971	C	T	C/C	C/C	C/C	C/C	C/C	C/C	C/C	C/C	C/C	C/C	C/C	C/C	C/C	C/C	C/C	C/C	C/C	C/C	C/C	C/C	C/C	C/C	C/C	C/C	C/C	C/C	C/C	C/C	C/C	C/C	C/C	C/C	C/C	C/C	C/C	C/C	C/C	C/C	C/C	C/C	C/C	C/C	C/C	C/C	C/C	C/C	C/C
42391501	A	T	A/A	A/A	A/A	A/A	A/A	A/A	A/A	A/A	A/A	A/A	A/A	A/A	./.	A/A	A/A	A/A	A/A	A/A	A/A	A/A	A/A	./.	A/A	A/A	A/A	A/A	A/A	A/A	A/A	A/A	A/A	A/A	A/A	A/A	A/A	A/A	A/A	A/A	A/A	A/A	A/A	A/A	A/A	A/A	A/A	A/A	A/A
42392976	T	A	T/T	T/T	T/T	T/T	T/T	T/T	T/T	T/T	T/T	T/T	T/T	T/T	T/T	T/T	T/T	T/T	T/T	T/T	T/T	T/T	T/T	T/T	T/T	T/T	T/T	T/T	T/T	./.	T/T	T/T	T/T	T/T	T/T	T/T	T/T	T/T	T/T	T/T	T/T	T/T	T/T	T/T	T/T	T/T	T/T	T/T	T/T
42398454	A	T	T/T	T/T	T/T	T/T	T/T	T/T	T/T	T/T	T/T	T/T	T/T	T/T	T/T	T/T	T/T	T/T	T/T	T/T	T/T	T/T	T/T	T/T	T/T	T/T	T/T	T/T	T/T	T/T	T/T	T/T	T/T	T/T	T/T	T/T	T/T	T/T	T/T	T/T	T/T	T/T	T/T	./.	T/T	T/T	T/T	T/T	T/T
42399048	C	T	C/C	C/C	C/C	C/C	C/C	C/C	C/C	C/C	C/C	C/C	C/C	C/C	C/C	C/C	C/C	C/C	C/C	C/C	C/C	C/C	C/C	C/C	C/C	C/C	C/C	C/C	C/C	C/C	C/C	C/C	C/C	C/C	C/C	C/C	C/C	C/C	C/C	C/C	C/C	C/C	C/C	C/C	C/C	C/C	C/C	C/C	C/C
42400503	C	T	T/T	T/T	T/T	T/T	T/T	T/T	T/T	T/T	T/T	T/T	T/T	T/T	T/T	T/T	T/T	T/T	T/T	T/T	./.	T/T	T/T	T/T	T/T	T/T	T/T	T/T	T/T	T/T	T/T	T/T	T/T	T/T	T/T	T/T	T/T	T/T	T/T	T/T	T/T	T/T	T/T	T/T	T/T	T/T	T/T	T/T	T/T
42401463	A	G	A/A	A/A	A/A	A/A	A/A	A/A	A/A	A/A	A/A	A/A	A/A	A/A	A/A	A/A	A/A	A/A	A/A	A/A	A/A	A/A	A/A	A/A	A/A	A/A	A/A	A/A	A/A	A/A	A/A	A/A	A/A	A/A	A/A	A/A	A/A	A/A	A/A	A/A	A/A	A/A	A/A	./.	A/A	A/A	A/A	A/A	A/A
42401983	C	A	C/C	C/C	C/C	C/C	C/C	C/C	C/C	C/C	C/C	C/C	C/C	C/C	C/C	C/C	C/C	C/C	C/C	C/C	C/C	C/C	C/C	C/C	C/C	C/C	C/C	C/C	C/C	C/C	C/C	C/C	C/C	C/C	C/C	C/C	C/C	C/C	C/C	C/C	C/C	C/C	C/C	C/C	C/C	C/C	C/C	C/C	C/C
42402755	C	T	C/C	C/C	C/C	C/C	C/C	C/C	C/C	C/C	C/C	C/C	C/C	C/C	C/C	C/C	C/C	C/C	C/C	C/C	C/C	C/C	C/C	C/C	C/C	C/C	C/C	C/C	C/C	C/C	C/C	C/C	C/C	C/C	C/C	C/C	C/C	C/C	C/C	C/C	C/C	C/C	C/C	C/C	C/C	./.	C/C	C/C	C/C
42404734	C	G	G/G	G/G	G/G	G/G	G/G	G/G	G/G	G/G	G/G	G/G	G/G	G/G	G/G	G/G	G/G	G/G	G/G	G/G	G/G	./.	G/G	G/G	G/G	G/G	G/G	G/G	G/G	G/G	./.	G/G	G/G	G/G	G/G	G/G	G/G	G/G	G/G	G/G	G/G	G/G	G/G	G/G	./.	G/G	G/G	G/G	G/G
42405475	T	A	A/A	A/A	A/A	A/A	A/A	A/A	A/A	A/A	A/A	A/A	A/A	A/A	A/A	A/A	A/A	A/A	A/A	A/A	A/A	A/A	A/A	A/A	A/A	A/A	A/A	A/A	A/A	A/A	A/A	A/A	A/A	A/A	A/A	A/A	A/A	A/A	A/A	A/A	A/A	A/A	A/A	A/A	A/A	A/A	./.	A/A	A/A
42407866	G	A	G/G	G/G	G/G	G/G	G/G	G/G	G/G	G/G	G/G	G/G	G/G	G/G	G/G	G/G	G/G	G/G	G/G	G/G	G/G	G/G	G/G	G/G	G/G	G/G	G/G	G/G	G/G	G/G	./.	G/G	G/G	G/G	G/G	G/G	G/G	G/G	G/G	G/G	G/G	G/G	G/G	G/G	G/G	G/G	G/G	G/G	G/G
42408623	T	A	A/A	A/A	A/A	A/A	A/A	A/A	A/A	A/A	A/A	A/A	A/A	A/A	A/A	A/A	A/A	A/A	A/A	A/A	A/A	A/A	A/A	A/A	A/A	A/A	A/A	A/A	A/A	A/A	A/A	A/A	A/A	A/A	A/A	A/A	A/A	A/A	A/A	A/A	A/A	A/A	A/A	A/A	A/A	A/A	A/A	A/A	A/A
42412725	T	G	G/G	G/G	G/G	G/G	G/G	G/G	G/G	G/G	G/G	G/G	G/G	G/G	G/G	G/G	G/G	G/G	G/G	G/G	G/G	G/G	G/G	G/G	G/G	./.	G/G	G/G	G/G	G/G	./.	G/G	G/G	G/G	G/G	G/G	G/G	G/G	G/G	G/G	G/G	G/G	G/G	G/G	G/G	G/G	G/G	G/G	G/G
42433082	T	C	C/C	C/C	C/C	C/C	C/C	C/C	C/C	C/C	C/C	C/C	C/C	C/C	C/C	C/C	C/C	C/C	C/C	C/C	C/C	C/C	C/C	C/C	C/C	C/C	C/C	C/C	C/C	C/C	C/C	C/C	C/C	C/C	C/C	C/C	C/C	C/C	C/C	C/C	C/C	C/C	C/C	C/C	C/C	C/C	C/C	C/C	C/C
42433793	C	T	C/C	C/C	C/C	C/C	C/C	C/C	C/C	C/C	C/C	C/C	C/C	C/C	C/C	C/C	C/C	C/C	C/C	C/C	C/C	C/C	C/C	C/C	C/C	C/C	C/C	C/C	C/C	C/C	./.	C/C	C/C	C/C	C/C	C/C	C/C	C/C	C/C	C/C	C/C	C/C	C/C	C/C	C/C	C/C	C/C	C/C	C/C
42437528	G	T	T/T	T/T	T/T	T/T	T/T	T/T	T/T	T/T	T/T	T/T	T/T	T/T	T/T	T/T	T/T	T/T	T/T	T/T	T/T	T/T	T/T	T/T	T/T	T/T	T/T	T/T	T/T	T/T	T/T	T/T	T/T	T/T	T/T	T/T	./.	T/T	T/T	T/T	T/T	T/T	T/T	T/T	T/T	T/T	T/T	T/T	T/T
42447801	G	T	G/G	G/G	G/G	G/G	G/G	G/G	G/G	G/G	G/G	G/G	G/G	G/G	G/G	G/G	G/G	G/G	G/G	G/G	G/G	G/G	G/G	G/G	G/G	G/G	G/G	G/G	G/G	G/G	G/G	G/G	G/G	G/G	G/G	G/G	G/G	G/G	G/G	G/G	G/G	G/G	G/G	G/G	G/G	G/G	G/G	G/G	G/G
42454979	A	T	A/A	A/A	A/A	A/A	A/A	A/A	./.	A/A	A/A	A/A	A/A	A/A	A/A	A/A	A/A	A/A	A/A	A/A	A/A	A/A	A/A	A/A	A/A	A/A	A/A	A/A	A/A	A/A	A/A	A/A	A/A	A/A	A/A	A/A	A/A	A/A	A/A	A/A	A/A	A/A	A/A	A/A	A/A	A/A	A/A	A/A	A/A
42620567	C	T	C/C	C/C	C/C	C/C	C/C	C/C	C/C	C/C	C/C	C/C	C/C	C/C	C/C	C/C	C/C	C/C	C/C	C/C	C/C	C/C	C/C	C/C	C/C	C/C	C/C	C/C	C/C	C/C	C/C	C/C	C/C	C/C	C/C	C/C	C/C	C/C	C/C	C/C	C/C	C/C	C/C	C/C	C/C	C/C	C/C	C/C	C/C
42620575	G	T	G/G	G/G	G/G	G/G	G/G	G/G	G/G	G/G	G/G	G/G	G/G	G/G	G/G	G/G	G/G	G/G	G/G	G/G	G/G	G/G	G/G	G/G	G/G	G/G	G/G	G/G	G/G	G/G	G/G	G/G	G/G	G/G	G/G	G/G	G/G	G/G	G/G	G/G	G/G	G/G	G/G	G/G	G/G	G/G	G/G	G/G	G/G
42625426	A	G	A/A	A/A	A/A	A/A	A/A	A/A	A/A	A/A	A/A	A/A	A/A	A/A	A/A	A/A	A/A	A/A	A/A	A/A	A/A	A/A	A/A	A/A	A/A	A/A	A/A	A/A	A/A	A/A	A/A	./.	A/A	A/A	A/A	A/A	A/A	A/A	A/A	A/A	./.	A/A	A/A	A/A	A/A	A/A	./.	A/A	A/A
42652880	G	T	G/G	G/G	G/G	G/G	G/G	G/G	G/G	G/G	G/G	G/G	G/G	G/G	G/G	G/G	G/G	G/G	G/G	G/G	G/G	G/G	G/G	G/G	G/G	G/G	G/G	G/G	G/G	G/G	G/G	G/G	G/G	G/G	G/G	G/G	G/G	G/G	G/G	G/G	G/G	G/G	G/G	G/G	G/G	G/G	G/G	G/G	G/G
42662094	G	C	G/G	G/G	G/G	G/G	G/G	G/G	G/G	G/G	G/G	G/G	G/G	G/G	G/G	G/G	G/G	G/G	G/G	G/G	./.	G/G	G/G	G/G	G/G	G/G	G/G	G/G	G/G	G/G	G/G	G/G	G/G	G/G	G/G	G/G	G/G	G/G	G/G	G/G	G/G	G/G	G/G	G/G	G/G	G/G	G/G	G/G	G/G
42662095	C	T	C/C	C/C	C/C	C/C	C/C	C/C	C/C	C/C	C/C	C/C	C/C	C/C	C/C	C/C	C/C	C/C	C/C	C/C	./.	C/C	C/C	C/C	C/C	C/C	C/C	C/C	C/C	C/C	C/C	C/C	C/C	C/C	C/C	C/C	C/C	C/C	C/C	C/C	C/C	C/C	C/C	C/C	C/C	C/C	C/C	C/C	C/C
42663391	C	T	C/C	C/C	C/C	C/C	C/C	C/C	C/C	C/C	C/C	C/C	C/C	C/C	C/C	C/C	C/C	C/C	C/C	C/C	C/C	C/C	C/C	C/C	C/C	C/C	C/C	C/C	C/C	C/C	C/C	C/C	C/C	C/C	C/C	C/C	C/C	C/C	C/C	C/C	C/C	C/C	C/C	C/C	C/C	./.	C/C	C/C	C/C
42663653	C	A	C/C	C/C	C/C	C/C	./.	C/C	C/C	C/C	C/C	C/C	C/C	C/C	C/C	C/C	C/C	C/C	C/C	C/C	C/C	C/C	C/C	C/C	C/C	C/C	C/C	C/C	C/C	C/C	C/C	C/C	C/C	C/C	C/C	C/C	C/C	C/C	C/C	C/C	C/C	C/C	C/C	C/C	C/C	C/C	C/C	C/C	C/C
42668010	A	G	A/A	A/A	A/A	A/A	A/A	A/A	A/A	A/A	A/A	A/A	A/A	A/A	A/A	A/A	A/A	A/A	A/A	A/A	A/A	A/A	A/A	A/A	A/A	A/A	A/A	A/A	A/A	A/A	A/A	A/A	A/A	A/A	A/A	A/A	A/A	A/A	A/A	A/A	A/A	A/A	A/A	A/A	A/A	A/A	A/A	A/A	A/A
42672407	G	T	T/T	T/T	T/T	T/T	T/T	T/T	T/T	T/T	T/T	T/T	T/T	T/T	T/T	T/T	T/T	T/T	T/T	T/T	T/T	T/T	T/T	T/T	T/T	T/T	T/T	T/T	T/T	T/T	T/T	T/T	T/T	T/T	T/T	T/T	T/T	T/T	T/T	T/T	T/T	T/T	T/T	T/T	T/T	T/T	T/T	T/T	T/T
42676648	G	A	A/A	A/A	A/A	A/A	A/A	A/A	A/A	A/A	A/A	A/A	A/A	A/A	A/A	A/A	A/A	A/A	A/A	A/A	A/A	A/A	A/A	A/A	A/A	A/A	A/A	A/A	A/A	A/A	A/A	A/A	A/A	A/A	A/A	A/A	A/A	A/A	A/A	A/A	A/A	A/A	A/A	A/A	A/A	A/A	A/A	A/A	A/A
42684033	T	A	A/A	A/A	A/A	A/A	A/A	A/A	A/A	A/A	A/A	A/A	A/A	A/A	A/A	A/A	A/A	A/A	A/A	A/A	A/A	A/A	A/A	./.	A/A	A/A	A/A	A/A	A/A	A/A	A/A	A/A	A/A	A/A	A/A	A/A	A/A	A/A	A/A	A/A	A/A	A/A	A/A	A/A	A/A	A/A	A/A	A/A	A/A
42688222	A	G	A/A	A/A	A/A	A/A	A/A	A/A	A/A	A/A	A/A	A/A	A/A	A/A	A/A	A/A	A/A	A/A	A/A	A/A	./.	A/A	A/A	A/A	A/A	A/A	A/A	A/A	A/A	A/A	A/A	A/A	A/A	A/A	A/A	A/A	A/A	A/A	A/A	A/A	A/A	A/A	A/A	A/A	A/A	A/A	A/A	A/A	A/A
42692273	C	T	C/C	C/C	C/C	C/C	C/C	C/C	C/C	C/C	C/C	C/C	C/C	C/C	C/C	C/C	C/C	C/C	C/C	C/C	C/C	C/C	C/C	C/C	C/C	C/C	C/C	C/C	C/C	C/C	C/C	C/C	C/C	C/C	C/C	C/C	C/C	C/C	C/C	C/C	C/C	C/C	C/C	C/C	C/C	C/C	C/C	C/C	C/C
42840450	T	A	A/A	A/A	A/A	A/A	A/A	A/A	A/A	A/A	A/A	A/A	A/A	A/A	A/A	A/A	A/A	A/A	A/A	A/A	A/A	A/A	A/A	A/A	A/A	A/A	A/A	A/A	A/A	A/A	A/A	A/A	A/A	A/A	A/A	A/A	A/A	A/A	A/A	A/A	A/A	A/A	A/A	A/A	A/A	A/A	A/A	./.	A/A
42841044	G	T	T/T	T/T	T/T	T/T	T/T	T/T	T/T	T/T	T/T	T/T	T/T	T/T	T/T	T/T	T/T	T/T	T/T	T/T	T/T	T/T	T/T	T/T	T/T	T/T	T/T	T/T	T/T	T/T	T/T	T/T	T/T	T/T	T/T	T/T	T/T	T/T	T/T	T/T	T/T	T/T	T/T	T/T	T/T	T/T	T/T	T/T	T/T
42841784	A	G	G/G	G/G	G/G	G/G	G/G	G/G	G/G	G/G	G/G	G/G	G/G	G/G	G/G	./.	G/G	G/G	G/G	G/G	G/G	G/G	G/G	G/G	G/G	G/G	G/G	G/G	G/G	G/G	G/G	G/G	G/G	G/G	G/G	G/G	G/G	G/G	G/G	G/G	G/G	G/G	G/G	G/G	G/G	G/G	G/G	G/G	G/G
42842363	C	A	C/C	C/C	C/C	C/C	C/C	C/C	C/C	C/C	C/C	C/C	C/C	C/C	C/C	C/C	C/C	C/C	C/C	C/C	C/C	C/C	C/C	C/C	C/C	C/C	C/C	C/C	C/C	C/C	C/C	C/C	C/C	C/C	C/C	C/C	C/C	C/C	C/C	C/C	C/C	C/C	C/C	C/C	C/C	C/C	C/C	C/C	C/C
42855928	T	C	T/T	T/T	T/T	T/T	T/T	T/T	T/T	T/T	T/T	T/T	T/T	T/T	T/T	T/T	T/T	T/T	./.	T/T	T/T	T/T	T/T	T/T	T/T	T/T	T/T	T/T	T/T	T/T	T/T	./.	T/T	T/T	T/T	T/T	T/T	T/T	T/T	T/T	T/T	T/T	T/T	T/T	T/T	T/T	T/T	T/T	T/T
42858360	C	A	C/C	C/C	C/C	C/C	C/C	C/C	C/C	C/C	C/C	C/C	C/C	C/C	C/C	C/C	C/C	C/C	C/C	C/C	C/C	C/C	C/C	C/C	C/C	C/C	C/C	C/C	C/C	C/C	C/C	C/C	C/C	C/C	./.	C/C	C/C	C/C	C/C	C/C	C/C	C/C	C/C	C/C	C/C	C/C	C/C	C/C	C/C
42883497	A	C	C/C	C/C	C/C	C/C	C/C	C/C	C/C	C/C	C/C	C/C	C/C	C/C	C/C	C/C	C/C	C/C	C/C	C/C	C/C	C/C	C/C	C/C	C/C	C/C	C/C	./.	C/C	C/C	C/C	./.	C/C	C/C	C/C	C/C	C/C	C/C	C/C	C/C	C/C	C/C	C/C	C/C	C/C	C/C	C/C	C/C	C/C
42908641	T	A	T/T	T/T	T/T	T/T	T/T	T/T	T/T	T/T	T/T	T/T	T/T	T/T	T/T	T/T	T/T	T/T	T/T	T/T	T/T	T/T	T/T	T/T	T/T	T/T	T/T	T/T	T/T	T/T	T/T	T/T	T/T	T/T	T/T	T/T	T/T	T/T	T/T	T/T	T/T	T/T	T/T	T/T	T/T	T/T	T/T	T/T	T/T
42908768	G	T	G/G	G/G	G/G	G/G	G/G	G/G	G/G	G/G	G/G	G/G	G/G	G/G	G/G	G/G	G/G	G/G	G/G	G/G	G/G	G/G	G/G	G/G	G/G	G/G	G/G	G/G	G/G	G/G	G/G	G/G	G/G	G/G	G/G	G/G	G/G	G/G	G/G	G/G	G/G	G/G	G/G	G/G	G/G	G/G	G/G	G/G	G/G
42909998	G	A	G/G	G/G	G/G	G/G	G/G	G/G	G/G	G/G	G/G	G/G	G/G	G/G	G/G	G/G	G/G	G/G	G/G	G/G	G/G	G/G	G/G	G/G	G/G	G/G	G/G	G/G	G/G	G/G	G/G	G/G	G/G	G/G	G/G	G/G	G/G	G/G	G/G	G/G	G/G	G/G	G/G	G/G	G/G	G/G	G/G	G/G	G/G
42928388	G	A	G/G	G/G	G/G	G/G	G/G	G/G	./.	G/G	G/G	G/G	G/G	G/G	G/G	G/G	G/G	G/G	G/G	G/G	G/G	G/G	G/G	G/G	G/G	G/G	G/G	G/G	G/G	G/G	G/G	G/G	G/G	G/G	G/G	G/G	G/G	G/G	G/G	G/G	G/G	G/G	G/G	G/G	G/G	G/G	./.	G/G	G/G
42928405	C	T	C/C	C/C	C/C	C/C	C/C	C/C	./.	C/C	C/C	C/C	C/C	C/C	C/C	C/C	C/C	C/C	C/C	C/C	C/C	C/C	C/C	C/C	C/C	C/C	C/C	C/C	C/C	C/C	C/C	C/C	C/C	C/C	C/C	C/C	C/C	C/C	C/C	C/C	C/C	C/C	C/C	C/C	C/C	C/C	./.	C/C	C/C
42934677	C	G	G/G	G/G	G/G	G/G	G/G	G/G	G/G	G/G	G/G	G/G	G/G	G/G	G/G	G/G	G/G	G/G	G/G	G/G	G/G	G/G	G/G	G/G	G/G	G/G	G/G	G/G	./.	G/G	G/G	./.	G/G	G/G	G/G	G/G	G/G	G/G	G/G	G/G	G/G	G/G	G/G	G/G	G/G	G/G	G/G	G/G	G/G
42936889	A	G	G/G	G/G	G/G	G/G	G/G	G/G	G/G	G/G	G/G	G/G	G/G	G/G	G/G	G/G	G/G	G/G	G/G	G/G	G/G	G/G	G/G	G/G	G/G	G/G	./.	G/G	G/G	G/G	G/G	./.	G/G	G/G	G/G	G/G	G/G	G/G	G/G	G/G	G/G	G/G	G/G	G/G	G/G	G/G	G/G	G/G	G/G
42937280	T	G	G/G	G/G	G/G	G/G	G/G	G/G	G/G	G/G	G/G	G/G	G/G	G/G	G/G	G/G	G/G	G/G	G/G	G/G	G/G	G/G	G/G	G/G	G/G	G/G	G/G	G/G	G/G	G/G	G/G	G/G	G/G	G/G	G/G	G/G	G/G	G/G	G/G	G/G	G/G	G/G	G/G	G/G	G/G	G/G	./.	G/G	G/G
42943273	T	A	T/T	T/T	T/T	T/T	T/T	T/T	T/T	T/T	T/T	T/T	T/T	T/T	T/T	T/T	T/T	T/T	T/T	T/T	T/T	T/T	T/T	T/T	T/T	T/T	T/T	T/T	T/T	T/T	T/T	T/T	T/T	T/T	T/T	T/T	T/T	T/T	T/T	T/T	T/T	T/T	T/T	T/T	T/T	T/T	T/T	T/T	T/T
42943322	G	T	T/T	T/T	T/T	T/T	T/T	T/T	T/T	T/T	T/T	T/T	T/T	T/T	T/T	T/T	T/T	T/T	T/T	T/T	T/T	T/T	T/T	T/T	T/T	T/T	T/T	T/T	T/T	T/T	T/T	T/T	T/T	T/T	T/T	T/T	T/T	T/T	T/T	T/T	T/T	T/T	T/T	T/T	T/T	T/T	T/T	T/T	T/T
42954241	G	A	G/G	G/G	G/G	G/G	G/G	G/G	G/G	G/G	G/G	G/G	G/G	G/G	G/G	G/G	./.	G/G	G/G	G/G	G/G	G/G	G/G	G/G	G/G	G/G	G/G	G/G	G/G	G/G	G/G	G/G	G/G	G/G	G/G	G/G	G/G	G/G	G/G	G/G	G/G	G/G	G/G	G/G	G/G	./.	G/G	G/G	G/G
42960562	G	T	G/G	G/G	G/G	G/G	G/G	G/G	G/G	G/G	G/G	G/G	G/G	G/G	G/G	G/G	G/G	G/G	G/G	G/G	G/G	G/G	G/G	G/G	G/G	G/G	G/G	G/G	G/G	G/G	G/G	G/G	G/G	G/G	G/G	G/G	G/G	G/G	G/G	G/G	G/G	G/G	G/G	G/G	G/G	G/G	G/G	G/G	G/G
43013454	G	T	G/G	G/G	G/G	G/G	G/G	G/G	G/G	G/G	G/G	G/G	G/G	G/G	G/G	G/G	G/G	G/G	G/G	G/G	G/G	G/G	G/G	G/G	G/G	G/G	G/G	G/G	G/G	G/G	G/G	G/G	G/G	G/G	G/G	G/G	G/G	G/G	G/G	G/G	G/G	G/G	G/G	G/G	G/G	G/G	G/G	G/G	G/G
43017592	A	T	T/T	T/T	T/T	T/T	T/T	T/T	T/T	T/T	T/T	T/T	T/T	T/T	T/T	T/T	T/T	T/T	T/T	T/T	T/T	T/T	T/T	./.	T/T	T/T	T/T	T/T	T/T	T/T	T/T	T/T	T/T	T/T	T/T	T/T	T/T	T/T	./.	T/T	T/T	T/T	T/T	T/T	T/T	T/T	T/T	T/T	T/T
43028171	T	A	T/T	T/T	T/T	T/T	T/T	T/T	T/T	T/T	T/T	T/T	T/T	T/T	T/T	A/A	A/A	./.	A/A	A/A	A/A	A/A	A/A	A/A	A/A	A/A	A/A	A/A	A/A	A/A	A/A	A/A	A/A	A/A	A/A	A/A	A/A	A/A	A/A	A/A	A/A	A/A	A/A	A/A	A/A	A/A	A/A	A/A	A/A
43029011	G	A	A/A	A/A	A/A	A/A	A/A	A/A	A/A	A/A	A/A	A/A	A/A	A/A	A/A	A/A	A/A	A/A	A/A	A/A	A/A	A/A	A/A	A/A	A/A	A/A	A/A	A/A	A/A	A/A	A/A	./.	A/A	A/A	A/A	A/A	A/A	A/A	A/A	A/A	A/A	A/A	A/A	A/A	A/A	A/A	A/A	A/A	A/A
43040454	T	C	T/T	T/T	T/T	T/T	T/T	T/T	T/T	T/T	T/T	T/T	T/T	T/T	T/T	T/T	T/T	T/T	T/T	T/T	T/T	T/T	T/T	T/T	T/T	T/T	T/T	T/T	T/T	T/T	T/T	T/T	T/T	T/T	T/T	T/T	T/T	T/T	T/T	T/T	T/T	T/T	T/T	T/T	T/T	T/T	T/T	T/T	T/T
43040820	T	G	T/T	T/T	T/T	T/T	T/T	T/T	T/T	T/T	T/T	T/T	T/T	T/T	T/T	T/T	T/T	T/T	T/T	T/T	T/T	T/T	T/T	T/T	T/T	T/T	T/T	T/T	T/T	T/T	T/T	T/T	T/T	T/T	T/T	T/T	T/T	T/T	T/T	T/T	T/T	T/T	T/T	T/T	T/T	T/T	T/T	T/T	T/T
43043638	G	C	G/G	G/G	G/G	G/G	G/G	G/G	G/G	G/G	G/G	G/G	G/G	G/G	G/G	G/G	G/G	G/G	G/G	G/G	G/G	G/G	G/G	G/G	G/G	G/G	G/G	G/G	G/G	G/G	G/G	G/G	G/G	G/G	G/G	./.	G/G	G/G	G/G	G/G	G/G	G/G	G/G	G/G	G/G	G/G	G/G	G/G	G/G
43044033	C	T	T/T	T/T	T/T	T/T	T/T	T/T	T/T	T/T	T/T	T/T	T/T	T/T	T/T	T/T	T/T	T/T	T/T	T/T	T/T	T/T	T/T	T/T	T/T	T/T	T/T	T/T	T/T	T/T	T/T	T/T	T/T	T/T	T/T	T/T	T/T	T/T	T/T	T/T	T/T	T/T	T/T	T/T	T/T	T/T	T/T	T/T	T/T
43072940	G	A	G/G	./.	G/G	G/G	G/G	G/G	G/G	G/G	G/G	G/G	G/G	G/G	G/G	G/G	G/G	G/G	G/G	./.	G/G	G/G	G/G	G/G	G/G	G/G	G/G	G/G	G/G	G/G	G/G	G/G	G/G	G/G	G/G	G/G	G/G	G/G	G/G	G/G	G/G	G/G	G/G	G/G	G/G	G/G	G/G	G/G	G/G
43120836	G	A	G/G	G/G	G/G	G/G	G/G	G/G	G/G	G/G	G/G	G/G	G/G	G/G	G/G	G/G	G/G	G/G	G/G	G/G	G/G	G/G	G/G	G/G	G/G	G/G	G/G	G/G	G/G	G/G	G/G	G/G	G/G	G/G	G/G	G/G	G/G	G/G	G/G	G/G	G/G	G/G	G/G	G/G	G/G	G/G	G/G	G/G	G/G
43120965	A	T	A/A	A/A	A/A	A/A	A/A	A/A	A/A	A/A	A/A	A/A	A/A	A/A	A/A	A/A	A/A	A/A	A/A	A/A	A/A	A/A	A/A	A/A	A/A	A/A	A/A	A/A	A/A	A/A	A/A	A/A	A/A	A/A	A/A	A/A	A/A	A/A	A/A	A/A	A/A	A/A	A/A	A/A	A/A	A/A	A/A	A/A	A/A
43121131	G	A	A/A	A/A	A/A	A/A	A/A	A/A	A/A	A/A	A/A	A/A	A/A	A/A	A/A	A/A	A/A	A/A	A/A	A/A	A/A	A/A	A/A	A/A	A/A	A/A	A/A	./.	A/A	A/A	A/A	A/A	A/A	A/A	A/A	A/A	A/A	A/A	A/A	A/A	A/A	A/A	A/A	./.	A/A	A/A	A/A	A/A	A/A
43121415	A	C	C/C	C/C	C/C	C/C	C/C	C/C	C/C	C/C	C/C	C/C	C/C	C/C	C/C	C/C	C/C	C/C	C/C	C/C	C/C	C/C	C/C	C/C	C/C	C/C	C/C	C/C	C/C	C/C	C/C	C/C	C/C	C/C	C/C	C/C	C/C	C/C	C/C	C/C	C/C	C/C	C/C	C/C	C/C	C/C	C/C	C/C	C/C
43121419	G	A	G/G	G/G	G/G	G/G	G/G	G/G	G/G	G/G	G/G	G/G	G/G	G/G	G/G	G/G	G/G	G/G	G/G	G/G	G/G	G/G	G/G	G/G	G/G	G/G	G/G	G/G	G/G	G/G	G/G	G/G	G/G	G/G	G/G	G/G	G/G	G/G	G/G	G/G	G/G	G/G	G/G	G/G	G/G	G/G	G/G	G/G	G/G
43130568	C	T	T/T	T/T	T/T	T/T	T/T	T/T	T/T	T/T	T/T	T/T	T/T	T/T	T/T	T/T	T/T	./.	T/T	T/T	T/T	T/T	T/T	T/T	T/T	T/T	T/T	T/T	T/T	T/T	T/T	T/T	T/T	T/T	T/T	T/T	T/T	T/T	T/T	T/T	T/T	T/T	T/T	./.	T/T	T/T	T/T	T/T	T/T
43131701	G	C	C/C	C/C	C/C	C/C	C/C	C/C	C/C	C/C	C/C	C/C	C/C	C/C	C/C	C/C	C/C	C/C	C/C	C/C	C/C	C/C	C/C	C/C	C/C	C/C	C/C	C/C	C/C	C/C	C/C	C/C	C/C	C/C	C/C	C/C	C/C	C/C	C/C	C/C	C/C	C/C	C/C	C/C	C/C	C/C	C/C	C/C	C/C
43159111	C	T	C/C	C/C	C/C	C/C	C/C	C/C	C/C	C/C	C/C	C/C	C/C	C/C	C/C	C/C	C/C	C/C	C/C	C/C	C/C	C/C	C/C	./.	C/C	C/C	C/C	C/C	C/C	C/C	C/C	C/C	C/C	C/C	C/C	C/C	C/C	C/C	C/C	C/C	C/C	C/C	C/C	C/C	C/C	C/C	C/C	C/C	C/C
43162934	G	A	G/G	G/G	G/G	G/G	G/G	G/G	G/G	G/G	G/G	G/G	G/G	G/G	G/G	G/G	G/G	G/G	G/G	G/G	G/G	G/G	G/G	G/G	G/G	G/G	G/G	G/G	G/G	G/G	G/G	G/G	G/G	G/G	G/G	G/G	G/G	G/G	G/G	G/G	G/G	G/G	G/G	G/G	G/G	G/G	G/G	G/G	G/G
43164674	C	A	C/C	C/C	C/C	C/C	C/C	C/C	C/C	C/C	C/C	C/C	C/C	C/C	C/C	C/C	C/C	C/C	C/C	C/C	C/C	C/C	C/C	C/C	C/C	C/C	C/C	C/C	C/C	C/C	C/C	C/C	C/C	C/C	C/C	C/C	C/C	C/C	C/C	C/C	C/C	C/C	C/C	./.	C/C	C/C	C/C	C/C	C/C
43175536	C	T	C/C	C/C	C/C	C/C	C/C	C/C	C/C	C/C	C/C	C/C	C/C	C/C	C/C	C/C	C/C	C/C	C/C	C/C	C/C	C/C	C/C	C/C	C/C	C/C	C/C	C/C	C/C	C/C	C/C	C/C	C/C	C/C	C/C	C/C	C/C	C/C	C/C	C/C	C/C	C/C	C/C	C/C	C/C	C/C	C/C	C/C	C/C
43183762	T	C	C/C	C/C	C/C	C/C	C/C	C/C	C/C	C/C	C/C	C/C	C/C	C/C	C/C	C/C	C/C	C/C	C/C	C/C	C/C	C/C	C/C	C/C	C/C	C/C	C/C	C/C	C/C	C/C	C/C	C/C	C/C	./.	C/C	C/C	C/C	C/C	C/C	C/C	C/C	C/C	C/C	C/C	C/C	C/C	C/C	C/C	C/C
43186093	C	T	C/C	C/C	C/C	C/C	C/C	C/C	C/C	C/C	C/C	C/C	C/C	C/C	C/C	C/C	C/C	C/C	C/C	C/C	C/C	C/C	C/C	C/C	C/C	C/C	C/C	C/C	C/C	C/C	C/C	C/C	C/C	C/C	C/C	C/C	C/C	C/C	C/C	C/C	C/C	C/C	C/C	C/C	C/C	C/C	C/C	C/C	C/C
43190074	G	T	G/G	G/G	G/G	G/G	G/G	G/G	./.	G/G	G/G	G/G	G/G	G/G	G/G	G/G	G/G	G/G	G/G	G/G	G/G	G/G	G/G	G/G	G/G	G/G	G/G	G/G	G/G	G/G	G/G	G/G	G/G	G/G	G/G	G/G	G/G	G/G	G/G	./.	G/G	G/G	G/G	G/G	G/G	G/G	G/G	G/G	G/G
43192434	G	T	G/G	G/G	G/G	G/G	G/G	G/G	G/G	G/G	G/G	G/G	G/G	G/G	G/G	T/T	T/T	T/T	T/T	G/G	T/T	./.	T/T	T/T	T/T	T/T	T/T	T/T	./.	T/T	T/T	T/T	T/T	T/T	T/T	T/T	T/T	G/G	G/G	G/G	G/G	G/G	G/G	G/G	G/G	G/G	./.	G/G	G/G
43194459	A	T	A/A	A/A	A/A	A/A	A/A	A/A	A/A	A/A	A/A	A/A	A/A	A/A	A/A	A/A	A/A	A/A	A/A	A/A	A/A	A/A	A/A	A/A	A/A	A/A	A/A	A/A	A/A	A/A	A/A	A/A	A/A	A/A	A/A	A/A	A/A	A/A	A/A	A/A	A/A	A/A	A/A	A/A	A/A	A/A	A/A	A/A	A/A
43198759	G	T	G/G	G/G	G/G	G/G	G/G	G/G	G/G	G/G	G/G	G/G	G/G	G/G	G/G	G/G	G/G	G/G	G/G	G/G	G/G	G/G	G/G	G/G	G/G	G/G	G/G	G/G	G/G	G/G	G/G	G/G	G/G	G/G	G/G	G/G	G/G	G/G	G/G	G/G	G/G	G/G	G/G	G/G	G/G	G/G	G/G	G/G	G/G
43198818	C	T	C/C	C/C	C/C	C/C	C/C	C/C	C/C	C/C	C/C	C/C	C/C	C/C	C/C	C/C	C/C	C/C	C/C	C/C	C/C	C/C	C/C	./.	C/C	C/C	C/C	C/C	C/C	C/C	C/C	C/C	C/C	C/C	C/C	C/C	C/C	C/C	C/C	C/C	C/C	C/C	C/C	C/C	C/C	C/C	C/C	C/C	C/C
43198884	G	A	A/A	A/A	A/A	A/A	A/A	A/A	A/A	A/A	A/A	A/A	A/A	A/A	A/A	A/A	A/A	A/A	A/A	A/A	A/A	A/A	A/A	A/A	A/A	A/A	A/A	A/A	A/A	A/A	A/A	A/A	A/A	A/A	A/A	A/A	A/A	A/A	A/A	A/A	A/A	A/A	A/A	A/A	A/A	A/A	A/A	A/A	A/A
43200291	C	T	C/C	C/C	C/C	C/C	C/C	C/C	C/C	C/C	C/C	C/C	C/C	C/C	C/C	C/C	C/C	C/C	C/C	C/C	./.	C/C	C/C	C/C	C/C	C/C	C/C	C/C	C/C	C/C	C/C	C/C	C/C	C/C	C/C	C/C	C/C	C/C	C/C	C/C	C/C	C/C	C/C	./.	C/C	C/C	C/C	C/C	C/C
43200865	T	C	T/T	T/T	T/T	T/T	T/T	T/T	T/T	T/T	T/T	T/T	T/T	T/T	T/T	T/T	T/T	T/T	T/T	T/T	T/T	T/T	T/T	T/T	T/T	T/T	T/T	T/T	T/T	T/T	T/T	T/T	T/T	T/T	T/T	./.	T/T	T/T	T/T	T/T	T/T	T/T	T/T	T/T	T/T	./.	T/T	T/T	T/T
43202530	T	A	A/A	A/A	A/A	A/A	A/A	A/A	A/A	A/A	A/A	A/A	A/A	A/A	A/A	A/A	A/A	A/A	A/A	A/A	A/A	A/A	A/A	A/A	A/A	A/A	A/A	A/A	A/A	A/A	A/A	A/A	A/A	A/A	A/A	A/A	A/A	A/A	A/A	A/A	A/A	A/A	./.	A/A	A/A	A/A	A/A	A/A	A/A
43204424	A	T	A/A	A/A	A/A	A/A	A/A	A/A	A/A	A/A	A/A	A/A	A/A	A/A	A/A	A/A	A/A	A/A	A/A	A/A	A/A	A/A	A/A	A/A	A/A	A/A	A/A	A/A	A/A	A/A	A/A	A/A	A/A	A/A	A/A	A/A	A/A	A/A	A/A	A/A	A/A	A/A	A/A	A/A	A/A	A/A	A/A	A/A	A/A
43204838	G	A	G/G	G/G	G/G	G/G	G/G	G/G	G/G	G/G	G/G	G/G	G/G	G/G	G/G	G/G	G/G	G/G	G/G	G/G	G/G	G/G	G/G	G/G	G/G	G/G	G/G	G/G	G/G	G/G	G/G	G/G	G/G	G/G	G/G	G/G	G/G	G/G	G/G	G/G	G/G	G/G	G/G	G/G	G/G	G/G	G/G	G/G	G/G
43205397	G	T	T/T	T/T	T/T	T/T	T/T	T/T	T/T	T/T	T/T	T/T	T/T	T/T	T/T	T/T	T/T	T/T	T/T	T/T	T/T	T/T	T/T	T/T	T/T	T/T	T/T	T/T	T/T	T/T	T/T	T/T	T/T	T/T	T/T	T/T	T/T	T/T	T/T	T/T	T/T	T/T	T/T	T/T	T/T	T/T	T/T	T/T	T/T
43206581	A	T	T/T	T/T	T/T	T/T	T/T	T/T	T/T	T/T	T/T	T/T	T/T	T/T	T/T	T/T	T/T	T/T	T/T	T/T	T/T	T/T	T/T	T/T	T/T	T/T	T/T	T/T	T/T	T/T	T/T	T/T	T/T	T/T	T/T	T/T	./.	T/T	T/T	T/T	T/T	T/T	T/T	T/T	T/T	T/T	T/T	T/T	T/T
43207873	G	C	G/G	G/G	G/G	G/G	G/G	G/G	G/G	G/G	G/G	G/G	G/G	G/G	G/G	G/G	G/G	G/G	G/G	G/G	G/G	G/G	G/G	G/G	G/G	G/G	G/G	G/G	G/G	G/G	G/G	G/G	G/G	G/G	G/G	./.	G/G	G/G	G/G	G/G	G/G	G/G	G/G	G/G	G/G	G/G	G/G	G/G	G/G
43209357	G	C	C/C	C/C	C/C	C/C	./.	C/C	C/C	C/C	C/C	C/C	C/C	C/C	C/C	C/C	C/C	C/C	C/C	C/C	C/C	C/C	C/C	C/C	C/C	C/C	C/C	C/C	C/C	C/C	C/C	C/C	C/C	C/C	C/C	C/C	C/C	C/C	C/C	C/C	C/C	C/C	C/C	C/C	C/C	C/C	C/C	C/C	C/C
43213904	T	C	C/C	C/C	C/C	C/C	C/C	C/C	C/C	C/C	C/C	C/C	C/C	./.	C/C	C/C	C/C	C/C	C/C	C/C	C/C	C/C	C/C	C/C	C/C	C/C	C/C	C/C	C/C	C/C	C/C	C/C	C/C	C/C	C/C	./.	C/C	C/C	C/C	C/C	C/C	C/C	C/C	C/C	C/C	C/C	C/C	./.	C/C
43216334	C	T	C/C	C/C	C/C	C/C	C/C	C/C	C/C	C/C	C/C	C/C	C/C	C/C	C/C	C/C	C/C	C/C	C/C	C/C	C/C	C/C	C/C	C/C	C/C	C/C	C/C	C/C	C/C	C/C	C/C	C/C	C/C	C/C	C/C	C/C	C/C	C/C	C/C	C/C	C/C	C/C	C/C	C/C	C/C	C/C	C/C	C/C	C/C
43216375	A	T	A/A	A/A	A/A	A/A	A/A	A/A	A/A	A/A	A/A	A/A	A/A	A/A	A/A	A/A	A/A	A/A	A/A	A/A	A/A	A/A	A/A	A/A	A/A	A/A	A/A	A/A	A/A	A/A	A/A	A/A	A/A	A/A	A/A	A/A	A/A	A/A	A/A	A/A	A/A	A/A	A/A	A/A	A/A	A/A	A/A	A/A	A/A
43221569	T	C	C/C	C/C	C/C	C/C	C/C	C/C	C/C	C/C	C/C	C/C	C/C	C/C	C/C	C/C	C/C	C/C	C/C	C/C	C/C	C/C	C/C	C/C	C/C	C/C	C/C	C/C	C/C	C/C	C/C	C/C	C/C	C/C	C/C	C/C	C/C	C/C	C/C	C/C	C/C	C/C	C/C	C/C	C/C	C/C	C/C	C/C	C/C
43223282	G	A	G/G	G/G	G/G	G/G	G/G	G/G	G/G	G/G	G/G	G/G	G/G	G/G	G/G	G/G	G/G	G/G	G/G	G/G	G/G	G/G	G/G	G/G	G/G	G/G	G/G	G/G	G/G	G/G	G/G	G/G	G/G	G/G	G/G	G/G	G/G	G/G	G/G	G/G	G/G	G/G	G/G	./.	G/G	G/G	G/G	G/G	G/G
43235660	G	C	G/G	G/G	G/G	G/G	G/G	G/G	G/G	G/G	G/G	G/G	G/G	G/G	G/G	G/G	G/G	G/G	G/G	G/G	G/G	G/G	G/G	G/G	G/G	G/G	G/G	G/G	G/G	G/G	G/G	G/G	G/G	G/G	G/G	G/G	G/G	G/G	G/G	G/G	G/G	./.	G/G	G/G	G/G	G/G	G/G	G/G	G/G
43243460	G	A	A/A	A/A	A/A	A/A	A/A	A/A	A/A	A/A	A/A	A/A	A/A	A/A	A/A	A/A	A/A	A/A	A/A	A/A	A/A	A/A	A/A	A/A	A/A	A/A	A/A	A/A	A/A	A/A	A/A	A/A	./.	A/A	A/A	A/A	A/A	A/A	A/A	A/A	A/A	A/A	A/A	A/A	A/A	A/A	A/A	A/A	A/A
43243464	T	C	T/T	T/T	T/T	T/T	T/T	T/T	T/T	T/T	T/T	T/T	T/T	T/T	T/T	T/T	T/T	T/T	T/T	T/T	T/T	T/T	T/T	T/T	T/T	T/T	T/T	T/T	T/T	T/T	T/T	T/T	T/T	T/T	T/T	T/T	T/T	T/T	T/T	T/T	T/T	T/T	T/T	T/T	T/T	T/T	T/T	T/T	T/T
43266147	G	C	G/G	G/G	G/G	G/G	G/G	G/G	G/G	G/G	G/G	G/G	G/G	G/G	G/G	G/G	G/G	G/G	G/G	G/G	G/G	G/G	G/G	./.	G/G	G/G	G/G	G/G	G/G	G/G	G/G	G/G	./.	G/G	G/G	./.	G/G	G/G	G/G	G/G	G/G	G/G	G/G	G/G	G/G	G/G	G/G	G/G	./.
43270711	G	T	T/T	T/T	T/T	T/T	T/T	T/T	T/T	T/T	T/T	T/T	T/T	T/T	T/T	T/T	T/T	T/T	T/T	T/T	./.	T/T	T/T	T/T	T/T	T/T	T/T	T/T	T/T	T/T	T/T	T/T	T/T	T/T	T/T	T/T	T/T	T/T	T/T	T/T	T/T	T/T	T/T	T/T	T/T	T/T	T/T	T/T	T/T
43272529	G	A	G/G	G/G	G/G	G/G	G/G	G/G	G/G	G/G	G/G	G/G	G/G	G/G	G/G	G/G	G/G	G/G	G/G	G/G	G/G	G/G	G/G	G/G	G/G	G/G	G/G	G/G	G/G	G/G	G/G	G/G	G/G	G/G	G/G	G/G	G/G	G/G	G/G	G/G	G/G	G/G	G/G	G/G	./.	G/G	G/G	G/G	G/G
43273649	A	G	A/A	A/A	A/A	A/A	A/A	A/A	A/A	A/A	A/A	A/A	A/A	A/A	A/A	A/A	A/A	A/A	A/A	A/A	A/A	A/A	A/A	A/A	A/A	A/A	A/A	A/A	A/A	A/A	A/A	A/A	A/A	A/A	A/A	A/A	A/A	A/A	A/A	A/A	A/A	A/A	A/A	A/A	A/A	A/A	A/A	A/A	A/A
43281842	C	T	C/C	C/C	C/C	C/C	C/C	C/C	C/C	C/C	C/C	C/C	C/C	C/C	C/C	C/C	C/C	C/C	C/C	C/C	C/C	C/C	C/C	C/C	C/C	./.	C/C	C/C	C/C	C/C	C/C	C/C	C/C	C/C	C/C	C/C	C/C	C/C	C/C	C/C	C/C	C/C	C/C	C/C	C/C	C/C	C/C	C/C	C/C
43285082	G	A	G/G	G/G	G/G	G/G	G/G	G/G	G/G	G/G	G/G	G/G	G/G	G/G	G/G	G/G	G/G	G/G	G/G	G/G	G/G	G/G	G/G	G/G	G/G	G/G	G/G	G/G	G/G	G/G	G/G	G/G	G/G	G/G	G/G	./.	G/G	G/G	G/G	G/G	G/G	G/G	G/G	G/G	G/G	G/G	G/G	G/G	G/G
43285112	C	A	C/C	C/C	C/C	C/C	C/C	C/C	C/C	C/C	C/C	C/C	C/C	C/C	C/C	C/C	C/C	C/C	C/C	C/C	C/C	C/C	C/C	C/C	C/C	C/C	C/C	C/C	C/C	C/C	C/C	C/C	C/C	C/C	C/C	./.	C/C	C/C	C/C	C/C	C/C	C/C	C/C	C/C	C/C	C/C	C/C	C/C	C/C
43285567	C	A	C/C	C/C	C/C	C/C	C/C	C/C	C/C	C/C	C/C	C/C	C/C	C/C	C/C	C/C	C/C	C/C	C/C	C/C	C/C	C/C	C/C	C/C	C/C	./.	C/C	C/C	C/C	C/C	C/C	C/C	C/C	C/C	C/C	C/C	C/C	C/C	C/C	C/C	C/C	C/C	C/C	C/C	C/C	C/C	C/C	C/C	C/C
[truncated: 42 more columns]

## Sheet: Table S10
Supplementary table 10. Mapping results for 118 novel buffalo mitochondrial genomes plus 107 published mitogenomes.
Sample ID	Type	Origin region	GenBank ID	Haplotype	Coverage (X)
BH42	Swamp	Middle-Lower Yangtze		SA1	241.59
BH5	Swamp	Middle-Lower Yangtze		SA1	450.48
DDN12	Swamp	Southwest China		SA1	813.277
DDN18	Swamp	Southwest China		SA1	604.815
DDN4	Swamp	Southwest China		SA1	868.233
DDN6	Swamp	Southwest China		SA1	696.039
DH18	Swamp	Southwest China		SA1	604.815
ES8	Swamp	Upper Yangtze		SA1	557.417
ES18	Swamp	Upper Yangtze		SA1	430.76
ES3	Swamp	Upper Yangtze		SA1	481.748
ES9	Swamp	Upper Yangtze		SA1	402.047
FL13	Swamp	Upper Yangtze		SA1	268.91
FL35	Swamp	Upper Yangtze		SA1	379.409
FL42	Swamp	Upper Yangtze		SA1	480.67
FZ10	Swamp	Middle-Lower Yangtze		SA1	255.748
FZ1	Swamp	Middle-Lower Yangtze		SA1	370.23
FZ15	Swamp	Middle-Lower Yangtze		SA1	572.308
FZ7	Swamp	Middle-Lower Yangtze		SA1	223.667
FZ7M	Swamp	Middle-Lower Yangtze		SA1	277.523
GZB1	Swamp	Upper Yangtze		SA1	146.328
GY1	Swamp	Upper Yangtze		SA1	2921.05
GY2	Swamp	Upper Yangtze		SA1	2003.19
GY3	Swamp	Upper Yangtze		SA1	2024.52
GY4	Swamp	Upper Yangtze		SA1	1426.38
GY5	Swamp	Upper Yangtze		SA1	2004.17
GZB12	Swamp	Upper Yangtze		SA1	1482.4
GZB13	Swamp	Upper Yangtze		SA1	1770.17
GZB21	Swamp	Upper Yangtze		SA1	1276.29
GZB22	Swamp	Upper Yangtze		SA1	1360.94
GZB2	Swamp	Upper Yangtze		SA1	1394.35
GZB23	Swamp	Upper Yangtze		SA1	1656.56
GZB7	Swamp	Upper Yangtze		SA1	178.924
GZB8	Swamp	Upper Yangtze		SA1	1765.24
GZB9	Swamp	Upper Yangtze		SA1	260.845
HN23M	Swamp	Middle-Lower Yangtze		SA1	2821.85
HN62	Swamp	Middle-Lower Yangtze		SA1	1432.76
HN63	Swamp	Middle-Lower Yangtze		SA1	733.013
HN78	Swamp	Middle-Lower Yangtze		SA2	1381.09
HZ13	Swamp	Upper Yangtze		SA1	506.568
HZ7	Swamp	Upper Yangtze		SA1	422.991
HIZ27	Swamp	Middle-Lower Yangtze		SA1	421.329
HIZ28	Swamp	Middle-Lower Yangtze		SA1	421.174
HIZ29	Swamp	Middle-Lower Yangtze		SA1	471.087
JH01	Swamp	Middle-Lower Yangtze		SA1	1166.26
JH1-2	Swamp	Middle-Lower Yangtze		SA1	350.304
JH19	Swamp	Middle-Lower Yangtze		SA1	459.376
JH6	Swamp	Middle-Lower Yangtze		SA1	278.189
JHU003	Swamp	Middle-Lower Yangtze		SA1	869.703
JHU008	Swamp	Middle-Lower Yangtze		SA1	726.854
JHU009	Swamp	Middle-Lower Yangtze		SA1	751.847
JHUO10	Swamp	Middle-Lower Yangtze		SA1	632.381
JIH17	Swamp	Southwest China		SA1	501.709
LAO4	Swamp	Southeast Asia		SA1	1275.15
LAO7	Swamp	Southeast Asia		SA1	1123.95
PYH12	Swamp	Middle-Lower Yangtze		SA1	1545.44
PYH13	Swamp	Middle-Lower Yangtze		SA1	1784.52
PYH15	Swamp	Middle-Lower Yangtze		SA1	998.738
VN28	Swamp	Southeast Asia		SA1	14786.9
XJ16	Swamp	Middle-Lower Yangtze		SA1	1824.74
XJ17	Swamp	Middle-Lower Yangtze		SA1	1319.01
XJ18	Swamp	Middle-Lower Yangtze		SA1	1494.88
XY103	Swamp	Middle-Lower Yangtze		SA1	612.031
XY40	Swamp	Middle-Lower Yangtze		SA1	617.491
XY44	Swamp	Middle-Lower Yangtze		SA1	2067.08
XY45	Swamp	Middle-Lower Yangtze		SA1	2687.61
XY46	Swamp	Middle-Lower Yangtze		SA1	2620.43
YB18	Swamp	Upper Yangtze		SA1	2419.27
YB21	Swamp	Upper Yangtze		SA1	3674.45
YB29	Swamp	Upper Yangtze		SA1	1681.68
YB33	Swamp	Upper Yangtze		SA1	2269.1
DH26	Swamp	Southwest China		SA2	491.864
DH52	Swamp	Southwest China		SA2	1040.52
LAO28	Swamp	Southeast Asia		SA2	888.759
BH9	Swamp	Middle-Lower Yangtze		SB1	808.875
GZ22	Swamp	Upper Yangtze		SB1	306.081
HN60	Swamp	Middle-Lower Yangtze		SB1	654.762
JHU012	Swamp	Middle-Lower Yangtze		SB1	747.255
JIH5	Swamp	Southwest China		SB1	572.931
XJ04	Swamp	Middle-Lower Yangtze		SB1	857.827
XJ19	Swamp	Middle-Lower Yangtze		SB1	1437.42
VN21	Swamp	Southeast Asia		SB2	11779.9
VN22	Swamp	Southeast Asia		SB2	15670.2
DDN16	Swamp	Southwest China		SB3	882.76
IND14	Swamp	Southeast Asia		SB3	1176.63
LAO43	Swamp	Southeast Asia		SB3	1107.1
LAO44	Swamp	Southeast Asia		SB3	1673.87
VN6	Swamp	Southeast Asia		SB3	9394.71
YB15	Swamp	Upper Yangtze		SB3	3098.39
BB07	Swamp	Middle-Lower Yangtze	KX758399	SD1
BH19h	Swamp	Middle-Lower Yangtze	KX758323	SA1
DX42	Swamp	Middle-Lower Yangtze	KX758296	SA1
DZN6	Swamp	Southwest China	KX758299	SA1
DH5	Swamp	Southwest China	KX758298	SA1
ES3	Swamp	Upper Yangtze	KX758300	SA1
FL38	Swamp	Upper Yangtze	KX758297	SA1
FA7	Swamp	Middle-Lower Yangtze	KX758301	SA1
GZ36	Swamp	Upper Yangtze	KX758316	SA1
India1	Swamp	Southeast Asia	KX758302	SA1
India2	Swamp	Southeast Asia	KX758303	SA1
JHA7	Swamp	Middle-Lower Yangtze	KX758324	SA1
JHO13	Swamp	Southwest China	KX758304	SA1
lao54	Swamp	Southeast Asia	KX758307	SA1
LX-B10	Swamp	Southeast Asia	KX758326	SA1
lao62	Swamp	Southeast Asia	KX758319	SA1
lao25	Swamp	Southeast Asia	KX758306	SA1
lao20	Swamp	Southeast Asia	KX758305	SA1
LO-B05	Swamp	Southeast Asia	KX758308	SA1
LH-B05	Swamp	Southeast Asia	KX758325	SA1
LP-B03	Swamp	Southeast Asia	KX758309	SA1
lao28	Swamp	Southeast Asia	KX758314	SA1
lao53	Swamp	Southeast Asia	KX758317	SA1
lao55	Swamp	Southeast Asia	KX758318	SA1
MD1	Swamp	Southeast Asia	KX758327	SA1
MD2	Swamp	Southeast Asia	KX758328	SA1
PYH06	Swamp	Middle-Lower Yangtze	KX758310	SA1
Thai4	Swamp	Southeast Asia	KX758329	SA1
Thai5	Swamp	Southeast Asia	KX758330	SA1
BB68	Swamp	Southeast Asia	KX758322	SA1
YNB35	Swamp	Southeast Asia	KX758311	SA1
YNB6	Swamp	Southeast Asia	KX758313	SA1
YNB38	Swamp	Southeast Asia	KX758312	SA1
YNB22	Swamp	Southeast Asia	KX758320	SA1
YNB42	Swamp	Southeast Asia	KX758321	SA1
XJ12	Swamp	Middle-Lower Yangtze	KX758315	SA1
BH7h	Swamp	Middle-Lower Yangtze	KX758333	SA2
BH45	Swamp	Middle-Lower Yangtze	KX758332	SA2
DZN1	Swamp	Southwest China	KX758335	SA2
DH22	Swamp	Southwest China	KX758334	SA2
FL9	Swamp	Upper Yangtze	KX758336	SA2
lao60	Swamp	Southeast Asia	KX758337	SA2
LP-B02	Swamp	Southeast Asia	KX758340	SA2
LO-B09	Swamp	Southeast Asia	KX758339	SA2
LB-B13	Swamp	Southeast Asia	KX758338	SA2
MD3	Swamp	Southeast Asia	KX758341	SA2
Thai1	Swamp	Southeast Asia	KX758342	SA2
Thai10	Swamp	Southeast Asia	KX758343	SA2
Thai12	Swamp	Southeast Asia	KX758344	SA2
Thai13	Swamp	Southeast Asia	KX758345	SA2
Thai3	Swamp	Southeast Asia	KX758346	SA2
Thai7	Swamp	Southeast Asia	KX758347	SA2
Thai8	Swamp	Southeast Asia	KX758348	SA2
BB84	Swamp	Southeast Asia	KX758331	SA2
YNB21	Swamp	Southeast Asia	KX758349	SA2
YNB37	Swamp	Southeast Asia	KX758351	SA2
YNB31	Swamp	Southeast Asia	KX758350	SA2
DH49	Swamp	Southwest China	KX758352	SA3
BH40	Swamp	Middle-Lower Yangtze	KX758355	SB1
DX7	Swamp	Middle-Lower Yangtze	KX758368	SB1
DZN15	Swamp	Southwest China	KX758369	SB1
DZN10	Swamp	Southwest China	KX758356	SB1
DH18	Swamp	Southwest China	KX758353	SB1
GX15	Swamp	Southwest China	KX758366	SB1
GZ22	Swamp	Upper Yangtze	KX758357	SB1
HN18	Swamp	Middle-Lower Yangtze	KX758358	SB1
JH6	Swamp	Middle-Lower Yangtze	KX758367	SB1
lao33	Swamp	Southeast Asia	KX758359	SB1
lao39	Swamp	Southeast Asia	KX758360	SB1
LXK-B14	Swamp	Southeast Asia	KX758361	SB1
PYH05	Swamp	Middle-Lower Yangtze	KX758362	SB1
YNB9	Swamp	Southeast Asia	KX758354	SB1
YNB1	Swamp	Southeast Asia	KX758370	SB1
YNB28	Swamp	Southeast Asia	KX758364	SB1
YNB48	Swamp	Southeast Asia	KX758365	SB1
DH14	Swamp	Southwest China	KX758373	SB2
LXK-B10	Swamp	Southeast Asia	KX758371	SB2
YNB26	Swamp	Southeast Asia	KX758374	SB2
YNB14	Swamp	Southeast Asia	KX758372	SB2
DDN9	Swamp	Southwest China	KX758384	SB3
DZN17	Swamp	Southwest China	KX758385	SB3
FL3	Swamp	Upper Yangtze	KX758386	SB3
FL40	Swamp	Upper Yangtze	KX758387	SB3
GX16	Swamp	Southwest China	KX758378	SB3
GZ4	Swamp	Upper Yangtze	KX758388	SB3
HZ14	Swamp	Upper Yangtze	KX758389	SB3
India10	Swamp	Southeast Asia	KX758379	SB3
India14	Swamp	Southeast Asia	KX758380	SB3
India4	Swamp	Southeast Asia	KX758381	SB3
JH10new	Swamp	Middle-Lower Yangtze	KX758382	SB3
JHO16	Swamp	Southwest China	KX758375	SB3
LP-B06	Swamp	Southeast Asia	KX758376	SB3
lao46	Swamp	Southeast Asia	KX758390	SB3
lao34	Swamp	Southeast Asia	KX758383	SB3
PYH11	Swamp	Middle-Lower Yangtze	KX758391	SB3
YNB46	Swamp	Southeast Asia	KX758377	SB3
YNB8	Swamp	Southeast Asia	KX758393	SB3
XJ09	Swamp	Middle-Lower Yangtze	KX758392	SB3
LO-B04	Swamp	Southeast Asia	KX758395	SB4
WZ24	Swamp	Middle-Lower Yangtze	KX758396	SB4
DH0634	Swamp	Southwest China	KX758397	SC
YB32	Swamp	Upper Yangtze	KX758398	SC
PYH14	Swamp	Middle-Lower Yangtze	KX758402	SE
BB31	Swamp	Southeast Asia	KX758399	SD2
BB29	Swamp	Southeast Asia	KX758401	SD1
AF547270	River	South Asia	AF547270	R2
GX10	River	China	KX758295	R1
IND3	River	South Asia		R3	8404.89
IND9	River	South Asia		R3	4664.98
IND11	River	South Asia		R3	2246.52
IND15	River	South Asia		R3	1872.33
Murrah01	River	South Asia		R1	706.323
MR2	River	South Asia		R1	543.386
MR3	River	South Asia		R3	1260.38
NILI1	River	South Asia		R1	477.971
SRR4477876	River	South Asia		R1	306.248
SRR4477877	River	South Asia		R2	317.663
SRR4477878	River	South Asia		R1	255.373
SRR4477879	River	South Asia		R1	514.165
SRR4477880	River	South Asia		R1	235.686
SRR4477882	River	South Asia		R4	423.861
SRR4477883	River	South Asia		R1	308.071
SRR4477884	River	South Asia		R1	170.242
SRR4477885	River	South Asia		R2	322.466
SRR4477886	River	South Asia		R1	198.749
SRR4477888	River	South Asia		R1	254.51
SRR4477890	River	South Asia		R1	403.715
SRR4477891	River	South Asia		R1	8222.02
SRR4477892	River	South Asia		R3	139.603
SRR4477893	River	South Asia		R1	162.937
SRR4477894	River	South Asia		R1	977.303
SRR4477895	River	South Asia		R4	266.184
SRR4477896	River	South Asia		R2	661.093
SRR4477897	River	South Asia		R4	632.057
SRR4477898	River	South Asia		R4	347.577
SRR4477899	River	South Asia		R4	1022.44
SRR4477900	River	South Asia		R1	311.343

## Sheet: Table S11
Supplementary table 11. A summary of genes from FST.
Chrom	Starting position	Ending position	FST	Gene
3	162380001	162430000	3.06128	TRPV1
3	162380001	162430000	3.06128	SHPK
3	6380001	6430000	3.06006	LOC102392644
2	134200001	134250000	3.04087	LOC102392525
2	134200001	134250000	3.04087	TSPAN19
10	50820001	50870000	3.03255	SESN1
5	89380001	89430000	3.02262	CCDC67
7	129500001	129550000	3.01096	CALD1
4	26820001	26870000	2.99861	LOC102406604
17	60040001	60090000	2.99462	TAOK3
1	30100001	30150000	2.97831	SLC12A8
1	30100001	30150000	2.97831	TRNAV-AAC
1	30100001	30150000	2.97831	ZNF148
10	50840001	50890000	2.97487	SESN1
17	60060001	60110000	2.97391	TAOK3
3	101880001	101930000	2.96818	FRMD3
7	129560001	129610000	2.96182	CALD1
7	129520001	129570000	2.96114	CALD1
3	184780001	184830000	2.9562	LOC102397858
4	15380001	15430000	2.9512	LRRIQ1
18	2940001	2990000	2.93405	LOC102393200
18	2940001	2990000	2.93405	CFDP1
17	60080001	60130000	2.93166	TAOK3
6	117400001	117450000	2.92656	MEAF6
6	117400001	117450000	2.92656	SNIP1
6	117400001	117450000	2.92656	DNALI1
21	56780001	56830000	2.91234	RPL29
21	56780001	56830000	2.91234	ACY1
15	79020001	79070000	2.90721	SDC2
7	129540001	129590000	2.9069	CALD1
12	17820001	17870000	2.90605	LOC102414508
2	134180001	134230000	2.90171	TSPAN19
10	50800001	50850000	2.90048	SESN1
2	92600001	92650000	2.89938	LOC102416280
24	29920001	29970000	2.89785	LBX1
4	3620001	3670000	2.89385	TMEM19
4	3620001	3670000	2.89385	THAP2
4	3620001	3670000	2.89385	ZFC3H1
23	9780001	9830000	2.89358	ATF7IP2
5	89540001	89590000	2.8902	CCDC67
7	129580001	129630000	2.88129	TRNAW-CCA
7	129580001	129630000	2.88129	CALD1
5	101180001	101230000	2.87817	LIN28B
14	67660001	67710000	2.87492	ROR1
5	53080001	53130000	2.87449	LOC102399813
6	34240001	34290000	2.87402	LOC102411005
21	10120001	10170000	2.87345	IFNAR1
21	10120001	10170000	2.87345	LOC102398542
23	9800001	9850000	2.87264	ATF7IP2
12	17720001	17770000	2.86821	LOC102414508
10	55300001	55350000	2.86484	LOC102405853
4	3580001	3630000	2.86139	ZFC3H1
12	59780001	59830000	2.86089	LOC102397020
17	60020001	60070000	2.85597	TAOK3
17	60020001	60070000	2.85597	PEBP1
11	34960001	35010000	2.85546	OIP5
11	34960001	35010000	2.85546	NUSAP1
11	34960001	35010000	2.85546	NDUFAF1
18	24740001	24790000	2.85514	RBL2
18	24740001	24790000	2.85514	CHD9
5	89400001	89450000	2.85096	CCDC67
24	11760001	11810000	2.84894	GBF1
24	11760001	11810000	2.84894	NFKB2
24	11760001	11810000	2.84894	PSD
24	11760001	11810000	2.84894	FBXL15
7	129600001	129650000	2.84457	TRNAW-CCA
7	129600001	129650000	2.84457	CALD1
3	101900001	101950000	2.84174	FRMD3
3	162400001	162450000	2.83924	TRPV3
3	162400001	162450000	2.83924	TRPV1
4	4280001	4330000	2.83362	TRHDE
2	207320001	207370000	2.83344	LOC102394316
3	6400001	6450000	2.83289	LOC102392644
12	17840001	17890000	2.83241	LOC102414508
21	36540001	36590000	2.83159	FOXP1
21	56760001	56810000	2.82803	RPL29
21	56760001	56810000	2.82803	ACY1
21	56760001	56810000	2.82803	ABHD14A
21	56760001	56810000	2.82803	ABHD14B
21	56760001	56810000	2.82803	PCBP4
11	34940001	34990000	2.81922	NUSAP1
11	34940001	34990000	2.81922	NDUFAF1
3	130240001	130290000	2.81699	LOC102398822
12	115100001	115150000	2.81508	SEC16A
12	115100001	115150000	2.81508	INPP5E
12	115100001	115150000	2.81508	PMPCA
12	115100001	115150000	2.81508	SDCCAG3
12	115100001	115150000	2.81508	SNAPC4
10	50700001	50750000	2.81231	CEP57L1
10	55340001	55390000	2.81101	LOC102405853
7	129620001	129670000	2.81098	CALD1
12	115120001	115170000	2.81003	SEC16A
12	115120001	115170000	2.81003	INPP5E
12	115120001	115170000	2.81003	PMPCA
3	134000001	134050000	2.80783	TRAF1
4	73320001	73370000	2.80616	GAS2L3
14	59560001	59610000	2.80433	HAO1
4	15400001	15450000	2.80215	LRRIQ1
2	40380001	40430000	2.80041	BIN1
18	2920001	2970000	2.7998	LOC102393200
18	2920001	2970000	2.7998	CFDP1
10	55320001	55370000	2.7985	LOC102405853
4	3600001	3650000	2.79746	THAP2
4	3600001	3650000	2.79746	ZFC3H1
10	50780001	50830000	2.79455	SESN1
4	192120001	192170000	2.79294	COG2
4	192120001	192170000	2.79294	AGT
3	162500001	162550000	2.79019	LOC102406907
3	162500001	162550000	2.79019	LOC102401089
3	162500001	162550000	2.79019	LOC102406586
3	162500001	162550000	2.79019	SPATA22
18	24720001	24770000	2.78986	CHD9
17	43820001	43870000	2.78983	ASIC5
5	125900001	125950000	2.7877	LOC102393995
10	50680001	50730000	2.78745	CEP57L1
20	940001	990000	2.7865	LOC102405559
20	940001	990000	2.7865	LOC102404485
3	150240001	150290000	2.78535	BCAS3
21	73900001	73950000	2.7807	LOC102413486
3	130220001	130270000	2.77843	LOC102398822
5	89020001	89070000	2.77809	LOC102405415
5	89020001	89070000	2.77809	MED17
10	103860001	103910000	2.77769	SYNE1
4	3640001	3690000	2.77691	TMEM19
4	3640001	3690000	2.77691	THAP2
4	3640001	3690000	2.77691	ZFC3H1
18	16760001	16810000	2.77525	ZC3H18
18	16760001	16810000	2.77525	IL17C
18	16760001	16810000	2.77525	LOC102413072
18	16760001	16810000	2.77525	MVD
21	36560001	36610000	2.77415	FOXP1
14	84880001	84930000	2.77355	LOC102391559
14	84880001	84930000	2.77355	LOC102391770
14	84880001	84930000	2.77355	LOC102394893
14	84880001	84930000	2.77355	CSE1L
3	162480001	162530000	2.77285	LOC102406586
3	162480001	162530000	2.77285	SPATA22
3	162480001	162530000	2.77285	ASPA
13	220001	270000	2.77085	LOC102392640
3	149740001	149790000	2.7672	BCAS3
22	28420001	28470000	2.76713	MAPRE2
10	50860001	50910000	2.76671	ARMC2
10	50860001	50910000	2.76671	SESN1
3	149720001	149770000	2.76517	BCAS3
3	149720001	149770000	2.76517	LOC102396912
6	117420001	117470000	2.76508	ZC3H12A
6	117420001	117470000	2.76508	MEAF6
14	30080001	30130000	2.76425	LOC102408196
3	134020001	134070000	2.76137	TRAF1
11	34980001	35030000	2.76089	LOC102406738
11	34980001	35030000	2.76089	OIP5
11	34980001	35030000	2.76089	NUSAP1
11	34980001	35030000	2.76089	NDUFAF1
9	81400001	81450000	2.75876	CLINT1
10	50720001	50770000	2.75665	SESN1
10	50720001	50770000	2.75665	CEP57L1
20	960001	1010000	2.75578	LOC102405559
2	243480001	243530000	2.75463	IRF4
12	72080001	72130000	2.75447	OTX1
12	72080001	72130000	2.75447	EHBP1
2	128880001	128930000	2.75364	BMP5
6	117380001	117430000	2.7533	SNIP1
6	117380001	117430000	2.7533	DNALI1
6	117380001	117430000	2.7533	GNL2
13	200001	250000	2.75254	LOC102392640
17	49040001	49090000	2.74899	TMEM132C
3	162260001	162310000	2.7472	GSG2
3	162260001	162310000	2.7472	ITGAE
3	190720001	190770000	2.74306	TRNAR-CCU
3	190720001	190770000	2.74306	SCN4A
4	4260001	4310000	2.74217	TRHDE
6	2460001	2510000	2.74157	TBX19
14	45780001	45830000	2.74156	CSRP2BP
12	17800001	17850000	2.73971	LOC102414508
14	45880001	45930000	2.7392	DZANK1
14	79460001	79510000	2.73914	MAFB
7	105620001	105670000	2.73901	LOC102414190
7	105620001	105670000	2.73901	IGFBP1
7	105620001	105670000	2.73901	IGFBP3
5	72660001	72710000	2.738	XPR1
1	101500001	101550000	2.73582	LOC102415674
24	11780001	11830000	2.73381	GBF1
24	11780001	11830000	2.73381	NFKB2
3	101860001	101910000	2.73326	FRMD3
5	89000001	89050000	2.73315	MED17
5	89000001	89050000	2.73315	VSTM5
22	68920001	68970000	2.7329	LOC102410200
22	68920001	68970000	2.7329	LOC102409871
11	59100001	59150000	2.73129	USP8
11	59100001	59150000	2.73129	LOC102397300
7	129640001	129690000	2.73073	CALD1
14	45800001	45850000	2.73039	CSRP2BP
11	11440001	11490000	2.73018	HOMER1
3	58120001	58170000	2.73015	GLIS3
5	103660001	103710000	2.72732	RAB30
12	59760001	59810000	2.72676	LOC102397020
9	44700001	44750000	2.72566	LOC102407259
9	44700001	44750000	2.72566	TRAPPC2
9	44700001	44750000	2.72566	RAB9A
9	10520001	10570000	2.72401	AJUBA
9	10520001	10570000	2.72401	LOC102407589
9	10520001	10570000	2.72401	LOC102405780
9	91720001	91770000	2.72381	DVL1
9	91720001	91770000	2.72381	MXRA8
9	91720001	91770000	2.72381	AURKAIP1
9	91720001	91770000	2.72381	CCNL2
9	58840001	58890000	2.72048	UBE2D2
9	58840001	58890000	2.72048	CXXC5
3	150080001	150130000	2.71942	BCAS3
22	72160001	72210000	2.71797	CUTC
22	72160001	72210000	2.71797	LOC102403795
18	5460001	5510000	2.71732	IL7
18	5460001	5510000	2.71732	ZC2HC1A
14	67680001	67730000	2.7166	ROR1
11	106480001	106530000	2.71228	LOC102399543
11	106480001	106530000	2.71228	RPS6KA5
6	82580001	82630000	2.70975	LRRC7
11	34920001	34970000	2.70969	NUSAP1
11	34920001	34970000	2.70969	NDUFAF1
11	34920001	34970000	2.70969	RTF1
5	89240001	89290000	2.70786	LOC102410301
24	29940001	29990000	2.7075	LBX1
14	59580001	59630000	2.70582	HAO1
24	11740001	11790000	2.70547	NFKB2
24	11740001	11790000	2.70547	PSD
24	11740001	11790000	2.70547	FBXL15
24	11740001	11790000	2.70547	CUEDC2
24	11740001	11790000	2.70547	LOC102405773
3	184100001	184150000	2.70511	LOC102402611
3	184100001	184150000	2.70511	NBR1
3	184100001	184150000	2.70511	TMEM106A
23	2680001	2730000	2.704	SRRM2
23	2680001	2730000	2.704	TCEB2
23	2680001	2730000	2.704	PRSS33
23	2680001	2730000	2.704	LOC102416452
3	162360001	162410000	2.70341	TRPV1
3	162360001	162410000	2.70341	SHPK
3	162360001	162410000	2.70341	CTNS
8	29100001	29150000	2.70118	OXCT1
15	79000001	79050000	2.69884	LOC102389232
15	79000001	79050000	2.69884	SDC2
2	128860001	128910000	2.69801	BMP5
1	35640001	35690000	2.69536	LOC102400063
5	53060001	53110000	2.69497	LOC102399813
16	61020001	61070000	2.69464	API5
6	28500001	28550000	2.69168	LOC102403152
6	28500001	28550000	2.69168	LOC102400553
21	36660001	36710000	2.69117	FOXP1
9	91700001	91750000	2.69059	AURKAIP1
9	91700001	91750000	2.69059	CCNL2
9	91700001	91750000	2.69059	MRPL20
9	91700001	91750000	2.69059	ANKRD65
9	91700001	91750000	2.69059	TMEM88B
2	64860001	64910000	2.68942	LOC102389530
3	191360001	191410000	2.68844	SMURF2
3	191360001	191410000	2.68844	CEP95
3	191360001	191410000	2.68844	DDX5
11	28180001	28230000	2.68831	PFKFB1
11	28180001	28230000	2.68831	APEX2
23	15780001	15830000	2.68659	NTAN1
23	15780001	15830000	2.68659	PDXDC1
23	15780001	15830000	2.68659	LOC102410082
23	15780001	15830000	2.68659	LOC102393186
4	21360001	21410000	2.68445	LOC102401528
3	164660001	164710000	2.6839	LOC102398483
3	164660001	164710000	2.6839	LOC102408539
19	46240001	46290000	2.68334	CDH12
5	101200001	101250000	2.68324	LIN28B
4	127880001	127930000	2.68254	GALNT2
4	4240001	4290000	2.68225	TRHDE
11	32500001	32550000	2.68215	IVD
11	32500001	32550000	2.68215	KNSTRN
11	32500001	32550000	2.68215	DISP2
2	243500001	243550000	2.68105	DUSP22
2	243500001	243550000	2.68105	IRF4
14	45400001	45450000	2.68061	RRBP1
14	45400001	45450000	2.68061	DSTN
23	9820001	9870000	2.67961	ATF7IP2
10	85700001	85750000	2.67834	LOC102396585
18	45500001	45550000	2.678	HYDIN
10	50740001	50790000	2.67698	SESN1
10	50740001	50790000	2.67698	CEP57L1
11	28200001	28250000	2.67632	PFKFB1
3	130200001	130250000	2.67545	LOC102398822
16	16800001	16850000	2.67447	FOLR4
22	68940001	68990000	2.67391	SLC22A10
22	68940001	68990000	2.67391	LOC102410200
4	190040001	190090000	2.67045	PARG
13	58560001	58610000	2.66892	KLHL1
1	103600001	103650000	2.66732	LOC102409091
21	52460001	52510000	2.66725	ABHD6
2	39760001	39810000	2.6639	MYO7B
2	39760001	39810000	2.6639	GPR17
2	39760001	39810000	2.6639	LIMS2
24	47160001	47210000	2.66177	ASNSD1
24	47160001	47210000	2.66177	ANKAR
3	150220001	150270000	2.66153	BCAS3
10	103880001	103930000	2.66107	SYNE1
6	2480001	2530000	2.65933	TBX19
5	89040001	89090000	2.65916	KIAA1731
5	89040001	89090000	2.65916	TAF1D
5	89040001	89090000	2.65916	LOC102405415
5	89040001	89090000	2.65916	MED17
8	106040001	106090000	2.659	LOC102394365
8	106040001	106090000	2.659	LOC102396177
8	106040001	106090000	2.659	LOC102395848
10	55360001	55410000	2.65611	LOC102405853
3	83180001	83230000	2.65399	SPAG8
3	83180001	83230000	2.65399	NPR2
11	52320001	52370000	2.65226	PRTG
20	77780001	77830000	2.65137	MTA1
20	77780001	77830000	2.65137	LOC102409544
20	77780001	77830000	2.65137	CRIP2
20	77780001	77830000	2.65137	CRIP1
20	77780001	77830000	2.65137	LOC102409000
9	67900001	67950000	2.65122	TIAM1
6	108640001	108690000	2.64815	EIF2B3
9	23300001	23350000	2.64786	MOB3A
9	23300001	23350000	2.64786	IZUMO4
9	23300001	23350000	2.64786	LOC102415471
24	30640001	30690000	2.64783	LOC102415429
12	17700001	17750000	2.64702	LOC102414508
8	10040001	10090000	2.64696	FAM205A
3	6360001	6410000	2.64644	LOC102392644
5	6180001	6230000	2.64633	NUAK2
5	6180001	6230000	2.64633	KLHDC8A
20	920001	970000	2.64447	LOC102405559
20	920001	970000	2.64447	LOC102404485
20	920001	970000	2.64447	SNRPN
3	130180001	130230000	2.64287	LOC102398822
7	124600001	124650000	2.64286	MEST
7	124600001	124650000	2.64286	LOC102404774
21	36520001	36570000	2.64239	FOXP1
2	197440001	197490000	2.64214	GFRAL
18	13660001	13710000	2.64129	AMHR2
18	13660001	13710000	2.64129	LOC102392901
18	13660001	13710000	2.64129	SP1
12	17740001	17790000	2.64122	LOC102414508
15	47300001	47350000	2.64112	PI15
17	43800001	43850000	2.64019	ASIC5
17	43800001	43850000	2.64019	TDO2
22	28520001	28570000	2.63855	MAPRE2
10	55400001	55450000	2.63847	LOC102405853
9	21140001	21190000	2.6376	RANBP3
9	21140001	21190000	2.6376	CAPS
9	21140001	21190000	2.6376	VMAC
9	21140001	21190000	2.6376	NDUFA11
3	149420001	149470000	2.63715	BRIP1
22	72180001	72230000	2.6371	LOC102404671
22	72180001	72230000	2.6371	CUTC
3	150100001	150150000	2.63683	BCAS3
2	50160001	50210000	2.63651	FSIP2
5	72640001	72690000	2.63647	XPR1
13	37180001	37230000	2.63537	TRNAC-GCA
13	37180001	37230000	2.63537	TRNAC-GCA
13	37180001	37230000	2.63537	LOC102414025
16	71900001	71950000	2.63422	ARAP1
16	71900001	71950000	2.63422	STARD10
24	32200001	32250000	2.6339	LOC102406945
2	128720001	128770000	2.63306	BMP5
11	11420001	11470000	2.63209	HOMER1
7	51200001	51250000	2.63159	HDAC9
7	72740001	72790000	2.63112	FBXL13
7	72740001	72790000	2.63112	ARMC10
5	112620001	112670000	2.62944	LOC102407046
17	43780001	43830000	2.62918	TDO2
17	43780001	43830000	2.62918	CTSO
11	59080001	59130000	2.62912	USP8
11	59080001	59130000	2.62912	LOC102397838
11	59080001	59130000	2.62912	LOC102397300
11	59080001	59130000	2.62912	TRPM7
4	66000001	66050000	2.62872	CS
4	66000001	66050000	2.62872	CNPY2
4	66000001	66050000	2.62872	TRNAE-UUC
4	66000001	66050000	2.62872	PAN2
4	66000001	66050000	2.62872	IL23A
4	66000001	66050000	2.62872	STAT2
9	44680001	44730000	2.62859	LOC102407259
9	44680001	44730000	2.62859	TRAPPC2
9	44680001	44730000	2.62859	RAB9A
5	101060001	101110000	2.62788	LOC102403957
18	2960001	3010000	2.62749	LOC102394582
18	2960001	3010000	2.62749	CFDP1
1	30120001	30170000	2.627	SLC12A8
1	30120001	30170000	2.627	TRNAV-AAC
1	30120001	30170000	2.627	ZNF148
6	117360001	117410000	2.62617	SNIP1
6	117360001	117410000	2.62617	DNALI1
6	117360001	117410000	2.62617	GNL2
7	84940001	84990000	2.62567	LOC102404492
21	56800001	56850000	2.62521	TRNASTOP-CUA
8	29120001	29170000	2.62318	OXCT1
12	72060001	72110000	2.6225	EHBP1
5	89520001	89570000	2.62248	CCDC67
3	149700001	149750000	2.62203	BCAS3
3	149700001	149750000	2.62203	LOC102396912
3	149700001	149750000	2.62203	TBX2
18	16740001	16790000	2.62173	ZC3H18
18	16740001	16790000	2.62173	IL17C
18	16740001	16790000	2.62173	LOC102413072
18	16740001	16790000	2.62173	MVD
18	16740001	16790000	2.62173	SNAI3
17	49060001	49110000	2.62094	TMEM132C
9	44720001	44770000	2.62087	LOC102407259
9	44720001	44770000	2.62087	TRAPPC2
7	51220001	51270000	2.61948	HDAC9
3	150260001	150310000	2.61861	BCAS3
21	56740001	56790000	2.61818	RPL29
21	56740001	56790000	2.61818	ACY1
21	56740001	56790000	2.61818	ABHD14A
21	56740001	56790000	2.61818	ABHD14B
21	56740001	56790000	2.61818	PCBP4
21	56740001	56790000	2.61818	GPR62
21	56740001	56790000	2.61818	PARP3
7	82980001	83030000	2.61784	MET
16	71340001	71390000	2.61734	ARHGEF17
16	71340001	71390000	2.61734	RELT
16	71340001	71390000	2.61734	LOC102395441
16	71340001	71390000	2.61734	LOC102395978
16	16760001	16810000	2.61621	GPR83
7	51300001	51350000	2.61592	HDAC9
4	87020001	87070000	2.61437	TMTC1
13	58540001	58590000	2.61371	KLHL1
15	46200001	46250000	2.61292	UBE2W
17	49020001	49070000	2.61237	TMEM132C
15	79040001	79090000	2.61191	CPQ
15	79040001	79090000	2.61191	SDC2
2	207300001	207350000	2.61124	LOC102394316
1	209500001	209550000	2.61061	LOC102402668
6	34960001	35010000	2.61025	MAN1A2
2	92620001	92670000	2.60902	LOC102416280
21	53280001	53330000	2.60823	LOC102403417
11	106460001	106510000	2.60739	LOC102399543
11	106460001	106510000	2.60739	RPS6KA5
7	73080001	73130000	2.60663	FGL2
7	73080001	73130000	2.60663	CCDC146
4	192100001	192150000	2.60626	COG2
4	192100001	192150000	2.60626	AGT
2	202860001	202910000	2.60603	SLC26A8
2	202860001	202910000	2.60603	LOC102396533
2	202860001	202910000	2.60603	SRPK1
4	58260001	58310000	2.60565	USP15
9	81420001	81470000	2.60542	CLINT1
5	146800001	146850000	2.60502	KDM2A
2	64840001	64890000	2.60395	LOC102389530
7	51320001	51370000	2.60349	HDAC9
11	32800001	32850000	2.60344	LOC102396646
11	32800001	32850000	2.60344	DNAJC17
11	32800001	32850000	2.60344	GCHFR
11	32800001	32850000	2.60344	RMDN3
11	32800001	32850000	2.60344	RAD51
1	14860001	14910000	2.60305	ATR
4	127900001	127950000	2.60125	GALNT2
4	125200001	125250000	2.60021	MIOX
4	125200001	125250000	2.60021	ADM2
4	125200001	125250000	2.60021	LOC102412096
4	125200001	125250000	2.60021	SBF1
4	125200001	125250000	2.60021	PPP6R2
3	6420001	6470000	2.60019	LOC102392644
15	24180001	24230000	2.60014	LOC102401343
8	44320001	44370000	2.60004	LCORL
8	44320001	44370000	2.60004	NCAPG
22	46180001	46230000	2.59996	DLGAP1
19	46220001	46270000	2.59939	CDH12
5	72620001	72670000	2.59893	XPR1
5	112640001	112690000	2.59742	LOC102407046
11	32480001	32530000	2.5966	KNSTRN
11	32480001	32530000	2.5966	DISP2
11	32480001	32530000	2.5966	PHGR1
8	44300001	44350000	2.59637	LCORL
8	44300001	44350000	2.59637	DCAF16
8	44300001	44350000	2.59637	NCAPG
11	28160001	28210000	2.59613	PFKFB1
11	28160001	28210000	2.59613	APEX2
11	28160001	28210000	2.59613	ALAS2
10	55380001	55430000	2.59596	LOC102405853
9	23700001	23750000	2.59492	RAD50
1	35620001	35670000	2.59395	LOC102400063
1	35620001	35670000	2.59395	VSIG4
5	128520001	128570000	2.59298	ZC3H11A
5	128520001	128570000	2.59298	SNRPE
1	140001	190000	2.59286	LOC102402965
7	84920001	84970000	2.59153	LOC102404492
2	128540001	128590000	2.59135	LOC102395059
13	26980001	27030000	2.59135	KPNA3
13	26980001	27030000	2.59135	LOC102389018
4	189220001	189270000	2.59095	LRRC18
4	189220001	189270000	2.59095	WDFY4
24	61140001	61190000	2.58985	WDR11
15	47280001	47330000	2.5891	PI15
10	73500001	73550000	2.58901	RNGTT
4	190060001	190110000	2.58842	PARG
21	58040001	58090000	2.58613	LOC102405053
21	58040001	58090000	2.58613	IP6K1
21	58040001	58090000	2.58613	GMPPB
21	58040001	58090000	2.58613	AMIGO3
21	58040001	58090000	2.58613	RNF123
6	121580001	121630000	2.5857	INPP5D
5	146820001	146870000	2.58519	KDM2A
4	3560001	3610000	2.58478	ZFC3H1
4	3560001	3610000	2.58478	LGR5
4	106880001	106930000	2.58456	LTBR
4	106880001	106930000	2.58456	SCNN1A
7	124580001	124630000	2.58449	MEST
7	124580001	124630000	2.58449	LOC102404774
2	55840001	55890000	2.58434	PDE1A
3	185520001	185570000	2.58424	LOC102407168
3	185520001	185570000	2.58424	TRNAC-GCA
3	185520001	185570000	2.58424	LOC102414277
3	150200001	150250000	2.58282	BCAS3
9	60120001	60170000	2.58231	NME5
9	60120001	60170000	2.58231	LOC102402874
9	60120001	60170000	2.58231	BRD8
3	162280001	162330000	2.57944	P2RX5
3	162280001	162330000	2.57944	GSG2
3	162280001	162330000	2.57944	ITGAE
1	118380001	118430000	2.57936	ATP11B
10	55420001	55470000	2.57886	LOC102405853
3	101280001	101330000	2.57827	DNAJA1
3	101280001	101330000	2.57827	SMU1
2	35520001	35570000	2.57789	TUBGCP5
1	14880001	14930000	2.57732	ATR
5	89220001	89270000	2.57724	LOC102410301
21	53260001	53310000	2.57698	LOC102403417

## Sheet: Table S12
Supplementary table 12. A summary of genes from XP-CLR (P-value < 0.5%) in river buffalo.
Chrom	Starting position	Ending position	XP-CLR	Gene
1	3550102	3600102	69.0406	GYG1
1	4250102	4300102	90.3037	LOC102408333
1	4250102	4300102	90.3037	MGAT2
1	4250102	4300102	90.3037	LRR1
1	4250102	4300102	90.3037	DNAAF2
1	4250102	4300102	90.3037	POLE2
1	4300102	4350102	60.3065	POLE2
1	4300102	4350102	60.3065	KLHDC1
1	7000102	7050102	97.0826	ROBO1
1	13750102	13800102	64.0687	SLC9A9
1	15750102	15800102	80.2822	RASA2
1	16000102	16050102	58.2509	ZBTB38
1	20100102	20150102	56.6573	USP25
1	22700102	22750102	67.644	CD200
1	27100102	27150102	82.9581	LOC102400812
1	27100102	27150102	82.9581	LOC102401140
1	29500102	29550102	116.656	LRCH3
1	29650102	29700102	107.382	LMLN
1	30250102	30300102	84.3977	HEG1
1	30250102	30300102	84.3977	SLC12A8
1	30850102	30900102	129.057	KALRN
1	38700102	38750102	86.4215	USP48
1	54150102	54200102	123.65	LOC102415977
1	60000102	60050102	65.8317	LOC102408810
1	62300102	62350102	99.9569	LOC102397183
1	62300102	62350102	99.9569	LOC102397510
1	62800102	62850102	108.82	MYO16
1	62850102	62900102	122.93	MYO16
1	63550102	63600102	133.214	RSPH1
1	63550102	63600102	133.214	LOC102402605
1	63650102	63700102	179.612	SLC37A1
1	69250102	69300102	123.348	COL6A5
1	69250102	69300102	123.348	COL6A6
1	78100102	78150102	54.5324	TRNAQ-CUG
1	87600102	87650102	62.8746	KLHL20
1	87600102	87650102	62.8746	ANKRD45
1	88950102	89000102	62.3114	LOC102391353
1	90550102	90600102	68.0758	COL8A1
1	91450102	91500102	159.067	DCBLD2
1	91500102	91550102	127.473	ST3GAL6
1	91500102	91550102	127.473	DCBLD2
1	95950102	96000102	137.225	LOC102402347
1	95950102	96000102	137.225	PAK2
1	100900102	100950102	99.988	LOC102415010
1	101100102	101150102	60.2221	LOC102415010
1	111200102	111250102	80.2324	DGKG
1	117200102	117250102	86.1972	LOC102396924
1	120050102	120100102	109.468	LOC102407510
1	120050102	120100102	109.468	LOC102409812
1	120150102	120200102	112.932	LOC102414359
1	123600102	123650102	83.3839	MORC1
1	127050102	127100102	62.4927	LOC102393817
1	141550102	141600102	95.2314	LOC102415554
1	142900102	142950102	106.267	DIAPH3
1	143250102	143300102	54.9337	DIAPH3
1	150000102	150050102	92.2779	NLGN1
1	154700102	154750102	62.2586	LOC102398609
1	158500102	158550102	66.4518	GABRR3
1	162300102	162350102	97.8222	LOC102397960
1	163100102	163150102	168.009	DOPEY2
1	163150102	163200102	141.601	CBR3
1	163150102	163200102	141.601	DOPEY2
1	174900102	174950102	76.0529	LOC102399192
1	175050102	175100102	54.9168	SIK1
1	187200102	187250102	75.5545	MCPH1
1	194900102	194950102	59.6615	CASP3
1	195500102	195550102	99.104	TRAPPC11
1	195550102	195600102	113.386	RWDD4
1	195550102	195600102	113.386	TRAPPC11
1	199900102	199950102	75.6562	LOC102416201
1	199900102	199950102	75.6562	FAT1
1	203750102	203800102	77.7871	FUZ
1	203750102	203800102	77.7871	PTOV1
1	203750102	203800102	77.7871	MED25
1	203750102	203800102	77.7871	AP2A1
1	204500102	204550102	90.5107	LOC102409622
1	204850102	204900102	128.417	TUBB2B
1	208300102	208350102	59.2946	LOC102409764
1	210450102	210500102	79.357	TRNAC-ACA
1	210450102	210500102	79.357	LOC102403853
1	210450102	210500102	79.357	LONRF1
1	219700102	219750102	82.0906	UNC5D
1	224250102	224300102	57.5525	ANK1
1	227900102	227950102	79.4651	LOC102399924
2	36956757	37006757	143.993	LOC102409293
2	39306757	39356757	108.757	POLR2D
2	39806757	39856757	173.732	MYO7B
2	39856757	39906757	91.1824	MYO7B
2	52056757	52106757	90.1797	LOC102393536
2	52056757	52106757	90.1797	ZNF804A
2	55906757	55956757	53.9305	PDE1A
2	62956757	63006757	70.9204	LOC102401194
2	67406757	67456757	177.67	NFE2L2
2	67406757	67456757	177.67	LOC102406555
2	71756757	71806757	82.2374	LOC102400895
2	71756757	71806757	82.2374	LOC102401855
2	71756757	71806757	82.2374	LOC102401215
2	86356757	86406757	118.616	BAZ2B
2	88406757	88456757	109.689	RPRM
2	96456757	96506757	95.8012	EDA2R
2	96906757	96956757	84.2039	PDE7A
2	96906757	96956757	84.2039	MTFR1
2	104106757	104156757	75.7914	LOC102415874
2	110956757	111006757	73.8834	LOC102395075
2	113856757	113906757	220.414	THSD7B
2	113956757	114006757	64.9322	THSD7B
2	114756757	114806757	72.2568	ZRANB3
2	114956757	115006757	70.2846	ZRANB3
2	116156757	116206757	112.302	LOC102389785
2	116156757	116206757	112.302	NDEL1
2	116906757	116956757	96.8724	MGAT5
2	118756757	118806757	96.8655	LOC102396567
2	118956757	119006757	125.112	LOC102396567
2	119006757	119056757	93.6389	LOC102396567
2	120056757	120106757	110.766	NCKAP5
2	120556757	120606757	86.2205	GPR39
2	120606757	120656757	72.9914	GPR39
2	129906757	129956757	150.907	LOC102415751
2	134056757	134106757	68.0871	SLC6A15
2	144256757	144306757	53.8839	CARTPT
2	144356757	144406757	134.926	LOC102414332
2	144356757	144406757	134.926	LOC102413994
2	144356757	144406757	134.926	MCCC2
2	146856757	146906757	79.1397	TMEM237
2	146856757	146906757	79.1397	MPP4
2	146906757	146956757	91.7315	MPP4
2	146906757	146956757	91.7315	ALS2
2	150806757	150856757	59.2654	MDH1B
2	150806757	150856757	59.2654	DYTN
2	152956757	153006757	71.1704	FARS2
2	153006757	153056757	101.22	LOC102401051
2	153006757	153056757	101.22	FARS2
2	154556757	154606757	174.347	TRNAG-CCC
2	161306757	161356757	138.056	FN1
2	162956757	163006757	76.3395	TNS1
2	165606757	165656757	71.4045	LOC102411065
2	171506757	171556757	111.955	DOCK10
2	174556757	174606757	65.9997	DNER
2	175556757	175606757	158.224	LOC102392686
2	175756757	175806757	183.165	SPHKAP
2	175806757	175856757	58.9959	SPHKAP
2	176856757	176906757	169.327	COL4A4
2	176906757	176956757	59.0358	COL4A4
2	176906757	176956757	59.0358	RHBDD1
2	180506757	180556757	88.2942	LOC102398889
2	180506757	180556757	88.2942	SPOCD1
2	180756757	180806757	85.4578	TMEM39B
2	180756757	180806757	85.4578	KPNA6
2	180756757	180806757	85.4578	KHDRBS1
2	180956757	181006757	58.6983	MARCKSL1
2	180956757	181006757	58.6983	FAM229A
2	180956757	181006757	58.6983	TSSK3
2	180956757	181006757	58.6983	HDAC1
2	180956757	181006757	58.6983	BSDC1
2	181656757	181706757	132.462	TRIM62
2	183606757	183656757	92.3255	EPB41
2	184356757	184406757	91.2287	EYA3
2	184406757	184456757	66.2459	XKR8
2	184406757	184456757	66.2459	EYA3
2	184506757	184556757	98.6795	RPA2
2	184506757	184556757	98.6795	THEMIS2
2	185356757	185406757	120.429	ZNF683
2	185356757	185406757	120.429	LOC102393481
2	185356757	185406757	120.429	UBXN11
2	187906757	187956757	76.6228	LOC102404010
2	187906757	187956757	76.6228	LOC102404335
2	187906757	187956757	76.6228	LOC102404659
2	189306757	189356757	101.516	PLEC
2	197756757	197806757	91.0103	FAM83B
2	197806757	197856757	157.675	FAM83B
2	198606757	198656757	60.0474	MLIP
2	198756757	198806757	193.977	TRNAC-GCA
2	198756757	198806757	193.977	MLIP
2	199856757	199906757	108.221	KLHL31
2	200056757	200106757	112.304	GCLC
2	200056757	200106757	112.304	LOC102389065
2	200206757	200256757	85.3119	PSMB9
2	200206757	200256757	85.3119	LOC102392584
2	200206757	200256757	85.3119	LOC102408153
2	203506757	203556757	101.987	LOC102401685
2	203506757	203556757	101.987	LOC102402010
2	203506757	203556757	101.987	LOC102402227
2	203556757	203606757	98.3506	LOC102402749
2	203556757	203606757	98.3506	CDKN1A
2	203556757	203606757	98.3506	LOC102411456
2	203556757	203606757	98.3506	LOC102411796
2	203556757	203606757	98.3506	LOC102402227
2	204606757	204656757	62.6142	ZFAND3
2	204656757	204706757	127.082	ZFAND3
2	204656757	204706757	127.082	BTBD9
2	204856757	204906757	63.3469	BTBD9
2	205356757	205406757	66.4335	DAAM2
2	205356757	205406757	66.4335	LOC102402666
2	206506757	206556757	74.8491	DNAH8
2	206506757	206556757	74.8491	LOC102401700
2	208606757	208656757	57.8979	APOBEC2
2	208606757	208656757	57.8979	OARD1
2	208606757	208656757	57.8979	NFYA
2	208656757	208706757	57.2353	NFYA
2	208656757	208706757	57.2353	LOC102399180
2	208656757	208706757	57.2353	LOC102400057
2	208706757	208756757	63.5847	TRNAG-UCC
2	208706757	208756757	63.5847	TREM2
2	208706757	208756757	63.5847	TREML2
2	208706757	208756757	63.5847	LOC102399180
2	208706757	208756757	63.5847	TREML1
2	208756757	208806757	59.663	TREML2
2	208756757	208806757	59.663	TREM1
2	212956757	213006757	82.1992	RUNX2
2	213856757	213906757	53.5742	GPR111
2	213856757	213906757	53.5742	CD2AP
2	219456757	219506757	79.3717	EFHC1
2	219456757	219506757	79.3717	TRAM2
2	228706757	228756757	85.9568	LOC102413063
2	238256757	238306757	54.4422	DTNBP1
2	238256757	238306757	54.4422	JARID2
3	1952724	2002724	70.3151	PALLD
3	4152724	4202724	86.8495	LOC102395748
3	18052724	18102724	68.5085	TTC27
3	18852724	18902724	68.1081	ERMP1
3	20252724	20302724	69.4637	MAMDC2
3	21752724	21802724	68.4747	LOC102413046
3	27502724	27552724	83.0582	LINGO1
3	43902724	43952724	121.386	CNTLN
3	54002724	54052724	84.2897	LOC102410124
3	58252724	58302724	88.9721	GLIS3
3	58452724	58502724	103.853	GLIS3
3	64502724	64552724	68.0156	LOC102394503
3	64502724	64552724	68.0156	DOCK8
3	66002724	66052724	133.11	PSMD1
3	66002724	66052724	133.11	HTR2B
3	66052724	66102724	156.61	ARMC9
3	72902724	72952724	137.434	CAPN8
3	75702724	75752724	65.9413	VPS13A
3	78202724	78252724	85.5779	APOL6
3	78202724	78252724	85.5779	RBFOX2
3	78252724	78302724	77.9443	MB
3	82952724	83002724	59.5995	LOC102389143
3	97602724	97652724	70.9881	LOC102400566
3	97602724	97652724	70.9881	LOC102411085
3	97802724	97852724	148.317	LOC102410942
3	97802724	97852724	148.317	LOC102410395
3	97802724	97852724	148.317	EPHX2
3	101702724	101752724	114.793	IDNK
3	101702724	101752724	114.793	UBQLN1
3	105402724	105452724	131.607	TRNAS-GGA
3	105402724	105452724	131.607	LOC102388910
3	105402724	105452724	131.607	ERCC6L2
3	105552724	105602724	112.574	ERCC6L2
3	106402724	106452724	211.678	ZNF484
3	106502724	106552724	90.5504	ZNF484
3	107152724	107202724	58.3693	BICD2
3	108752724	108802724	62.2571	ROR2
3	108802724	108852724	95.1511	ROR2
3	109802724	109852724	89.0591	SYK
3	124452724	124502724	95.8511	ZNF483
3	124452724	124502724	95.8511	KIAA0368
3	125852724	125902724	73.5136	DFNB31
3	126652724	126702724	142.093	LOC102401315
3	143402724	143452724	99.3404	ANKFN1
3	148102724	148152724	120.506	SLC27A4
3	148102724	148152724	120.506	TRNAR-UCU
3	148102724	148152724	120.506	LOC102395339
3	148102724	148152724	120.506	URM1
3	148152724	148202724	101.96	SWI5
3	148152724	148202724	101.96	COQ4
3	148152724	148202724	101.96	TRUB2
3	149602724	149652724	62.6048	LOC102407361
3	149602724	149652724	62.6048	TBX4
3	155352724	155402724	62.7395	LOC102410294
3	155352724	155402724	62.7395	MYO1D
3	155852724	155902724	56.1893	TRNAK-UUU
3	155852724	155902724	56.1893	LOC102410954
3	161252724	161302724	172.885	CDH11
3	173502724	173552724	62.903	LOC102404630
3	173502724	173552724	62.903	NCOR1
3	173502724	173552724	62.903	TTC19
3	178752724	178802724	158.622	RSAD1
3	178752724	178802724	158.622	ACSF2
3	178752724	178802724	158.622	CHAD
3	180952724	181002724	54.7006	NR1D1
3	180952724	181002724	54.7006	MSL1
3	180952724	181002724	54.7006	CASC3
3	181002724	181052724	64.5905	RAPGEFL1
3	181002724	181052724	64.5905	WIPF2
3	181002724	181052724	64.5905	CASC3
3	189052724	189102724	57.066	LOC102391025
3	189102724	189152724	96.8416	LOC102391025
3	189102724	189152724	96.8416	LOC102391369
3	189702724	189752724	107.61	2019-03-10
3	191152724	191202724	71.6892	TEX2
3	192452724	192502724	126.269	LOC102398730
3	192452724	192502724	126.269	B3GNTL1
3	194252724	194302724	146.892	DNAH17
3	194252724	194302724	146.892	PGS1
3	194652724	194702724	127.452	CANT1
3	194652724	194702724	127.452	C1QTNF1
3	194752724	194802724	126.123	RBFOX3
3	195252724	195302724	71.2286	ENPP7
3	199652724	199702724	126.685	LOC102393855
3	201052724	201102724	61.8509	SDK2
3	201702724	201752724	65.4352	LOC102400274
4	7661220	7711220	208.599	SLC2A13
4	10611220	10661220	65.6269	SYT1
4	10811220	10861220	146.275	LOC102407945
4	10811220	10861220	146.275	SYT1
4	12761220	12811220	54.3704	LOC102397819
4	12761220	12811220	54.3704	PTPRQ
4	12761220	12811220	54.3704	LOC102397496
4	14561220	14611220	57.4641	TMTC2
4	15461220	15511220	77.0168	LRRIQ1
4	15511220	15561220	182.339	LRRIQ1
4	15611220	15661220	62.4107	ALX1
4	15611220	15661220	62.4107	LRRIQ1
4	18061220	18111220	56.026	LOC102394130
4	18061220	18111220	56.026	SPRY3
4	21511220	21561220	57.9716	LOC102391483
4	27611220	27661220	77.031	LOC102410675
4	27611220	27661220	77.031	IGSF10
4	31661220	31711220	56.9614	KRT71
4	31661220	31711220	56.9614	KRT74
4	31661220	31711220	56.9614	KRT72
4	32611220	32661220	91.2371	KRT83
4	32611220	32661220	91.2371	LOC102389994
4	32611220	32661220	91.2371	LOC102408540
4	32611220	32661220	91.2371	LOC102408861
4	33561220	33611220	114.743	DAZAP2
4	33561220	33611220	114.743	LOC102399560
4	33561220	33611220	114.743	POU6F1
4	33561220	33611220	114.743	LOC102403129
4	33561220	33611220	114.743	SMAGP
4	33711220	33761220	61.9063	CSRNP2
4	33711220	33761220	61.9063	LETMD1
4	33711220	33761220	61.9063	SLC11A2
4	33761220	33811220	138.868	METTL7A
4	33761220	33811220	138.868	SLC11A2
4	33861220	33911220	216.852	LOC102407231
4	34211220	34261220	76.4108	LOC102399706
4	34211220	34261220	76.4108	LOC102400036
4	34211220	34261220	76.4108	HIGD1C
4	34461220	34511220	85.423	LOC102398450
4	40361220	40411220	147.486	ARID2
4	43111220	43161220	60.6921	TWF1
4	43111220	43161220	60.6921	LOC102404779
4	46811220	46861220	129.642	CNTN1
4	46961220	47011220	86.7744	CNTN1
4	48111220	48161220	109.977	LOC102405732
4	48111220	48161220	109.977	LRRC10
4	48111220	48161220	109.977	CCT2
4	48111220	48161220	109.977	FRS2
4	49311220	49361220	54.9337	PTPRR
4	51011220	51061220	80.9212	IL26
4	54111220	54161220	84.6419	LOC102396107
4	54161220	54211220	60.8137	LOC102396915
4	54161220	54211220	60.8137	TMBIM4
4	54161220	54211220	60.8137	IRAK3
4	54861220	54911220	78.5839	TBC1D30
4	58911220	58961220	84.1292	SLC13A1
4	61061220	61111220	56.7797	LOC102391871
4	61061220	61111220	56.7797	LOC102392189
4	61211220	61261220	92.991	LOC102395734
4	61211220	61261220	92.991	LOC102396058
4	61211220	61261220	92.991	NAB2
4	61211220	61261220	92.991	STAT6
4	61211220	61261220	92.991	TMEM194A
4	67061220	67111220	108.412	LOC102408640
4	67061220	67111220	108.412	LOC102409607
4	67061220	67111220	108.412	LOC102409941
4	69961220	70011220	62.1615	NEDD1
4	74461220	74511220	109.976	LOC102395302
4	80111220	80161220	59.8682	CRY1
4	82611220	82661220	77.5892	TRNAE-UUC
4	82611220	82661220	77.5892	FOXRED2
4	82611220	82661220	77.5892	EIF3D
4	89111220	89161220	77.2786	PPFIBP1
4	89361220	89411220	112.396	ARNTL2
4	89361220	89411220	112.396	LOC102399782
4	89411220	89461220	106.006	ARNTL2
4	91461220	91511220	85.314	LOC102393305
4	91461220	91511220	85.314	LRMP
4	92161220	92211220	171.085	LOC102393907
4	92161220	92211220	171.085	LOC102394240
4	94161220	94211220	68.0918	SOX6
4	97011220	97061220	62.1242	PDE3A
4	101111220	101161220	91.0237	LOC102402088
4	104461220	104511220	116.194	OLR1
4	104461220	104511220	116.194	TMEM52B
4	110011220	110061220	64.0833	SLC6A12
4	110011220	110061220	64.0833	SLC6A13
4	110061220	110111220	56.327	SLC6A13
4	110061220	110111220	56.327	KDM5A
4	110961220	111011220	123.059	ERC1
4	113611220	113661220	97.4577	SYNGR1
4	114461220	114511220	99.0313	PLA2G6
4	116611220	116661220	64.0256	PNPT1
4	116911220	116961220	86.1639	CCDC88A
4	117211220	117261220	54.4437	CHADL
4	117211220	117261220	54.4437	L3MBTL2
4	117211220	117261220	54.4437	RANGAP1
4	119311220	119361220	143.17	TTLL12
4	119311220	119361220	143.17	TSPO
4	119311220	119361220	143.17	SCUBE1
4	149161220	149211220	70.1236	MBD5
4	155161220	155211220	202.432	LOC102408605
4	155161220	155211220	202.432	BMS1
4	163961220	164011220	54.9357	LOC102396482
4	163961220	164011220	54.9357	LOC102392744
4	163961220	164011220	54.9357	LOC102392873
4	184461220	184511220	87.5341	TRNAG-CCC
4	186711220	186761220	115.824	LOC102396709
4	187361220	187411220	97.0239	SYT15
4	187361220	187411220	97.0239	FAM35A
4	190061220	190111220	84.449	PARG
5	10856430	10906430	55.2289	DENND1B
5	11206430	11256430	59.6517	CRB1
5	17956430	18006430	56.4763	RGS2
5	27656430	27706430	66.8694	USH2A
5	32256430	32306430	80.7169	FBXO28
5	32256430	32306430	80.7169	NVL
5	33306430	33356430	63.0653	ENAH
5	34306430	34356430	134.235	LEFTY2
5	34306430	34356430	134.235	SDE2
5	38256430	38306430	58.1199	AKT3
5	38306430	38356430	69.1974	LOC102392035
5	38306430	38356430	69.1974	AKT3
5	40406430	40456430	150.848	LOC102392614
5	40406430	40456430	150.848	EXO1
5	42756430	42806430	90.8866	DPT
5	43456430	43506430	57.4699	F5
5	45506430	45556430	57.5824	FMO2
5	45506430	45556430	57.5824	FMO1
5	50706430	50756430	157.332	LOC102416655
5	50706430	50756430	157.332	ANGPTL7
5	50706430	50756430	157.332	MTOR
5	51756430	51806430	61.8671	TRNAG-CCC
5	51756430	51806430	61.8671	LOC102403325
5	51756430	51806430	61.8671	VPS13D
5	51956430	52006430	66.3391	VPS13D
5	52106430	52156430	96.2958	AADACL4
5	55656430	55706430	151.276	TRNAC-GCA
5	59256430	59306430	231.769	PKP1
5	63306430	63356430	151.174	LOC102396440
5	63306430	63356430	151.174	LOC102396745
5	65406430	65456430	55.8789	LOC102396813
5	66956430	67006430	91.4773	TRNAG-ACC
5	66956430	67006430	91.4773	TRNAC-ACA
5	66956430	67006430	91.4773	LOC102395756
5	67006430	67056430	65.2998	LOC102395756
5	67006430	67056430	65.2998	LOC102397534
5	68356430	68406430	59.8064	TRNAG-CCC
5	68356430	68406430	59.8064	LOC102401646
5	72656430	72706430	64.58	XPR1
5	74156430	74206430	72.9555	LOC102414397
5	74206430	74256430	61.9911	GLUL
5	74206430	74256430	61.9911	TEDDM1
5	75256430	75306430	65.2684	SMG7
5	77506430	77556430	86.2876	FAM129A
5	77606430	77656430	112.244	RNF2
5	77606430	77656430	112.244	LOC102395532
5	77856430	77906430	60.8653	IVNS1ABP
5	77856430	77906430	60.8653	SWT1
5	91056430	91106430	101.403	MTNR1B
5	91656430	91706430	140.167	FAT3
5	108806430	108856430	96.8029	NARS2
5	115806430	115856430	130.057	LOC102401029
5	115806430	115856430	130.057	LOC102400701
5	121806430	121856430	60.1716	HPS5
5	123456430	123506430	66.2748	PKNOX2
5	125156430	125206430	120.674	LOC102408306
5	130106430	130156430	116.852	IGSF9B
5	136406430	136456430	301.434	MAST4
5	139106430	139156430	58.0469	LOC102392722
5	139106430	139156430	58.0469	LOC102399436
5	149656430	149706430	92.6736	SHANK2
5	151006430	151056430	55.8812	KCNQ1
5	152406430	152456430	97.3138	HRAS
5	152406430	152456430	97.3138	LOC102393857
5	152406430	152456430	97.3138	RASSF7
5	152406430	152456430	97.3138	LRRC56
5	152406430	152456430	97.3138	PHRF1
5	152456430	152506430	104.869	IRF7
5	152456430	152506430	104.869	PHRF1
5	152456430	152506430	104.869	CDHR5
5	152456430	152506430	104.869	DRD4
5	152456430	152506430	104.869	DEAF1
5	152906430	152956430	73.214	LOC102399715
6	8552015	8602015	73.0882	ANKS1B
6	14752015	14802015	59.8036	UAP1
6	20502015	20552015	56.4564	FCRL3
6	20602015	20652015	62.4578	FCRL1
6	20802015	20852015	63.3502	LOC102392595
6	20802015	20852015	63.3502	LOC102392922
6	21202015	21252015	87.4933	LOC102395271
6	25652015	25702015	101.471	TPM3
6	25652015	25702015	101.471	NUP210L
6	26152015	26202015	69.3192	CHTOP
6	26152015	26202015	69.3192	S100A13
6	26152015	26202015	69.3192	S100A14
6	26152015	26202015	69.3192	LOC102409526
6	26152015	26202015	69.3192	S100A16
6	34252015	34302015	190.452	LOC102411005
6	35302015	35352015	130.426	KIF5C
6	35802015	35852015	53.341	SYCP1
6	38802015	38852015	142.436	SYT6
6	39052015	39102015	84.7537	BCL2L15
6	39052015	39102015	84.7537	PTPN22
6	39102015	39152015	65.4887	LOC102408453
6	39102015	39152015	65.4887	PTPN22
6	39102015	39152015	65.4887	RSBN1
6	39202015	39252015	109.652	PHTF1
6	40502015	40552015	91.1877	CAPZA1
6	40502015	40552015	91.1877	ST7L
6	40602015	40652015	80.4421	RHOC
6	40602015	40652015	80.4421	FAM19A3
6	40602015	40652015	80.4421	MOV10
6	40602015	40652015	80.4421	PPM1J
6	43702015	43752015	81.7576	KCNC4
6	43702015	43752015	81.7576	SLC6A17
6	56002015	56052015	93.668	LOC102407735
6	57052015	57102015	63.8814	B4GALT6
6	57052015	57102015	63.8814	LOC102404178
6	57252015	57302015	116.286	DSG3
6	57252015	57302015	116.286	DSG4
6	57502015	57552015	78.7823	DSC1
6	59152015	59202015	85.0368	TMEM56
6	67852015	67902015	226.668	MCOLN2
6	78102015	78152015	64.7278	LOC102408909
6	94902015	94952015	167.145	LOC102409796
6	98752015	98802015	59.1246	HHIP
6	99752015	99802015	82.7334	LOC102388912
6	101002015	101052015	76.2321	BTF3L4
6	101002015	101052015	76.2321	LOC102406947
6	117252015	117302015	66.5496	EPHA10
6	117252015	117302015	66.5496	CDCA8
6	117252015	117302015	66.5496	LOC102406252
6	121402015	121452015	99.2804	SAG
6	124402015	124452015	81.6011	IQCA1
6	128752015	128802015	102.385	2019-09-02
6	128752015	128802015	102.385	HDLBP
6	128852015	128902015	140.731	PPP1R7
6	128852015	128902015	140.731	PASK
6	129252015	129302015	58.8842	CAPN10
6	129252015	129302015	58.8842	RNPEPL1
6	129252015	129302015	58.8842	DUSP28
7	24454441	24504441	102.786	TRNAT-UGU
7	24454441	24504441	102.786	GRB10
7	24554441	24604441	71.3153	DDC
7	30654441	30704441	120.39	CDK6
7	49154441	49204441	55.3031	ISPD
7	57654441	57704441	76.2065	LOC102393690
7	58354441	58404441	167.449	CCBL2
7	63454441	63504441	89.7343	LOC102405223
7	63454441	63504441	89.7343	LOC102405564
7	63454441	63504441	89.7343	LOC102404886
7	64054441	64104441	142.778	CACNA2D1
7	64104441	64154441	147.58	CACNA2D1
7	72554441	72604441	81.5601	DNAJC2
7	72554441	72604441	81.5601	PMPCB
7	72754441	72804441	103.918	ARMC10
7	72754441	72804441	103.918	FBXL13
7	72804441	72854441	108.507	FBXL13
7	72804441	72854441	108.507	LRRC17
7	72854441	72904441	105.032	FBXL13
7	72854441	72904441	105.032	LRRC17
7	72904441	72954441	96.0817	FBXL13
7	72954441	73004441	69.4884	FBXL13
7	72954441	73004441	69.4884	FAM185A
7	73154441	73204441	79.327	CCDC146
7	73154441	73204441	79.327	GSAP
7	80654441	80704441	87.8697	CTTNBP2
7	81654441	81704441	136.964	ASZ1
7	82954441	83004441	124.039	MET
7	92704441	92754441	62.6248	ELMO1
7	97654441	97704441	78.452	NFE2L3
7	97654441	97704441	78.452	HNRNPA2B1
7	97654441	97704441	78.452	CBX3
7	102554441	102604441	85.958	NPVF
7	102554441	102604441	85.958	LOC102392183
7	104304441	104354441	71.5372	LOC102398884
7	104304441	104354441	71.5372	LOC102397056
7	110304441	110354441	57.8479	LOC102405632
7	111354441	111404441	134.675	COL24A1
7	114354441	114404441	145.294	VPS41
7	117204441	117254441	63.1678	LOC102416203
7	118954441	119004441	164.808	CPED1
7	119154441	119204441	66.0591	WNT16
7	119154441	119204441	66.0591	CPED1
7	122104441	122154441	83.1833	LOC102399392
7	123854441	123904441	194.226	NRF1
7	123904441	123954441	95.7782	NRF1
7	123954441	124004441	85.7819	NRF1
7	124054441	124104441	57.6486	LOC102412511
7	124054441	124104441	57.6486	UBE2H
7	124254441	124304441	67.4022	ZC3HC1
7	124304441	124354441	58.4121	KLHDC10
7	124454441	124504441	90.5088	CPA4
7	124504441	124554441	80.5865	LOC102415049
7	124504441	124554441	80.5865	CPA4
7	124654441	124704441	75.43	CEP41
7	125354441	125404441	59.74	LOC102399725
7	125404441	125454441	84.2881	LOC102399725
7	141304441	141354441	133.834	MEGF10
7	145954441	146004441	62.1249	CNTNAP2
7	154404441	154454441	57.4492	LOC102412950
8	9953324	10003324	172.273	RASEF
8	14903324	14953324	67.3228	LOC102411561
8	14903324	14953324	67.3228	FAM60A
8	14953324	15003324	67.1334	FAM60A
8	15053324	15103324	68.9602	CAPRIN2
8	20353324	20403324	72.2738	LOC102415665
8	20353324	20403324	72.2738	ELOVL6
8	20503324	20553324	120.589	EGF
8	22453324	22503324	146.383	LEF1
8	22503324	22553324	76.6839	LEF1
8	22703324	22753324	84.7815	TRNAC-GCA
8	22703324	22753324	84.7815	SGMS2
8	22753324	22803324	99.4821	SGMS2
8	26403324	26453324	127.373	SLC7A3
8	29053324	29103324	93.0021	OXCT1
8	33253324	33303324	55.8249	LOC102393281
8	33253324	33303324	55.8249	LOC102412610
8	42453324	42503324	53.735	TBC1D8
8	42603324	42653324	102.093	NPAS2
8	48253324	48303324	187.238	KCNIP4
8	61953324	62003324	71.7118	LOC102414206
8	64003324	64053324	86.456	AEBP1
8	64003324	64053324	86.456	POLM
8	64003324	64053324	86.456	POLD2
8	64053324	64103324	108.736	LOC102398108
8	64053324	64103324	108.736	GCK
8	64103324	64153324	95.5097	LOC102401865
8	65703324	65753324	61.7455	TBC1D1
8	67853324	67903324	85.3118	APBB2
8	69353324	69403324	136.856	HS3ST3B1
8	70653324	70703324	82.0468	ATP8A1
8	71303324	71353324	63.3445	KCTD8
8	80553324	80603324	58.2982	LOC102393811
8	80603324	80653324	110.578	LOC102393811
8	84553324	84603324	80.6234	SRD5A3
8	84553324	84603324	80.6234	TMEM165
8	89103324	89153324	67.4244	LOC102408261
8	91503324	91553324	179.786	LOC102409715
8	92253324	92303324	78.0228	LOC102409379
8	97203324	97253324	107.133	LOC102391088
8	97503324	97553324	66.1688	GNRHR
8	97503324	97553324	66.1688	UBA6
8	103553324	103603324	125.814	ADAMTS3
8	105353324	105403324	125.217	BTC
8	105503324	105553324	65.5632	PARM1
8	106653324	106703324	57.052	PPEF2
8	106653324	106703324	57.052	NAAA
8	112653324	112703324	60.7539	RASGEF1B
8	113653324	113703324	98.8531	TMEM150C
8	117853324	117903324	70.3355	LOC102391757
8	118953324	119003324	133.998	LOC102393039
8	118953324	119003324	133.998	JAKMIP1
8	119403324	119453324	88.0712	PPP2R2C
8	119903324	119953324	78.6752	TRNAG-CCC
9	1544079	1594079	141.525	LOC102407234
9	1544079	1594079	141.525	ZNF354B
9	2394079	2444079	54.8894	GJC2
9	2394079	2444079	54.8894	MRPL55
9	2394079	2444079	54.8894	LOC102406726
9	2394079	2444079	54.8894	GUK1
9	2394079	2444079	54.8894	ARF1
9	2544079	2594079	66.4584	WNT9A
9	3744079	3794079	61.5875	EPS15L1
9	5494079	5544079	100.688	GDF15
9	5494079	5544079	100.688	LRRC25
9	13394079	13444079	93.8704	LOC102400865
9	13394079	13444079	93.8704	LOC102404103
9	13394079	13444079	93.8704	LOC102401188
9	17644079	17694079	103.465	LOC102403617
9	17644079	17694079	103.465	ELAVL1
9	24694079	24744079	62.655	LOC102395606
9	24694079	24744079	62.655	FNIP1
9	26494079	26544079	70.2707	ADARB2
9	28244079	28294079	58.5811	FBN2
9	39044079	39094079	78.807	PRR16
9	45594079	45644079	68.6121	LOC102391636
9	45594079	45644079	68.6121	ZNF496
9	45744079	45794079	144.776	LOC102404604
9	45794079	45844079	60.4011	GNB2L1
9	45794079	45844079	60.4011	LOC102392615
9	45794079	45844079	60.4011	TRIM52
9	45794079	45844079	60.4011	TRIM41
9	47544079	47594079	86.3216	NSUN6
9	47544079	47594079	86.3216	LOC102396753
9	49044079	49094079	56.2003	LOC102390047
9	49344079	49394079	67.516	LOC102413200
9	50944079	50994079	108.269	LOC102391297
9	50994079	51044079	173.265	LOC102391297
9	52094079	52144079	104.921	LOC102404678
9	52094079	52144079	104.921	FZD6
9	53344079	53394079	101.842	SEC24A
9	67494079	67544079	55.4797	LOC102416196
9	69644079	69694079	53.7045	PPP2R2B
9	69694079	69744079	85.2116	PPP2R2B
9	73694079	73744079	56.8918	SLC6A7
9	73694079	73744079	56.8918	CDX1
9	73694079	73744079	56.8918	LOC102400890
9	76894079	76944079	82.908	LOC102406096
9	76894079	76944079	82.908	LOC102406405
9	79944079	79994079	100.358	ADAM19
9	86744079	86794079	57.5946	GABRG2
9	87244079	87294079	71.7862	LOC102416244
9	87244079	87294079	71.7862	LOC102416568
9	87244079	87294079	71.7862	LOC102391114
9	87244079	87294079	71.7862	LOC102391458
9	87444079	87494079	118.079	LOC102390114
9	87644079	87694079	149.611	LOC102394689
9	87644079	87694079	149.611	LOC102394375
9	87894079	87944079	57.2911	LOC102404360
9	109444079	109494079	109.834	KIAA0825
9	114444079	114494079	172.51	LNPEP
9	114544079	114594079	70.9989	LOC102394590
9	114544079	114594079	70.9989	LOC102395560
9	119144079	119194079	98.0171	LOC102405618
9	119144079	119194079	98.0171	LOC102405384
9	119144079	119194079	98.0171	PAM
9	122394079	122444079	161.42	LOC102413877
9	123944079	123994079	59.3395	FGFRL1
9	123944079	123994079	59.3395	IDUA
9	123944079	123994079	59.3395	SLC26A1
10	10526375	10576375	80.7037	BAI3
10	10626375	10676375	112.707	BAI3
10	11976375	12026375	94.9698	LOC102413657
10	12626375	12676375	137.363	LOC102402876
10	14876375	14926375	68.629	LOC102394634
10	17776375	17826375	72.4616	RIMS1
10	18426375	18476375	139.45	KCNQ5
10	18876375	18926375	82.1487	KCNQ5
10	19076375	19126375	65.1664	DDX43
10	19176375	19226375	155.276	MB21D1
10	19226375	19276375	130.631	MB21D1
10	19226375	19276375	130.631	MTO1
10	19276375	19326375	73.6637	EEF1A1
10	19276375	19326375	73.6637	MTO1
10	19326375	19376375	194.543	LOC102414293
10	27126375	27176375	65.0223	BCKDHB
10	34526375	34576375	94.527	LOC102406969
10	34826375	34876375	111.447	LOC102406661
10	34826375	34876375	111.447	TPD52L1
10	44026375	44076375	56.8755	LOC102410482
10	44176375	44226375	79.8622	GARS
10	44176375	44226375	79.8622	CRHR2
10	44476375	44526375	67.5445	ZNRF2
10	48826375	48876375	87.0113	FYN
10	50976375	51026375	100.648	ARMC2
10	51426375	51476375	130.122	TRNAK-UUU
10	51426375	51476375	130.122	SNX3
10	51426375	51476375	130.122	NR2E1
10	51576375	51626375	65.5116	LOC102414097
10	51576375	51626375	65.5116	OSTM1
10	51626375	51676375	84.808	OSTM1
10	51776375	51826375	59.0143	SCML4
10	52976375	53026375	67.74	ATG5
10	53576375	53626375	70.5419	LOC102415337
10	54526375	54576375	176.319	LOC102403686
10	62126375	62176375	58.2075	TRNAW-CCA
10	64226375	64276375	123.755	TRNAS-GGA
10	65376375	65426375	63.6524	MMS22L
10	65476375	65526375	134.573	MMS22L
10	65476375	65526375	134.573	KLHL32
10	65526375	65576375	54.5854	KLHL32
10	65626375	65676375	77.6897	KLHL32
10	67676375	67726375	74.4317	TRNAC-ACA
10	73976375	74026375	83.095	LOC102416425
10	73976375	74026375	83.095	ANKRD6
10	79126375	79176375	58.1824	LOC102405283
10	80376375	80426375	82.8664	THEMIS
10	80676375	80726375	53.5844	LOC102400792
10	85376375	85426375	74.8502	LOC102414682
10	85376375	85426375	74.8502	LOC102391208
10	85376375	85426375	74.8502	LOC102391552
10	85376375	85426375	74.8502	LOC102391881
10	85376375	85426375	74.8502	LOC102415357
10	89526375	89576375	60.8238	LOC102412775
10	98776375	98826375	118.42	LRP11
10	99126375	99176375	68.9779	TAB2
10	99926375	99976375	55.6176	SASH1
10	103426375	103476375	69.7263	MYCT1
10	103576375	103626375	125.523	SYNE1
10	103676375	103726375	85.4656	SYNE1
10	107476375	107526375	120.567	NOX3
10	107826375	107876375	74.969	TNPO3
10	107876375	107926375	134.572	IRF5
10	107876375	107926375	134.572	TNPO3
10	107926375	107976375	60.3559	IRF5
10	107926375	107976375	60.3559	KCP
10	108276375	108326375	86.2932	LOC102406776
10	108276375	108326375	86.2932	PRRT4
10	108276375	108326375	86.2932	RBM28
10	109276375	109326375	101.591	ACAT2
10	109276375	109326375	101.591	WTAP
10	112126375	112176375	108.928	ZDHHC14
10	112476375	112526375	63.9077	LOC102396553
10	112476375	112526375	63.9077	LOC102397618
10	112476375	112526375	63.9077	SNX9
10	112476375	112526375	63.9077	SYNJ2
10	118176375	118226375	89.9576	RNASET2
10	119676375	119726375	68.5863	MLLT4
11	1523096	1573096	199.072	LOC102410463
11	1573096	1623096	86.5686	LOC102409350
11	1573096	1623096	86.5686	LOC102410463
11	2473096	2523096	94.9215	LOC102393131
11	2473096	2523096	94.9215	DENND4A
11	2573096	2623096	92.6434	DENND4A
11	4073096	4123096	74.0534	TRNASTOP-CUA
11	4073096	4123096	74.0534	LOC102402650
11	4073096	4123096	74.0534	IQCH
11	4123096	4173096	77.3189	IQCH
11	4873096	4923096	71.8812	LOC102390618
11	8773096	8823096	64.3194	COL4A3BP
11	8923096	8973096	54.1903	LOC102398027
11	8923096	8973096	54.1903	ANKDD1B
11	8973096	9023096	136.785	ANKDD1B
11	8973096	9023096	136.785	POC5
11	10073096	10123096	93.0882	LHFPL2
11	10073096	10123096	93.0882	SCAMP1
11	11123096	11173096	55.8751	BHMT
11	13773096	13823096	153.337	PIAS1
11	15473096	15523096	126.564	PAQR5
11	17923096	17973096	79.288	LOC102415316
11	18423096	18473096	72.12	LOC102405456
11	24973096	25023096	68.3388	LOC102405419
11	25173096	25223096	54.0796	LOC102414471
11	25173096	25223096	54.0796	LOC102414812
11	25173096	25223096	54.0796	LOC102414137
11	26623096	26673096	57.8759	LOC102402727
11	26623096	26673096	57.8759	LOC102403703
11	26623096	26673096	57.8759	LOC102404033
11	27123096	27173096	79.4719	LOC102400486
11	34773096	34823096	64.8396	LOC102411975
11	34773096	34823096	64.8396	TYRO3
11	39423096	39473096	78.3586	LOC102401894
11	44973096	45023096	76.4369	LOC102415836
11	46623096	46673096	71.2074	CCDC85A
11	53173096	53223096	259.809	LOC102390071
11	54873096	54923096	68.042	GRM3
11	57223096	57273096	62.5816	ONECUT1
11	61473096	61523096	117.325	CTXN2
11	61473096	61523096	117.325	SLC12A1
11	62773096	62823096	117.752	LOC102392019
11	67223096	67273096	60.5581	TRNAR-CCU
11	67223096	67273096	60.5581	LOC102415660
11	67223096	67273096	60.5581	FGFR4
11	67223096	67273096	60.5581	ZNF346
11	69023096	69073096	61.5727	ATG14
11	69023096	69073096	61.5727	FBXO34
11	69123096	69173096	157.682	FBXO34
11	69823096	69873096	75.2631	EXOC5
11	74823096	74873096	78.0641	KCNH5
11	78873096	78923096	64.4878	FAM71D
11	78873096	78923096	64.4878	LOC102389124
11	79573096	79623096	104.27	ANO5
11	84073096	84123096	121.978	DPF3
11	84173096	84223096	121.917	DPF3
11	84223096	84273096	173.424	LOC102393161
11	84223096	84273096	173.424	DPF3
11	84323096	84373096	59.9815	DPF3
11	84373096	84423096	90.7106	LOC102400313
11	84373096	84423096	90.7106	DCAF4
11	84573096	84623096	64.844	PSEN1
11	84623096	84673096	78.2024	PSEN1
11	84623096	84673096	78.2024	PAPLN
11	84673096	84723096	93.8118	PAPLN
11	84673096	84723096	93.8118	NUMB
11	85723096	85773096	54.2247	ALDH6A1
11	85723096	85773096	54.2247	CCDC176
11	85723096	85773096	54.2247	LIN52
11	86873096	86923096	59.259	LOC102394121
11	86873096	86923096	59.259	LOC102396143
11	86923096	86973096	60.1177	JDP2
11	86973096	87023096	93.1704	JDP2
11	87023096	87073096	81.557	LOC102394978
11	87023096	87073096	81.557	BATF
11	93723096	93773096	62.894	NRXN3
11	99423096	99473096	216.415	FLRT2
11	103473096	103523096	54.5173	KCNK10
11	104423096	104473096	94.6402	FOXN3
11	104523096	104573096	65.3175	FOXN3
11	106523096	106573096	78.5754	RPS6KA5
11	106523096	106573096	78.5754	LOC102400417
11	106873096	106923096	74.4806	SPG11
11	106973096	107023096	78.0567	LOC102403102
12	1754928	1804928	90.9083	ACOXL
12	1904928	1954928	88.8101	LOC102391213
12	1904928	1954928	88.8101	BUB1
12	5854928	5904928	63.2295	GPR45
12	5854928	5904928	63.2295	TGFBRAP1
12	5954928	6004928	71.663	FHL2
12	8554928	8604928	72.4295	MAP4K4
12	14004928	14054928	69.2043	DYSF
12	22454928	22504928	84.9733	PLEKHH2
12	23054928	23104928	69.3335	CAMKMT
12	23054928	23104928	69.3335	PREPL
12	23104928	23154928	97.6549	LOC102413579
12	23104928	23154928	97.6549	CAMKMT
12	23604928	23654928	83.3022	SIX3
12	23604928	23654928	83.3022	LOC102414896
12	24854928	24904928	75.0009	VIT
12	28004928	28054928	100.642	CDKL4
12	36004928	36054928	130.832	PRKCE
12	36304928	36354928	128.517	PRKCE
12	36504928	36554928	105.534	EPAS1
12	43654928	43704928	99.8611	LOC102405040
12	46204928	46254928	62.6444	ERLEC1
12	46204928	46254928	62.6444	ASB3
12	47304928	47354928	61.3351	HNRNPH3
12	47304928	47354928	61.3351	RUFY2
12	47304928	47354928	61.3351	PBLD
12	49004928	49054928	116.724	FANCL
12	49004928	49054928	116.724	VRK2
12	49104928	49154928	132.212	FANCL
12	49154928	49204928	79.8557	LOC102402104
12	49204928	49254928	109.878	LOC102402104
12	55554928	55604928	67.3369	TTL
12	55554928	55604928	67.3369	CHCHD5
12	55554928	55604928	67.3369	POLR1B
12	55654928	55704928	113.586	SLC20A1
12	64754928	64804928	122.247	PLA2G12B
12	64754928	64804928	122.247	OIT3
12	74554928	74604928	59.8478	SPRED2
12	78804928	78854928	113.019	PROKR1
12	80154928	80204928	88.4748	NFU1
12	80154928	80204928	88.4748	GFPT1
12	80654928	80704928	85.5109	GKN2
12	80654928	80704928	85.5109	LOC102394414
12	80754928	80804928	59.1195	LOC102410210
12	80754928	80804928	59.1195	LOC102411107
12	80804928	80854928	155.576	LOC102411107
12	80904928	80954928	55.2607	LOC102410532
12	83654928	83704928	108.565	CLIP4
12	83704928	83754928	150.765	LOC102399027
12	83704928	83754928	150.765	FAM179A
12	84204928	84254928	121.102	PLB1
12	84304928	84354928	111.064	FOSL2
12	84304928	84354928	111.064	LOC102398169
12	86204928	86254928	132.213	DPYSL5
12	86954928	87004928	69.303	RAB10
12	89554928	89604928	60.986	LOC102390714
12	98054928	98104928	82.9366	LPIN1
12	98154928	98204928	198.832	NTSR2
12	98154928	98204928	198.832	LPIN1
12	99254928	99304928	82.3116	HPCAL1
12	100054928	100104928	60.9269	ASAP2
12	101304928	101354928	125.39	RNF144A
12	104154928	104204928	89.1239	LOC102410279
12	104204928	104254928	66.7957	LOC102410279
12	105654928	105704928	55.0091	TRNAW-CCA
12	107654928	107704928	70.567	MAPKAP1
12	107904928	107954928	66.9583	HSPA5
12	107904928	107954928	66.9583	RABEPK
12	107904928	107954928	66.9583	PPP6C
12	108254928	108304928	87.8029	OLFML2A
12	108304928	108354928	76.7525	LOC102389717
12	108904928	108954928	92.6223	ENG
12	108904928	108954928	92.6223	AK1
12	109654928	109704928	93.1871	RALGPS1
12	110604928	110654928	58.7104	CCDC89
12	110604928	110654928	58.7104	CREBZF
12	110604928	110654928	58.7104	SYTL2
12	111254928	111304928	66.3386	TRNAG-CCC
12	111254928	111304928	66.3386	NTMT1
12	111254928	111304928	66.3386	ASB6
12	111254928	111304928	66.3386	LOC102408458
12	111404928	111454928	79.4427	TOR1B
12	111504928	111554928	158.205	USP20
12	111504928	111554928	158.205	FNBP1
12	115054928	115104928	91.2656	LOC102393194
12	115054928	115104928	91.2656	GPSM1
12	115054928	115104928	91.2656	SNAPC4
12	115054928	115104928	91.2656	CARD9
12	115154928	115204928	67.1007	SEC16A
12	115154928	115204928	67.1007	NOTCH1
12	116704928	116754928	63.5372	LOC102414923
13	7963659	8013659	86.49	TBC1D4
13	16163659	16213659	104.595	TRNAC-GCA
13	17413659	17463659	91.8944	ELF1
13	21963659	22013659	86.7636	HSPA8
13	21963659	22013659	86.7636	LOC102411579
13	21963659	22013659	86.7636	CLMP
13	23313659	23363659	53.4146	LOC102415324
13	23313659	23363659	53.4146	FAM194B
13	23513659	23563659	177.001	SIAH3
13	31563659	31613659	54.0457	FREM2
13	38363659	38413659	94.8248	LOC102395907
13	38363659	38413659	94.8248	FRY
13	39563659	39613659	154.37	STARD13
13	39563659	39613659	154.37	LOC102403942
13	42363659	42413659	67.1918	CNTN5
13	51513659	51563659	64.9333	LOC102395269
13	54113659	54163659	95.1699	LOC102410729
13	68713659	68763659	127.843	CADM1
13	68963659	69013659	55.1694	CADM1
13	75063659	75113659	102.942	LOC102414496
13	76813659	76863659	69.7839	LOC102404016
13	79163659	79213659	68.4197	LOC102398339
13	79163659	79213659	68.4197	LOC102398655
13	79163659	79213659	68.4197	LOC102391622
13	87263659	87313659	62.3162	GPC6
13	87413659	87463659	78.9734	GPC6
13	87463659	87513659	64.3613	GPC6
13	89163659	89213659	82.5093	LOC102411929
13	89763659	89813659	77.8285	LOC102413665
13	90613659	90663659	81.6914	LOC102415556
13	95413659	95463659	75.7993	LOC102397963
13	97113659	97163659	146.191	GPR183
13	97113659	97163659	146.191	UBAC2
13	97963659	98013659	121.233	PCCA
13	99063659	99113659	74.3905	LOC102414816
13	100163659	100213659	89.198	ITGBL1
13	108613659	108663659	60.6334	COL4A1
13	108713659	108763659	118.936	COL4A1
13	109713659	109763659	120.445	LOC102416134
14	3402597	3452597	69.9801	LOC102412262
14	3452597	3502597	168.995	LOC102412262
14	5052597	5102597	55.8314	PLCB4
14	5602597	5652597	69.3901	LOC102414855
14	10902597	10952597	108.196	SPTLC3
14	13602597	13652597	72.0547	ISM1
14	14052597	14102597	125.989	LOC102403530
14	25602597	25652597	62.8446	SFMBT2
14	27302597	27352597	164.828	LOC102391740
14	27752597	27802597	104.312	PLXDC2
14	28452597	28502597	59.4198	LOC102389543
14	28452597	28502597	59.4198	NEBL
14	31202597	31252597	72.2301	LOC102390093
14	31202597	31252597	72.2301	LOC102394673
14	31202597	31252597	72.2301	LOC102390411
14	32152597	32202597	66.0005	MSRB2
14	32552597	32602597	76.3156	PIP4K2A
14	36252597	36302597	98.915	GJD4
14	36252597	36302597	98.915	FZD8
14	37752597	37802597	71.2321	FRMD4A
14	37852597	37902597	74.9477	FRMD4A
14	37902597	37952597	93.9198	FRMD4A
14	38002597	38052597	76.4292	TRNAE-CUC
14	38002597	38052597	76.4292	FRMD4A
14	39652597	39702597	147.911	ST8SIA6
14	40102597	40152597	76.5517	CUBN
14	40452597	40502597	86.4154	TRNAE-UUC
14	40452597	40502597	86.4154	RSU1
14	45452597	45502597	135.861	RRBP1
14	45452597	45502597	135.861	BANF2
14	46202597	46252597	241.375	LOC102415547
14	49102597	49152597	56.6319	LOC102409302
14	56552597	56602597	75.3339	SLC23A2
14	61402597	61452597	110.203	LOC102414864
14	61502597	61552597	92.9853	TRNAC-ACA
14	61502597	61552597	92.9853	LOC102413557
14	65352597	65402597	62.8296	EYA2
14	67552597	67602597	66.091	UBE2U
14	68352597	68402597	54.7511	EFCAB7
14	68352597	68402597	54.7511	ITGB3BP
14	73702597	73752597	94.0234	LOC102413771
14	74252597	74302597	89.8952	ASIP
14	74252597	74302597	89.8952	AHCY
14	76102597	76152597	54.7504	LOC102415829
14	76302597	76352597	57.5338	LOC102394213
14	76302597	76352597	57.5338	LOC102393882
14	76302597	76352597	57.5338	LOC102394519
14	76302597	76352597	57.5338	CEP250
14	82102597	82152597	109.606	JPH2
14	87052597	87102597	60.2887	NFATC2
14	87252597	87302597	95.4818	ATP9A
15	6759315	6809315	57.518	LOC102393675
15	6809315	6859315	173.213	LOC102394004
15	6809315	6859315	173.213	LOC102394637
15	6809315	6859315	173.213	LOC102394961
15	6809315	6859315	173.213	LOC102394330
15	9009315	9059315	65.2578	DENND3
15	16259315	16309315	73.3795	KCNQ3
15	18309315	18359315	64.943	PTPRD
15	22009315	22059315	57.5486	LOC102403218
15	40159315	40209315	109.864	CPA6
15	40209315	40259315	89.0246	CPA6
15	47309315	47359315	77.0538	PI15
15	50809315	50859315	202.441	COL14A1
15	73309315	73359315	88.4429	NCALD
15	76659315	76709315	141.016	RPL30
15	76659315	76709315	141.016	MATN2
15	80309315	80359315	81.9065	PLEKHF2
15	81009315	81059315	66.7735	FSBP
15	81009315	81059315	66.7735	RAD54B
15	81159315	81209315	58.0823	GEM
16	11351058	11401058	126.533	LOC102395839
16	11351058	11401058	126.533	LOC102394992
16	12201058	12251058	115.523	FNBP4
16	12201058	12251058	115.523	NUP160
16	12301058	12351058	149.72	LOC102388989
16	12401058	12451058	112.364	PTPRJ
16	22051058	22101058	143.37	SYT14
16	24201058	24251058	127.42	SDHD
16	24201058	24251058	127.42	TIMM8B
16	24201058	24251058	127.42	LOC102404468
16	24201058	24251058	127.42	DLAT
16	24201058	24251058	127.42	PIH1D2
16	24501058	24551058	119.147	PPP2R1B
16	24501058	24551058	119.147	ALG9
16	24551058	24601058	70.3107	PPP2R1B
16	24551058	24601058	70.3107	SIK2
16	24601058	24651058	189.882	SIK2
16	24651058	24701058	170.115	SIK2
16	25801058	25851058	68.5319	LOC102395743
16	26601058	26651058	91.5218	LOC102405506
16	26601058	26651058	91.5218	TRNAK-UUU
16	26601058	26651058	91.5218	LOC102405847
16	27051058	27101058	244.461	LOC102400976
16	31451058	31501058	72.7623	LOC102390736
16	32101058	32151058	58.716	LOC102390409
16	32101058	32151058	58.716	LOC102389868
16	40601058	40651058	134.262	LOC102400291
16	43101058	43151058	90.8192	TMEM25
16	43101058	43151058	90.8192	TTC36
16	43101058	43151058	90.8192	IFT46
16	43101058	43151058	90.8192	KMT2A
16	43701058	43751058	121.416	TMPRSS13
16	49001058	49051058	233.75	LOC102403906
16	49001058	49051058	233.75	OTOG
16	49051058	49101058	110.89	LOC102403906
16	51551058	51601058	71.8433	SNAPC1
16	51851058	51901058	64.5872	PDE3B
16	51901058	51951058	57.8174	TRNAC-GCA
16	51901058	51951058	57.8174	PDE3B
16	58551058	58601058	64.898	SBF2
16	58601058	58651058	72.6151	SBF2
16	60901058	60951058	127.052	TTC17
16	64601058	64651058	163.665	LOC102409249
16	64601058	64651058	163.665	LOC102404501
16	64601058	64651058	163.665	OVCH2
16	64701058	64751058	73.227	PPFIBP2
16	65401058	65451058	55.2409	LOC102409029
16	65851058	65901058	98.8356	LOC102399279
16	66051058	66101058	64.4305	LOC102398751
16	70001058	70051058	57.3276	LOC102403348
16	74551058	74601058	81.3279	LOC102413341
16	74551058	74601058	81.3279	RNF169
16	74601058	74651058	59.1697	XRRA1
16	74601058	74651058	59.1697	RNF169
16	75801058	75851058	78.1883	LOC102405879
16	75801058	75851058	78.1883	LOC102404551
16	77301058	77351058	53.3266	MYO7A
16	77751058	77801058	88.044	LOC102411077
16	78201058	78251058	59.5908	LOC102414539
16	78351058	78401058	99.0242	LOC102407690
16	78351058	78401058	99.0242	CDKL2
16	82801058	82851058	80.7282	LOC102409514
16	82801058	82851058	80.7282	LOC102409850
16	82801058	82851058	80.7282	LOC102396795
16	82801058	82851058	80.7282	LOC102396485
16	82801058	82851058	80.7282	LOC102410175
16	82801058	82851058	80.7282	LOC102409189
16	82801058	82851058	80.7282	TSPEAR
16	88451058	88501058	60.4088	TRIM44
16	90201058	90251058	119.307	FBXO3
16	94951058	95001058	74.9265	PHF21A
17	4901734	4951734	84.6732	SFRP2
17	8851734	8901734	59.918	LOC102389231
17	11701734	11751734	58.7905	ARHGAP10
17	14651734	14701734	55.0856	ABCE1
17	14651734	14701734	55.0856	ANAPC10
17	15251734	15301734	60.8265	LOC102403186
17	15301734	15351734	89.864	LOC102403186
17	15301734	15351734	89.864	LOC102403503
17	17801734	17851734	108.111	IL15
17	18601734	18651734	65.0995	LOC102389098
17	23301734	23351734	61.6652	LOC102396472
17	32501734	32551734	136.101	SCLT1
17	34551734	34601734	76.8266	CCDC81
17	42401734	42451734	123.677	GLRB
17	45401734	45451734	107.428	SFSWAP
17	48251734	48301734	143.22	LHX8
17	48301734	48351734	62.1905	SLC44A5
17	48401734	48451734	121.037	SLC44A5
17	48451734	48501734	235.388	SLC44A5
17	50451734	50501734	92.5344	IKZF1
17	50501734	50551734	59.6998	IKZF1
17	50651734	50701734	116.772	LOC102399731
17	52051734	52101734	57.9879	LOC102405620
17	53201734	53251734	140.55	TMEM132B
17	53251734	53301734	136.337	TMEM132B
17	55151734	55201734	86.479	MORN3
17	55151734	55201734	86.479	ORAI1
17	55151734	55201734	86.479	KDM2B
17	55151734	55201734	86.479	LOC102398747
17	56301734	56351734	100.699	PITPNM2
17	56301734	56351734	100.699	CD82
17	60101734	60151734	70.2062	TAOK3
17	64801734	64851734	95.0312	LOC102390167
17	64801734	64851734	95.0312	SPPL3
17	71151734	71201734	55.53	ADRBK2
17	74401734	74451734	78.5377	SEC14L3
17	74401734	74451734	78.5377	MTFP1
17	74401734	74451734	78.5377	SEC14L2
18	13056079	13106079	64.388	LOC102411961
18	16156079	16206079	60.7276	RPL13
18	16156079	16206079	60.7276	SPG7
18	16256079	16306079	60.0463	ANKRD11
18	25006079	25056079	61.5404	LOC102389314
18	39456079	39506079	98.5757	CMTM4
18	39456079	39506079	98.5757	DYNC1LI2
18	43806079	43856079	77.8919	ZFHX3
18	44956079	45006079	60.1382	AP1G1
18	45056079	45106079	98.5877	MARVELD3
18	45056079	45106079	98.5877	PHLPP2
18	45556079	45606079	57.7956	HYDIN
18	51056079	51106079	114.607	CEP89
18	51056079	51106079	114.607	SLC7A9
18	51106079	51156079	173.699	LOC102389008
18	51106079	51156079	173.699	TDRD12
18	51106079	51156079	173.699	SLC7A9
18	51156079	51206079	114.756	LOC102416131
18	51156079	51206079	114.756	TDRD12
18	51406079	51456079	105.105	KCTD15
18	58206079	58256079	55.0929	GRIK5
18	58256079	58306079	110.168	RABAC1
18	58256079	58306079	110.168	ATP1A3
18	58256079	58306079	110.168	GRIK5
18	65406079	65456079	74.9263	LOC102411556
18	65406079	65456079	74.9263	LOC102413313
18	65406079	65456079	74.9263	LOC102412987
18	65406079	65456079	74.9263	LOC102410112
18	68206079	68256079	100.765	LOC102400912
18	68206079	68256079	100.765	LOC102401234
18	68206079	68256079	100.765	ZNF211
19	200107	250107	68.5479	SLIT3
19	3450107	3500107	67.9288	TRNAG-CCC
19	11850107	11900107	112.517	LRRC70
19	11900107	11950107	68.1905	LRRC70
19	23550107	23600107	158.382	LOC102411808
19	24550107	24600107	135.654	ARL15
19	24600107	24650107	149.456	ARL15
19	30400107	30450107	64.2987	NNT
19	33250107	33300107	106.626	SLC1A3
19	33250107	33300107	106.626	LOC102416451
19	33300107	33350107	181.336	SLC1A3
19	33300107	33350107	181.336	LOC102416451
19	33500107	33550107	109.555	NIPBL
19	33550107	33600107	68.7366	NIPBL
19	35800107	35850107	115.949	ZFR
19	35850107	35900107	84.078	ZFR
19	35900107	35950107	114.894	MTMR12
19	35950107	36000107	169.361	MTMR12
19	39950107	40000107	90.1674	LOC102408287
19	39950107	40000107	90.1674	GTF3C4
19	43650107	43700107	84.669	LOC102398957
19	46250107	46300107	85.9291	CDH12
19	46350107	46400107	63.8505	LOC102398227
19	46350107	46400107	63.8505	MED6
19	60850107	60900107	135.82	SEMA5A
19	62500107	62550107	61.3849	LOC102412287
19	62500107	62550107	61.3849	ADCY2
19	63100107	63150107	117.488	LOC102407795
20	950080	1000080	153.76	LOC102404485
20	950080	1000080	153.76	LOC102405559
20	6450080	6500080	56.6561	LOC102393966
20	8500080	8550080	72.8213	ASB7
20	16650080	16700080	69.6968	LOC102405448
20	19250080	19300080	62.2713	AGBL1
20	19800080	19850080	112.932	AGBL1
20	26900080	26950080	68.4416	LOC102415339
20	27200080	27250080	80.0762	LOC102390297
20	28550080	28600080	96.1246	FAH
20	28550080	28600080	96.1246	ZFAND6
20	28650080	28700080	61.913	TRNAG-CCC
20	28650080	28700080	61.913	LOC102396759
20	28650080	28700080	61.913	LOC102396555
20	28800080	28850080	62.7648	ARNT2
20	28850080	28900080	97.7505	LOC102396970
20	28850080	28900080	97.7505	ARNT2
20	29900080	29950080	82.8702	LOC102408213
20	31500080	31550080	61.8555	APBA2
20	32750080	32800080	54.1634	LOC102414867
20	32800080	32850080	112.942	LOC102414867
20	49850080	49900080	241.924	LOC102412235
20	49900080	49950080	83.6316	LOC102412235
20	52550080	52600080	62.8963	LOC102408169
20	52550080	52600080	62.8963	CTAGE5
20	64650080	64700080	68.5795	DICER1
20	67750080	67800080	58.4836	LOC102393657
20	72500080	72550080	63.7307	TRNAE-UUC
20	72500080	72550080	63.7307	LOC102400648
20	72500080	72550080	63.7307	LOC102401189
20	73900080	73950080	85.3111	DIO3
20	73900080	73950080	85.3111	LOC102406580
20	74550080	74600080	56.3895	LOC102388990
20	74550080	74600080	56.3895	LOC102416539
20	74550080	74600080	56.3895	LOC102389752
20	74550080	74600080	56.3895	LOC102389219
20	78000080	78050080	99.5749	NUDT14
20	78000080	78050080	99.5749	LOC102389145
20	78000080	78050080	99.5749	JAG2
20	78050080	78100080	87.5907	LOC102415280
20	78050080	78100080	87.5907	GPR132
21	608111	658111	78.9917	MRPS24
21	3808111	3858111	88.9859	TGFBR2
21	7858111	7908111	65.7796	BARHL2
21	16608111	16658111	67.2924	SUMF1
21	31958111	32008111	75.8926	MITF
21	41458111	41508111	113.278	SLC25A26
21	41708111	41758111	89.8955	TRNAC-GCA
21	41708111	41758111	89.8955	LRIG1
21	52308111	52358111	55.6974	PDHB
21	52308111	52358111	55.6974	KCTD6
21	52308111	52358111	55.6974	PXK
21	52458111	52508111	92.5152	ABHD6
21	52508111	52558111	115.2	TRNAG-CCC
21	52508111	52558111	115.2	DNASE1L3
21	52558111	52608111	112.257	FLNB
21	56008111	56058111	94.4397	STAB1
21	56008111	56058111	94.4397	NISCH
21	56008111	56058111	94.4397	NT5DC2
21	56708111	56758111	72.1076	IQCF5
21	56708111	56758111	72.1076	IQCF1
21	56708111	56758111	72.1076	PARP3
21	56708111	56758111	72.1076	GPR62
21	56708111	56758111	72.1076	RRP9
21	56708111	56758111	72.1076	PCBP4
21	59258111	59308111	71.6587	EPB41L4A
21	59508111	59558111	56.4631	LOC102399489
21	61158111	61208111	54.3674	PTH1R
21	61158111	61208111	54.3674	MYL3
21	64258111	64308111	70.7985	GHRL
21	64258111	64308111	70.7985	SEC13
21	64608111	64658111	62.2088	LARS2
21	67058111	67108111	55.6902	LOC102392521
21	67058111	67108111	55.6902	LOC102391981
21	67058111	67108111	55.6902	HMCES
21	67058111	67108111	55.6902	COPG1
21	69358111	69408111	66.1978	LOC102407025
21	69358111	69408111	66.1978	PLXND1
21	69358111	69408111	66.1978	TMCC1
21	69458111	69508111	57.6783	RHO
21	69458111	69508111	57.6783	IFT122
21	69458111	69508111	57.6783	LOC102405390
21	69858111	69908111	60.9554	LOC102413901
21	69858111	69908111	60.9554	LOC102414229
22	1503645	1553645	107.143	LOC102411063
22	1503645	1553645	107.143	PQLC1
22	4253645	4303645	105.708	KIF2A
22	11403645	11453645	131.2	CCDC102B
22	18553645	18603645	68.9286	LOC102407630
22	27453645	27503645	125.888	SLC28A3
22	28303645	28353645	56.5545	DTNA
22	28403645	28453645	108.679	DTNA
22	28703645	28753645	81.2395	LOC102391753
22	28703645	28753645	81.2395	ZNF397
22	28803645	28853645	125.821	ZNF396
22	28803645	28853645	125.821	LOC102392092
22	28803645	28853645	125.821	ZNF24
22	32953645	33003645	75.4504	MAPK4
22	38703645	38753645	99.7183	LOC102403669
22	38703645	38753645	99.7183	LOC102404300
22	38753645	38803645	79.9048	LOC102404300
22	38753645	38803645	79.9048	ANKRD29
22	39953645	40003645	124.802	GATA6
22	45053645	45103645	110.261	CDK19
22	48853645	48903645	57.7373	SOGA2
22	55953645	56003645	57.1533	LOC102390289
22	55953645	56003645	57.1533	KATNAL2
22	56003645	56053645	64.1973	PIAS2
22	56153645	56203645	236.505	ST8SIA5
22	61653645	61703645	85.9791	DCC
22	66353645	66403645	129.831	NEDD4L
22	68903645	68953645	60.4139	LOC102410200
22	68903645	68953645	60.4139	LOC102409871
22	68953645	69003645	59.846	SLC22A10
23	6868726	6918726	56.924	RBFOX1
23	10468726	10518726	230.451	FSTL5
23	10518726	10568726	177.74	FSTL5
23	10568726	10618726	174.19	FSTL5
23	10618726	10668726	236.053	FSTL5
23	11218726	11268726	124.749	LOC102395383
23	11318726	11368726	59.4802	ERCC4
23	11468726	11518726	97.1927	TRNAG-CCC
23	14868726	14918726	53.7665	TRNAG-CCC
23	14868726	14918726	53.7665	LARGE
23	14918726	14968726	72.1675	LARGE
23	16468726	16518726	56.6716	LEUTX
23	17968726	18018726	98.0149	ABCC1
23	18118726	18168726	58.3012	MYH11
23	20768726	20818726	165.531	GPR139
23	35568726	35618726	90.2081	LOC102400563
23	35718726	35768726	81.7859	LOC102411861
23	38118726	38168726	73.0925	LOC102414450
23	48168726	48218726	64.2774	ACTB
23	48168726	48218726	64.2774	FSCN1
23	49818726	49868726	62.1241	LOC102396285
23	49818726	49868726	62.1241	KPNA7
24	1659403	1709403	83.2964	LOC102391810
24	5859403	5909403	71.1539	LOC102391921
24	6159403	6209403	71.2024	LOC102414955
24	6209403	6259403	70.7114	LOC102414955
24	6209403	6259403	70.7114	ENTPD1
24	6659403	6709403	147.11	LOC102390468
24	6659403	6709403	147.11	LOC102390247
24	6659403	6709403	147.11	SORBS1
24	11509403	11559403	123.928	SFXN2
24	11509403	11559403	123.928	ARL3
24	12059403	12109403	70.1863	AMOTL1
24	13509403	13559403	55.8999	ASAH2
24	18559403	18609403	74.7357	LOC102394969
24	18559403	18609403	74.7357	COL5A2
24	19159403	19209403	218.246	LOC102405396
24	19159403	19209403	218.246	LOC102414568
24	23409403	23459403	165.509	PLCE1
24	25059403	25109403	78.9355	HPSE2
24	25609403	25659403	67.5152	HPS1
24	25609403	25659403	67.5152	PYROXD2
24	26259403	26309403	72.4629	MARVELD1
24	26259403	26309403	72.4629	AVPI1
24	26259403	26309403	72.4629	PI4K2A
24	28559403	28609403	63.2169	CPN1
24	28559403	28609403	63.2169	DNMBP
24	29159403	29209403	68.2329	NOLC1
24	29159403	29209403	68.2329	PPRC1
24	29159403	29209403	68.2329	LDB1
24	31459403	31509403	53.4674	TCERG1L
24	31609403	31659403	81.0681	TRNAC-ACA
24	34159403	34209403	93.9006	COL17A1
24	34159403	34209403	93.9006	SLK
24	35009403	35059403	71.5214	NT5C2
24	35009403	35059403	71.5214	CNNM2
24	35909403	35959403	88.1922	LOC102389447
24	36859403	36909403	81.9541	SPRN
24	36859403	36909403	81.9541	ECHS1
24	36859403	36909403	81.9541	MTG1
24	36859403	36909403	81.9541	PAOX
24	39409403	39459403	54.7395	SORCS1
24	40109403	40159403	89.6069	LOC102401695
24	42309403	42359403	62.8882	LOC102408784
24	43159403	43209403	73.9105	RBM20
24	45509403	45559403	58.2361	TCF7L2
24	46409403	46459403	103.422	ADRB1
24	47159403	47209403	85.2391	ASNSD1
24	47159403	47209403	85.2391	ANKAR
24	50559403	50609403	103.986	LOC102389938
24	51209403	51259403	101.987	PNLIPRP3
24	53509403	53559403	71.2426	LOC102390930
24	54159403	54209403	81.6819	DAPK1
24	54959403	55009403	130.478	TRNAK-UUU
24	54959403	55009403	130.478	LOC102391274
24	54959403	55009403	130.478	SERPINB8
24	55359403	55409403	77.6595	LOC102389607
24	58509403	58559403	104.822	LOC102393301
24	60309403	60359403	87.2443	KIF26B
24	62609403	62659403	62.7611	PLEKHA1
24	62609403	62659403	62.7611	BTBD16
24	64159403	64209403	86.2207	CPXM2
24	66059403	66109403	68.32	FANK1
24	66609403	66659403	131.241	LOC102410292
24	70109403	70159403	86.9716	LOC102411414
24	70109403	70159403	86.9716	JAKMIP3

## Sheet: Table S13
Supplementary table 13. A summary of genes from ln ratio(πswamp/πriver) (P-value < 0.5%) in river buffalo.
Chrom	Starting position	Ending position	ln ratio(πswamp/πriver)	Gene
1	21840001	21890000	1.7429	LOC102391701
1	22280001	22330000	1.65565	PCNT
1	22280001	22330000	1.65565	DIP2A
1	30060001	30110000	1.74182	ZNF148
1	30080001	30130000	2.1997	ZNF148
1	30140001	30190000	2.14434	SLC12A8
1	30160001	30210000	2.57451	SLC12A8
1	30180001	30230000	2.0177	SLC12A8
1	38840001	38890000	1.73016	RAP1GAP
1	38840001	38890000	1.73016	ALPL
1	38860001	38910000	1.82621	RAP1GAP
1	38860001	38910000	1.82621	ALPL
1	62600001	62650000	1.59136	MYO16
1	63640001	63690000	1.68478	SLC37A1
1	63660001	63710000	1.99653	SLC37A1
1	83380001	83430000	1.64115	LOC102407601
1	91480001	91530000	2.22187	ST3GAL6
1	91480001	91530000	2.22187	DCBLD2
1	104940001	104990000	1.66361	LOC102397421
1	104960001	105010000	1.64303	LOC102397421
1	111160001	111210000	1.75841	DGKG
1	119160001	119210000	2.29886	MAOB
1	119180001	119230000	1.92743	MAOB
1	123560001	123610000	1.96755	MORC1
1	123620001	123670000	1.74507	MORC1
1	129460001	129510000	1.7571	DNAJC13
1	139520001	139570000	2.13066	LOC102403946
1	139520001	139570000	2.13066	LOC102407822
1	139540001	139590000	2.0187	LOC102403946
1	139540001	139590000	2.0187	LOC102407822
1	139560001	139610000	1.58798	LOC102403946
1	139560001	139610000	1.58798	LOC102407822
1	139580001	139630000	1.79547	LOC102403946
1	141500001	141550000	1.61914	LOC102415554
1	164480001	164530000	1.71223	RUNX1
1	174720001	174770000	1.74474	XXYLT1
1	194860001	194910000	1.93917	PRIMPOL
1	194860001	194910000	1.93917	CASP3
1	202940001	202990000	2.16132	KLK12
1	202940001	202990000	2.16132	KLK10
1	202940001	202990000	2.16132	KLK8
1	202940001	202990000	2.16132	KLK7
1	202940001	202990000	2.16132	KLK11
1	202940001	202990000	2.16132	KLK9
1	203700001	203750000	1.68179	TBC1D17
1	203700001	203750000	1.68179	PNKP
1	203700001	203750000	1.68179	NUP62
1	203700001	203750000	1.68179	IL4I1
1	203700001	203750000	1.68179	AKT1S1
1	203700001	203750000	1.68179	PTOV1
1	203980001	204030000	1.8202	FCGRT
1	203980001	204030000	1.8202	RPS11
1	203980001	204030000	1.8202	FLT3LG
1	203980001	204030000	1.8202	RCN3
1	203980001	204030000	1.8202	RPL13A
1	224560001	224610000	1.60677	LOC102403759
1	224560001	224610000	1.60677	KAT6A
2	35340001	35390000	1.69037	LOC102404118
2	35360001	35410000	2.10907	LOC102397204
2	35360001	35410000	2.10907	LOC102404118
2	44280001	44330000	1.5952	TRNAA-CGC
2	44280001	44330000	1.5952	TRNAG-GCC
2	44280001	44330000	1.5952	GPD2
2	44300001	44350000	2.84977	LOC102405670
2	44300001	44350000	2.84977	GPD2
2	48320001	48370000	1.69287	TFPI
2	48320001	48370000	1.69287	CALCRL
2	48340001	48390000	2.29938	TFPI
2	48340001	48390000	2.29938	CALCRL
2	48360001	48410000	2.54887	TFPI
2	48380001	48430000	2.97394	TFPI
2	48400001	48450000	2.69404	TFPI
2	48420001	48470000	1.94793	LOC102409114
2	48420001	48470000	1.94793	TFPI
2	48440001	48490000	2.2775	LOC102409114
2	48440001	48490000	2.2775	TFPI
2	48460001	48510000	2.63636	LOC102409114
2	55840001	55890000	1.73009	PDE1A
2	55860001	55910000	1.77287	PDE1A
2	62860001	62910000	2.23823	LOC102400874
2	62860001	62910000	2.23823	LOC102401194
2	62880001	62930000	3.85463	LOC102400874
2	62880001	62930000	3.85463	LOC102401194
2	62900001	62950000	3.95977	LOC102401194
2	62920001	62970000	3.27473	LOC102401194
2	62940001	62990000	2.50062	LOC102401194
2	62960001	63010000	1.75795	LOC102401194
2	65960001	66010000	1.71727	ARHGEF10L
2	65980001	66030000	1.95179	ARHGEF10L
2	66000001	66050000	1.86827	ARHGEF10L
2	66020001	66070000	2.01394	ARHGEF10L
2	66040001	66090000	1.7615	ARHGEF10L
2	66900001	66950000	1.87514	EPHA2
2	68580001	68630000	1.60231	HOXD1
2	68580001	68630000	1.60231	LOC102389262
2	79100001	79150000	1.92631	SCN1A
2	79120001	79170000	2.21863	SCN1A
2	79140001	79190000	2.52735	SCN1A
2	85660001	85710000	2.23744	LOC102408508
2	85660001	85710000	2.23744	MRPL45
2	85660001	85710000	2.23744	GPR179
2	85660001	85710000	2.23744	SOCS7
2	86340001	86390000	1.59962	BAZ2B
2	96980001	97030000	2.55436	ARMC1
2	96980001	97030000	2.55436	MTFR1
2	97580001	97630000	1.61752	LOC102398859
2	97580001	97630000	1.61752	LOC102399179
2	97600001	97650000	1.59543	LOC102398859
2	97600001	97650000	1.59543	LOC102399179
2	104080001	104130000	1.85752	LOC102415874
2	113820001	113870000	2.12639	THSD7B
2	116080001	116130000	1.86424	ODF4
2	116080001	116130000	1.86424	KRBA2
2	116080001	116130000	1.86424	ARHGEF15
2	116080001	116130000	1.86424	RPL26
2	116100001	116150000	2.42564	ODF4
2	116100001	116150000	2.42564	KRBA2
2	116100001	116150000	2.42564	RNF222
2	116100001	116150000	2.42564	RPL26
2	116120001	116170000	2.10305	KRBA2
2	116120001	116170000	2.10305	LOC102389785
2	116120001	116170000	2.10305	RNF222
2	116120001	116170000	2.10305	NDEL1
2	116120001	116170000	2.10305	RPL26
2	116140001	116190000	1.77965	LOC102389785
2	116140001	116190000	1.77965	RNF222
2	116140001	116190000	1.77965	NDEL1
2	120620001	120670000	1.82927	GPR39
2	133200001	133250000	2.02963	LOC102391878
2	133220001	133270000	2.50986	LOC102391878
2	135720001	135770000	2.42448	LOC102414799
2	135740001	135790000	2.1777	LOC102414799
2	144320001	144370000	2.3904	MCCC2
2	144340001	144390000	1.68287	MCCC2
2	145000001	145050000	1.84769	LOC102393073
2	145000001	145050000	1.84769	TYW5
2	145020001	145070000	1.67078	LOC102393073
2	145020001	145070000	1.67078	TYW5
2	148280001	148330000	1.71715	WDR12
2	148280001	148330000	1.71715	CARF
2	148380001	148430000	2.33207	NBEAL1
2	148400001	148450000	1.90303	NBEAL1
2	148500001	148550000	2.25522	NBEAL1
2	148520001	148570000	2.72302	LOC102396257
2	148520001	148570000	2.72302	NBEAL1
2	148540001	148590000	2.67702	LOC102396257
2	148560001	148610000	2.11561	LOC102396257
2	150760001	150810000	2.43469	FASTKD2
2	150760001	150810000	2.43469	MDH1B
2	150780001	150830000	2.35631	FASTKD2
2	150780001	150830000	2.35631	MDH1B
2	150800001	150850000	1.73199	FASTKD2
2	150800001	150850000	1.73199	MDH1B
2	150820001	150870000	1.75344	MDH1B
2	150820001	150870000	1.75344	DYTN
2	152160001	152210000	3.52348	LOC102411907
2	152160001	152210000	3.52348	LOC102411576
2	152180001	152230000	3.83247	LOC102411907
2	152880001	152930000	1.62074	FARS2
2	152900001	152950000	1.95371	FARS2
2	152920001	152970000	2.50921	FARS2
2	152940001	152990000	2.98889	FARS2
2	154760001	154810000	2.00064	CPS1
2	154780001	154830000	1.63493	CPS1
2	175760001	175810000	1.69818	SPHKAP
2	175800001	175850000	1.61775	SPHKAP
2	180480001	180530000	1.67616	SPOCD1
2	180480001	180530000	1.67616	BAI2
2	180720001	180770000	1.70982	KHDRBS1
2	180740001	180790000	2.3456	TMEM39B
2	180740001	180790000	2.3456	KHDRBS1
2	180760001	180810000	1.83341	TMEM39B
2	180760001	180810000	1.83341	KPNA6
2	180760001	180810000	1.83341	KHDRBS1
2	180780001	180830000	2.73797	TMEM39B
2	180780001	180830000	2.73797	KPNA6
2	180800001	180850000	2.12493	KPNA6
2	180820001	180870000	1.81932	KPNA6
2	180820001	180870000	1.81932	TXLNA
2	184500001	184550000	2.14798	RPA2
2	184500001	184550000	2.14798	THEMIS2
2	184520001	184570000	3.13808	RPA2
2	184520001	184570000	3.13808	THEMIS2
2	184540001	184590000	3.31872	LOC102390267
2	184540001	184590000	3.31872	THEMIS2
2	184540001	184590000	3.31872	PPP1R8
2	184600001	184650000	2.21909	TRNAC-ACA
2	184600001	184650000	2.21909	PPP1R8
2	184600001	184650000	2.21909	STX12
2	188160001	188210000	2.22192	LOC102415050
2	188180001	188230000	2.08176	LOC102415050
2	188200001	188250000	1.74289	LOC102415050
2	188220001	188270000	2.05547	LOC102415050
2	188240001	188290000	2.48447	LOC102415050
2	188920001	188970000	1.67926	SH2D5
2	188920001	188970000	1.67926	KIF17
2	189340001	189390000	1.59849	PLEC
2	190620001	190670000	2.01217	MRTO4
2	190620001	190670000	2.01217	LOC102410885
2	190620001	190670000	2.01217	EMC1
2	190960001	191010000	1.65647	ALDH4A1
2	190960001	191010000	1.65647	IFFO2
2	190980001	191030000	1.83826	ALDH4A1
2	190980001	191030000	1.83826	LOC102411885
2	191000001	191050000	1.80518	ALDH4A1
2	191000001	191050000	1.80518	LOC102411885
2	196020001	196070000	1.73214	LOC102396133
2	197760001	197810000	1.72246	FAM83B
2	197780001	197830000	1.81046	FAM83B
2	197800001	197850000	1.61878	FAM83B
2	198600001	198650000	1.89721	MLIP
2	198620001	198670000	1.71602	MLIP
2	200720001	200770000	1.66011	LOC102404256
2	200720001	200770000	1.66011	LOC102403948
2	200720001	200770000	1.66011	LOC102405351
2	200720001	200770000	1.66011	ITPR3
2	200780001	200830000	2.29845	LOC102406662
2	200780001	200830000	2.29845	ITPR3
2	201580001	201630000	2.16498	SPDEF
2	201580001	201630000	2.16498	PACSIN1
2	204580001	204630000	2.2621	ZFAND3
2	204580001	204630000	2.2621	LOC102389855
2	205960001	206010000	1.76328	KCNK5
2	207680001	207730000	1.77632	LOC102394506
2	208580001	208630000	1.85913	TSPO2
2	208580001	208630000	1.85913	UNC5CL
2	208580001	208630000	1.85913	APOBEC2
2	208580001	208630000	1.85913	OARD1
2	208600001	208650000	2.0282	TSPO2
2	208600001	208650000	2.0282	UNC5CL
2	208600001	208650000	2.0282	APOBEC2
2	208600001	208650000	2.0282	OARD1
2	208600001	208650000	2.0282	NFYA
2	208620001	208670000	1.81655	APOBEC2
2	208620001	208670000	1.81655	OARD1
2	208620001	208670000	1.81655	NFYA
2	208620001	208670000	1.81655	LOC102400057
2	211260001	211310000	1.7235	TRNAA-UGC
2	211260001	211310000	1.7235	TMEM63B
2	211260001	211310000	1.7235	MRPL14
2	212680001	212730000	1.81149	SUPT3H
2	212700001	212750000	2.1926	SUPT3H
2	212820001	212870000	2.81809	RUNX2
2	222280001	222330000	1.59944	MICB
2	222280001	222330000	1.59944	LOC102394332
2	222280001	222330000	1.59944	LOC102394968
2	222300001	222350000	1.71895	LOC102394968
2	222300001	222350000	1.71895	MICA
2	236760001	236810000	1.97066	NOL7
2	236760001	236810000	1.97066	RANBP9
2	236780001	236830000	2.55798	RANBP9
2	238240001	238290000	1.90193	JARID2
2	238260001	238310000	2.07578	DTNBP1
2	238260001	238310000	2.07578	JARID2
2	242600001	242650000	1.94466	FOXC1
2	242600001	242650000	1.94466	GMDS
3	1380001	1430000	1.66768	NEK1
3	1400001	1450000	1.89927	NEK1
3	1420001	1470000	2.22399	NEK1
3	1440001	1490000	2.25681	NEK1
3	1460001	1510000	2.03296	NEK1
3	1860001	1910000	2.2151	PALLD
3	1880001	1930000	1.97747	PALLD
3	1940001	1990000	1.96226	PALLD
3	4100001	4150000	1.79868	LOC102395748
3	21700001	21750000	2.09749	LOC102412701
3	21720001	21770000	2.1564	LOC102413046
3	26560001	26610000	1.86069	CSK
3	26560001	26610000	1.86069	LMAN1L
3	26580001	26630000	1.9908	CPLX3
3	26580001	26630000	1.9908	CSK
3	26580001	26630000	1.9908	ULK3
3	26580001	26630000	1.9908	SCAMP2
3	26580001	26630000	1.9908	LMAN1L
3	26900001	26950000	1.78805	LOC102401193
3	26900001	26950000	1.78805	LOC102406053
3	26900001	26950000	1.78805	LOC102406591
3	38120001	38170000	1.62486	LOC102406311
3	38180001	38230000	1.79074	LOC102407797
3	38180001	38230000	1.79074	LOC102407271
3	38180001	38230000	1.79074	CDKN2B
3	42800001	42850000	1.5885	LOC102402538
3	42980001	43030000	1.94258	LOC102402538
3	46880001	46930000	1.84169	NFIB
3	48780001	48830000	1.84115	NCOR2
3	62640001	62690000	1.62715	CMIP
3	83620001	83670000	1.71604	LOC102392285
3	97620001	97670000	2.30432	LOC102400566
3	97620001	97670000	2.30432	LOC102395763
3	97620001	97670000	2.30432	LOC102399694
3	97620001	97670000	2.30432	LOC102411085
3	101700001	101750000	1.64567	UBQLN1
3	101840001	101890000	1.63901	FRMD3
3	101860001	101910000	1.91793	FRMD3
3	104020001	104070000	1.60386	FBP1
3	104040001	104090000	1.72229	FBP1
3	107020001	107070000	2.10165	ECM2
3	107020001	107070000	2.10165	CENPP
3	107100001	107150000	2.38085	BICD2
3	107100001	107150000	2.38085	IPPK
3	107120001	107170000	3.12368	BICD2
3	107120001	107170000	3.12368	IPPK
3	107160001	107210000	2.74815	BICD2
3	109760001	109810000	1.69897	SYK
3	135780001	135830000	1.64272	MYT1L
3	136660001	136710000	1.90496	SLITRK2
3	136660001	136710000	1.90496	TMEM257
3	141520001	141570000	1.6425	LOC102416297
3	143360001	143410000	2.09138	ANKFN1
3	143380001	143430000	2.71233	ANKFN1
3	143400001	143450000	1.73659	ANKFN1
3	147500001	147550000	1.60403	IER5L
3	147500001	147550000	1.60403	PPP2R4
3	147560001	147610000	1.82199	DOLPP1
3	147560001	147610000	1.82199	PPP2R4
3	147560001	147610000	1.82199	CRAT
3	147560001	147610000	1.82199	FAM73B
3	147580001	147630000	1.83071	DOLPP1
3	147580001	147630000	1.83071	FAM73B
3	147580001	147630000	1.83071	SH3GLB2
3	147600001	147650000	2.08282	FAM73B
3	147600001	147650000	2.08282	SH3GLB2
3	147600001	147650000	2.08282	NUP188
3	147680001	147730000	1.59343	DOLK
3	147680001	147730000	1.59343	NUP188
3	147680001	147730000	1.59343	PHYHD1
3	147680001	147730000	1.59343	LRRC8A
3	148080001	148130000	1.61544	SLC27A4
3	148080001	148130000	1.61544	CERCAM
3	148080001	148130000	1.61544	LOC102395339
3	148080001	148130000	1.61544	URM1
3	148100001	148150000	1.78828	SLC27A4
3	148100001	148150000	1.78828	TRNAR-UCU
3	148100001	148150000	1.78828	LOC102395339
3	148100001	148150000	1.78828	URM1
3	149720001	149770000	1.60548	LOC102396912
3	149720001	149770000	1.60548	BCAS3
3	158660001	158710000	1.58841	TRNAG-UCC
3	158660001	158710000	1.58841	SSH2
3	158680001	158730000	1.70737	TRNAG-UCC
3	158680001	158730000	1.70737	SSH2
3	164200001	164250000	1.88816	RPA1
3	176180001	176230000	1.72518	B9D1
3	176180001	176230000	1.72518	EPN2
3	176420001	176470000	1.88177	SMCR8
3	176420001	176470000	1.88177	MIEF2
3	176420001	176470000	1.88177	TOP3A
3	176420001	176470000	1.88177	FLII
3	176420001	176470000	1.88177	SHMT1
3	176460001	176510000	1.79383	MIEF2
3	176460001	176510000	1.79383	FLII
3	176460001	176510000	1.79383	LLGL1
3	176460001	176510000	1.79383	ALKBH5
3	176520001	176570000	1.76941	MYO15A
3	176600001	176650000	1.8091	GID4
3	176600001	176650000	1.8091	ATPAF2
3	176600001	176650000	1.8091	LRRC48
3	176600001	176650000	1.8091	LOC102412218
3	176720001	176770000	2.14728	LOC102388904
3	176740001	176790000	1.88253	LOC102388904
3	176740001	176790000	1.88253	SREBF1
3	176760001	176810000	2.06531	LOC102388904
3	176760001	176810000	2.06531	SREBF1
3	176760001	176810000	2.06531	RAI1
3	176840001	176890000	2.18607	LOC102414031
3	176860001	176910000	2.16958	LOC102414031
3	177140001	177190000	1.67058	LOC102399143
3	177140001	177190000	1.67058	CACNA1G
3	177140001	177190000	1.67058	ABCC3
3	180560001	180610000	1.76081	TCAP
3	180560001	180610000	1.76081	PNMT
3	180560001	180610000	1.76081	PGAP3
3	180560001	180610000	1.76081	PPP1R1B
3	180560001	180610000	1.76081	STARD3
3	180920001	180970000	1.95352	NR1D1
3	180920001	180970000	1.95352	MED24
3	180920001	180970000	1.95352	LOC102407935
3	180920001	180970000	1.95352	THRA
3	180940001	180990000	1.99315	NR1D1
3	180940001	180990000	1.99315	THRA
3	180940001	180990000	1.99315	MSL1
3	180960001	181010000	2.83691	MSL1
3	180960001	181010000	2.83691	CASC3
3	181000001	181050000	1.81894	RAPGEFL1
3	181000001	181050000	1.81894	CASC3
3	185600001	185650000	1.98779	DCAKD
3	185600001	185650000	1.98779	LOC102407168
3	191240001	191290000	2.23708	PECAM1
3	191280001	191330000	2.97072	MILR1
3	191300001	191350000	1.58639	MILR1
3	191300001	191350000	1.58639	POLG2
3	192240001	192290000	1.6002	LOC102396606
3	192940001	192990000	2.29657	TRNAM-CAU
3	192940001	192990000	2.29657	TRNAQ-UUG
3	192940001	192990000	2.29657	LOC102410583
3	192940001	192990000	2.29657	NARF
3	192940001	192990000	2.29657	HEXDC
3	192940001	192990000	2.29657	LOC102413345
3	194000001	194050000	1.7423	TMC6
3	194000001	194050000	1.7423	TMC8
3	194000001	194050000	1.7423	TNRC6C
3	194020001	194070000	1.83369	SYNGR2
3	194020001	194070000	1.83369	TMC6
3	194020001	194070000	1.83369	TMC8
3	194020001	194070000	1.83369	TK1
3	194040001	194090000	1.89905	SYNGR2
3	194040001	194090000	1.89905	TMC8
3	194040001	194090000	1.89905	TK1
3	194040001	194090000	1.89905	AFMID
3	194060001	194110000	2.01986	SYNGR2
3	194060001	194110000	2.01986	BIRC5
3	194060001	194110000	2.01986	TK1
3	194060001	194110000	2.01986	AFMID
3	194080001	194130000	1.97341	BIRC5
3	194080001	194130000	1.97341	TMEM235
3	194080001	194130000	1.97341	AFMID
3	194100001	194150000	2.02599	BIRC5
3	194100001	194150000	2.02599	TMEM235
3	194100001	194150000	2.02599	AFMID
3	194100001	194150000	2.02599	LOC102396503
3	194100001	194150000	2.02599	LOC102397224
3	194120001	194170000	1.91643	TMEM235
3	194120001	194170000	1.91643	LOC102396503
3	194120001	194170000	1.91643	LOC102397224
3	194180001	194230000	1.78583	SOCS3
3	194200001	194250000	3.05883	SOCS3
3	194200001	194250000	3.05883	PGS1
3	194220001	194270000	1.96641	DNAH17
3	194220001	194270000	1.96641	PGS1
3	194500001	194550000	1.95135	LOC102409540
3	194500001	194550000	1.95135	LOC102400367
3	194500001	194550000	1.95135	USP36
3	194520001	194570000	1.74437	LOC102409540
3	194520001	194570000	1.74437	LOC102400367
3	194520001	194570000	1.74437	USP36
3	194640001	194690000	1.8773	CANT1
3	194640001	194690000	1.8773	C1QTNF1
3	194640001	194690000	1.8773	LGALS3BP
3	196140001	196190000	1.63349	RPTOR
3	199660001	199710000	1.79811	LOC102393855
3	199660001	199710000	1.79811	LOC102394300
3	199680001	199730000	2.909	LOC102394300
3	199700001	199750000	2.36119	LOC102394300
3	199720001	199770000	1.63614	LOC102394300
3	201260001	201310000	1.88329	SSTR2
3	201280001	201330000	2.02895	SLC39A11
4	7620001	7670000	2.63488	SLC2A13
4	10780001	10830000	1.923	LOC102407945
4	10780001	10830000	1.923	SYT1
4	15420001	15470000	1.90103	LRRIQ1
4	15440001	15490000	2.3134	LRRIQ1
4	15460001	15510000	2.39894	LRRIQ1
4	15480001	15530000	2.14839	LRRIQ1
4	15500001	15550000	1.733	LRRIQ1
4	15540001	15590000	1.77832	LRRIQ1
4	15560001	15610000	2.17731	LRRIQ1
4	15580001	15630000	1.89743	LRRIQ1
4	18860001	18910000	1.63001	LRRK2
4	18880001	18930000	1.90523	LRRK2
4	18940001	18990000	1.61796	LRRK2
4	18960001	19010000	2.43638	LRRK2
4	18980001	19030000	1.97695	LRRK2
4	19000001	19050000	2.35796	LRRK2
4	19020001	19070000	2.47258	LRRK2
4	19040001	19090000	1.82303	LOC102395405
4	19040001	19090000	1.82303	LRRK2
4	22840001	22890000	2.19046	ATP2B1
4	26200001	26250000	2.33548	LOC102398307
4	32780001	32830000	1.79796	LOC102392635
4	32780001	32830000	1.79796	LOC102392960
4	33580001	33630000	1.85666	LOC102399560
4	33580001	33630000	1.85666	POU6F1
4	33580001	33630000	1.85666	LOC102403129
4	33680001	33730000	2.04545	CSRNP2
4	33680001	33730000	2.04545	LETMD1
4	33680001	33730000	2.04545	TFCP2
4	33740001	33790000	2.70496	SLC11A2
4	33760001	33810000	2.79244	METTL7A
4	33760001	33810000	2.79244	SLC11A2
4	33780001	33830000	2.22379	METTL7A
4	33780001	33830000	2.22379	SLC11A2
4	33800001	33850000	1.63956	METTL7A
4	33940001	33990000	1.73917	LOC102411498
4	33940001	33990000	1.73917	LOC102411837
4	46700001	46750000	2.03302	CNTN1
4	46780001	46830000	2.271	CNTN1
4	46940001	46990000	1.96146	CNTN1
4	46960001	47010000	2.31489	CNTN1
4	46980001	47030000	1.76885	CNTN1
4	47020001	47070000	1.8588	CNTN1
4	47040001	47090000	1.83723	CNTN1
4	50960001	51010000	1.61357	IFNG
4	54220001	54270000	1.70236	TRNAK-CUU
4	54220001	54270000	1.70236	IRAK3
4	54240001	54290000	2.09737	IRAK3
4	54260001	54310000	1.77292	LOC102397666
4	54260001	54310000	1.77292	HELB
4	61100001	61150000	2.08075	LOC102392517
4	61100001	61150000	2.08075	LOC102391198
4	61100001	61150000	2.08075	ZBTB39
4	61100001	61150000	2.08075	LOC102392189
4	61100001	61150000	2.08075	GPR182
4	65480001	65530000	1.83369	LOC102402248
4	65500001	65550000	2.05212	LOC102402248
4	65520001	65570000	2.019	LOC102402248
4	65960001	66010000	1.65182	LOC102410368
4	65960001	66010000	1.65182	LOC102410923
4	65960001	66010000	1.65182	TIMELESS
4	65960001	66010000	1.65182	STAT2
4	65960001	66010000	1.65182	IL23A
4	66280001	66330000	1.7121	RPS26
4	66280001	66330000	1.7121	SUOX
4	66280001	66330000	1.7121	LOC102408940
4	66280001	66330000	1.7121	IKZF4
4	66280001	66330000	1.7121	RAB5B
4	75340001	75390000	2.00612	IGF1
4	75360001	75410000	1.85198	IGF1
4	80660001	80710000	1.59217	POLR3B
4	82580001	82630000	1.62123	TXN2
4	82580001	82630000	1.62123	FOXRED2
4	82580001	82630000	1.62123	EIF3D
4	82620001	82670000	1.91701	TRNAE-UUC
4	82620001	82670000	1.91701	EIF3D
4	82620001	82670000	1.91701	CACNG2
4	82640001	82690000	1.67078	CACNG2
4	84260001	84310000	1.66769	LOC102391533
4	84260001	84310000	1.66769	LOC102395513
4	84260001	84310000	1.66769	YARS2
4	84280001	84330000	2.43554	YARS2
4	84280001	84330000	2.43554	DNM1L
4	84300001	84350000	1.72681	YARS2
4	84300001	84350000	1.72681	DNM1L
4	89280001	89330000	2.09981	LOC102398375
4	89300001	89350000	2.10012	LOC102398375
4	92140001	92190000	1.67259	LOC102393585
4	92140001	92190000	1.67259	LOC102393907
4	101100001	101150000	2.03569	LOC102402088
4	104420001	104470000	1.90746	CLEC1A
4	104420001	104470000	1.90746	CLEC7A
4	104440001	104490000	1.87146	OLR1
4	104440001	104490000	1.87146	CLEC1A
4	104440001	104490000	1.87146	CLEC7A
4	106300001	106350000	2.18049	LOC102400231
4	106320001	106370000	1.90996	LOC102400231
4	106340001	106390000	1.74316	LOC102406274
4	106340001	106390000	1.74316	LOC102400127
4	106340001	106390000	1.74316	LOC102400455
4	106360001	106410000	1.71672	LOC102406274
4	106360001	106410000	1.71672	LOC102400127
4	106360001	106410000	1.71672	LOC102400773
4	106360001	106410000	1.71672	LOC102400455
4	108600001	108650000	1.60238	LOC102409340
4	108600001	108650000	1.60238	CCND2
4	108600001	108650000	1.60238	LOC102409679
4	109400001	109450000	1.60773	LOC102413317
4	109400001	109450000	1.60773	TSPAN9
4	109420001	109470000	1.61685	TSPAN9
4	109440001	109490000	1.82594	TSPAN9
4	111200001	111250000	1.60258	WNK1
4	113600001	113650000	1.73623	SYNGR1
4	113760001	113810000	1.64511	CBX7
4	114200001	114250000	1.68231	DMC1
4	114200001	114250000	1.68231	DDX17
4	114200001	114250000	1.68231	KDELR3
4	114300001	114350000	1.95772	CSNK1E
4	114320001	114370000	1.82598	CSNK1E
4	118960001	119010000	1.76614	EFCAB6
4	118980001	119030000	1.68158	EFCAB6
4	119300001	119350000	1.58798	TTLL12
4	119300001	119350000	1.58798	SCUBE1
4	120660001	120710000	2.45703	PHF21B
4	120680001	120730000	2.00797	ARHGAP8
4	120680001	120730000	2.00797	PHF21B
4	120700001	120750000	1.88842	ARHGAP8
4	120700001	120750000	1.88842	PHF21B
4	120720001	120770000	1.61995	ARHGAP8
4	121300001	121350000	1.9478	PARVB
4	121860001	121910000	1.85642	GTSE1
4	121860001	121910000	1.85642	TRMU
4	121860001	121910000	1.85642	CELSR1
4	121880001	121930000	1.73106	TRMU
4	121880001	121930000	1.73106	CELSR1
4	122100001	122150000	1.59491	GRAMD4
4	122100001	122150000	1.59491	CERK
4	122360001	122410000	1.80971	TBC1D22A
4	122380001	122430000	1.77883	TBC1D22A
4	123800001	123850000	2.05862	LOC102402517
4	123820001	123870000	1.91758	LOC102402517
4	123860001	123910000	1.97274	LOC102402517
4	123880001	123930000	2.37579	LOC102402517
4	123900001	123950000	1.87387	LOC102402517
4	124560001	124610000	2.05256	LOC102395342
4	124580001	124630000	2.14605	LOC102395342
4	124660001	124710000	1.69309	BRD1
4	124680001	124730000	1.72942	LOC102403493
4	124680001	124730000	1.72942	BRD1
4	124680001	124730000	1.72942	ZBED4
4	124720001	124770000	1.94709	LOC102403493
4	124720001	124770000	1.94709	CRELD2
4	124720001	124770000	1.94709	ZBED4
4	124720001	124770000	1.94709	ALG12
4	124740001	124790000	2.62117	CRELD2
4	124740001	124790000	2.62117	ZBED4
4	124740001	124790000	2.62117	ALG12
4	124760001	124810000	2.8694	CRELD2
4	124760001	124810000	2.8694	PIM3
4	124760001	124810000	2.8694	ALG12
4	124780001	124830000	1.76708	PIM3
4	124780001	124830000	1.76708	IL17REL
4	124800001	124850000	1.62522	PIM3
4	124800001	124850000	1.62522	IL17REL
4	124800001	124850000	1.62522	TTLL8
4	125000001	125050000	2.18968	PANX2
4	125000001	125050000	2.18968	TRABD
4	125000001	125050000	2.18968	TUBGCP6
4	125000001	125050000	2.18968	LOC102396308
4	125020001	125070000	2.02912	HDAC10
4	125020001	125070000	2.02912	TUBGCP6
4	125020001	125070000	2.02912	LOC102396308
4	125040001	125090000	2.55459	HDAC10
4	125040001	125090000	2.55459	MAPK11
4	125040001	125090000	2.55459	TUBGCP6
4	125040001	125090000	2.55459	MAPK12
4	125040001	125090000	2.55459	LOC102396308
4	125060001	125110000	2.42525	HDAC10
4	125060001	125110000	2.42525	MAPK11
4	125060001	125110000	2.42525	TUBGCP6
4	125060001	125110000	2.42525	MAPK12
4	125060001	125110000	2.42525	PLXNB2
4	125420001	125470000	2.14822	ACR
4	125420001	125470000	2.14822	SHANK3
4	125440001	125490000	2.06534	ACR
4	125440001	125490000	2.06534	LOC102398204
4	125440001	125490000	2.06534	LOC102391362
4	125440001	125490000	2.06534	SHANK3
4	160900001	160950000	2.13285	ARID5B
4	167940001	167990000	1.6501	CTNNA3
4	177660001	177710000	1.73552	KCNMA1
4	177680001	177730000	1.5869	KCNMA1
4	179220001	179270000	2.1634	ANXA11
4	179240001	179290000	2.30399	ANXA11
4	179260001	179310000	1.89533	ANXA11
4	179260001	179310000	1.89533	LOC102392997
4	179280001	179330000	1.93229	LOC102392997
4	179300001	179350000	2.91178	ZCCHC24
4	179300001	179350000	2.91178	LOC102392997
4	179320001	179370000	2.20219	ZCCHC24
4	180140001	180190000	3.15392	LOC102407767
4	180140001	180190000	3.15392	LOC102395128
4	180160001	180210000	3.37896	LOC102407767
4	180160001	180210000	3.37896	LOC102395128
4	180180001	180230000	2.5907	LOC102395128
4	189420001	189470000	2.07728	WDFY4
4	189780001	189830000	1.64036	SLC26A9
5	6680001	6730000	1.657	NFASC
5	7320001	7370000	1.91193	KISS1
5	7320001	7370000	1.91193	REN
5	7320001	7370000	1.91193	PLEKHA6
5	7320001	7370000	1.91193	GOLT1A
5	8540001	8590000	1.71571	IL24
5	8540001	8590000	1.71571	LOC102400243
5	8540001	8590000	1.71571	PIGR
5	8540001	8590000	1.71571	FAIM3
5	8560001	8610000	2.19628	IL24
5	8560001	8610000	2.19628	PIGR
5	8560001	8610000	2.19628	FAIM3
5	8580001	8630000	3.00175	IL24
5	8580001	8630000	3.00175	IL20
5	8580001	8630000	3.00175	FAIM3
5	8580001	8630000	3.00175	LOC102401976
5	8600001	8650000	2.68528	IL20
5	8600001	8650000	2.68528	LOC102401976
5	8600001	8650000	2.68528	IL19
5	8620001	8670000	2.17419	IL20
5	8620001	8670000	2.17419	IL19
5	8640001	8690000	1.68554	IL19
5	14180001	14230000	1.71921	LOC102390162
5	14200001	14250000	1.76072	LOC102390162
5	14540001	14590000	2.13808	TMEM229A
5	14540001	14590000	2.13808	LOC102391170
5	14560001	14610000	2.12587	TMEM229A
5	14560001	14610000	2.12587	LOC102389613
5	14580001	14630000	2.38952	LOC102389613
5	14600001	14650000	2.38738	LOC102389613
5	38220001	38270000	2.73135	AKT3
5	38240001	38290000	3.16198	AKT3
5	38260001	38310000	1.83086	AKT3
5	45540001	45590000	3.26584	FMO2
5	50700001	50750000	1.60618	LOC102416655
5	50700001	50750000	1.60618	ANGPTL7
5	50700001	50750000	1.60618	MTOR
5	52100001	52150000	1.80744	AADACL4
5	55660001	55710000	1.71275	TRNAC-GCA
5	56300001	56350000	1.74633	CSRP1
5	56300001	56350000	1.74633	LOC102412818
5	56360001	56410000	2.06875	LOC102411631
5	56360001	56410000	2.06875	LOC102413165
5	59020001	59070000	1.5902	LOC102407419
5	59020001	59070000	1.5902	LOC102396565
5	59020001	59070000	1.5902	LOC102396267
5	59020001	59070000	1.5902	KIF21B
5	59040001	59090000	2.52555	KIF21B
5	59060001	59110000	2.06332	KIF21B
5	59060001	59110000	2.06332	CACNA1S
5	59100001	59150000	1.85118	CACNA1S
5	59120001	59170000	2.23391	CACNA1S
5	59140001	59190000	2.07544	TMEM9
5	59140001	59190000	2.07544	CACNA1S
5	59160001	59210000	1.76842	TMEM9
5	59180001	59230000	1.91248	TMEM9
5	59180001	59230000	1.91248	IGFN1
5	59200001	59250000	1.91454	IGFN1
5	59220001	59270000	1.83837	IGFN1
5	59240001	59290000	1.61503	IGFN1
5	59240001	59290000	1.61503	PKP1
5	59520001	59570000	2.58125	KDM5B
5	59540001	59590000	2.29751	SYT2
5	59680001	59730000	1.72838	PPP1R12B
5	59700001	59750000	1.60248	PPP1R12B
5	59780001	59830000	1.8054	UBE2T
5	59780001	59830000	1.8054	LGR6
5	59800001	59850000	1.91935	LGR6
5	59820001	59870000	1.91788	LGR6
5	59840001	59890000	1.81221	LGR6
5	59840001	59890000	1.81221	LOC102403234
5	59860001	59910000	2.78155	LOC102402898
5	59860001	59910000	2.78155	LOC102402576
5	59860001	59910000	2.78155	PTPN7
5	59860001	59910000	2.78155	LGR6
5	59860001	59910000	2.78155	LOC102403234
5	59880001	59930000	2.86039	LOC102402898
5	59880001	59930000	2.86039	LOC102402576
5	59880001	59930000	2.86039	PTPN7
5	59880001	59930000	2.86039	ARL8A
5	59880001	59930000	2.86039	GPR37L1
5	59880001	59930000	2.86039	LGR6
5	59880001	59930000	2.86039	LOC102403234
5	59900001	59950000	2.58824	LOC102402898
5	59900001	59950000	2.58824	LOC102402576
5	59900001	59950000	2.58824	PTPN7
5	59900001	59950000	2.58824	ARL8A
5	59900001	59950000	2.58824	GPR37L1
5	59900001	59950000	2.58824	LOC102404194
5	59900001	59950000	2.58824	LOC102403234
5	59920001	59970000	2.06851	ARL8A
5	59920001	59970000	2.06851	GPR37L1
5	59920001	59970000	2.06851	LOC102404194
5	59940001	59990000	1.88887	ELF3
5	59960001	60010000	2.0142	ELF3
5	59960001	60010000	2.0142	RNPEP
5	59980001	60030000	1.84173	ELF3
5	59980001	60030000	1.84173	RNPEP
5	59980001	60030000	1.84173	TIMM17A
5	59980001	60030000	1.84173	LMOD1
5	60020001	60070000	2.0153	SHISA4
5	60020001	60070000	2.0153	TIMM17A
5	60020001	60070000	2.0153	LMOD1
5	60200001	60250000	2.10128	LOC102408456
5	61220001	61270000	1.62892	MEGF6
5	61280001	61330000	1.81477	ARHGEF16
5	61280001	61330000	1.81477	PRDM16
5	65140001	65190000	1.58944	LOC102396502
5	65300001	65350000	2.09464	LOC102396502
5	65320001	65370000	2.54291	LOC102396502
5	65340001	65390000	2.33929	LOC102396502
5	65360001	65410000	1.74398	LOC102396502
5	66260001	66310000	1.78647	TNR
5	68320001	68370000	2.02864	LOC102401646
5	68340001	68390000	2.17849	LOC102401646
5	68600001	68650000	1.92438	PAPPA2
5	68600001	68650000	1.92438	ASTN1
5	68620001	68670000	1.90987	PAPPA2
5	68620001	68670000	1.90987	ASTN1
5	77500001	77550000	1.72722	FAM129A
5	77520001	77570000	1.67217	FAM129A
5	91620001	91670000	2.08214	FAT3
5	98840001	98890000	1.9062	LOC102403826
5	98840001	98890000	1.9062	TMEM135
5	103920001	103970000	1.67167	ANKRD42
5	103920001	103970000	1.67167	CCDC90B
5	112160001	112210000	1.6455	LOC102411931
5	112380001	112430000	1.65179	LOC102406725
5	115780001	115830000	2.41197	LOC102400701
5	115800001	115850000	2.00268	LOC102401029
5	115800001	115850000	2.00268	LOC102400701
5	115820001	115870000	2.07034	LOC102401029
5	115840001	115890000	1.93149	LOC102401029
5	120420001	120470000	1.83409	CSRP3
5	120420001	120470000	1.83409	LOC102400004
5	121100001	121150000	1.66553	LOC102399007
5	121100001	121150000	1.66553	LOC102399330
5	121100001	121150000	1.66553	LOC102399660
5	123400001	123450000	2.2778	PKNOX2
5	123420001	123470000	2.8195	PKNOX2
5	123440001	123490000	2.91903	PKNOX2
5	123460001	123510000	1.89928	PKNOX2
5	125120001	125170000	2.3928	LOC102413476
5	125120001	125170000	2.3928	LOC102408306
5	125120001	125170000	2.3928	KIRREL3
5	131860001	131910000	1.65298	LMF1
5	132000001	132050000	2.46237	TRNAG-CCC
5	132000001	132050000	2.46237	SSTR5
5	132000001	132050000	2.46237	C1QTNF8
5	132000001	132050000	2.46237	LOC102390785
5	132000001	132050000	2.46237	LOC102397108
5	132020001	132070000	1.72594	SSTR5
5	132020001	132070000	1.72594	C1QTNF8
5	132020001	132070000	1.72594	LOC102390785
5	132020001	132070000	1.72594	LOC102397108
5	132020001	132070000	1.72594	OPCML
5	141480001	141530000	2.52467	LOC102408336
5	141480001	141530000	2.52467	LOC102407349
5	141500001	141550000	2.05977	LOC102407349
5	141620001	141670000	1.69658	LOC102404984
5	141760001	141810000	1.86177	DAGLA
5	141780001	141830000	2.08648	DAGLA
5	141800001	141850000	1.69534	DAGLA
5	141800001	141850000	1.69534	MYRF
5	142900001	142950000	1.66516	LOC102406763
5	142900001	142950000	1.66516	OTUB1
5	142900001	142950000	1.66516	NAA40
5	142900001	142950000	1.66516	MACROD1
5	142920001	142970000	2.29481	LOC102406763
5	142920001	142970000	2.29481	OTUB1
5	142920001	142970000	2.29481	MACROD1
5	142940001	142990000	2.91118	OTUB1
5	142940001	142990000	2.91118	MACROD1
5	142960001	143010000	2.6944	MACROD1
5	145040001	145090000	1.95891	BATF2
5	145040001	145090000	1.95891	LOC102394242
5	145120001	145170000	1.66797	ATG2A
5	145120001	145170000	1.66797	EHD1
5	146580001	146630000	1.80332	RCE1
5	146580001	146630000	1.80332	LRFN4
5	146580001	146630000	1.80332	LOC102403642
5	146580001	146630000	1.80332	PC
5	147260001	147310000	2.02187	LOC102389767
5	147260001	147310000	2.02187	LOC102392648
5	147260001	147310000	2.02187	LOC102412386
5	147260001	147310000	2.02187	LOC102396234
5	149760001	149810000	1.79959	CTTN
5	149760001	149810000	1.79959	PPFIA1
5	149780001	149830000	2.1444	CTTN
5	149780001	149830000	2.1444	PPFIA1
5	149800001	149850000	1.95675	PPFIA1
5	150480001	150530000	1.69301	CARS
5	150480001	150530000	1.69301	NAP1L4
5	150500001	150550000	1.87819	CARS
5	150500001	150550000	1.87819	NAP1L4
5	150520001	150570000	1.94959	CARS
5	150520001	150570000	1.94959	LOC102404009
5	150540001	150590000	1.75199	CARS
5	150540001	150590000	1.75199	LOC102404009
5	150760001	150810000	1.61638	CDKN1C
5	150760001	150810000	1.61638	SLC22A18
5	150940001	150990000	1.61239	KCNQ1
5	150960001	151010000	2.71472	KCNQ1
5	150980001	151030000	1.63998	KCNQ1
5	151120001	151170000	2.09116	KCNQ1
5	151140001	151190000	2.11617	KCNQ1
5	151440001	151490000	2.43254	TH
5	151440001	151490000	2.43254	INS
5	151460001	151510000	2.22135	TH
5	151460001	151510000	2.22135	INS
5	151460001	151510000	2.22135	LOC102395920
5	151460001	151510000	2.22135	IGF2
5	151480001	151530000	2.72391	TH
5	151480001	151530000	2.72391	INS
5	151480001	151530000	2.72391	LOC102395920
5	151480001	151530000	2.72391	IGF2
5	151680001	151730000	1.89788	LOC102400174
5	151680001	151730000	1.89788	LOC102400505
5	151680001	151730000	1.89788	LSP1
5	151700001	151750000	1.74959	TNNI2
5	151700001	151750000	1.74959	SYT8
5	151700001	151750000	1.74959	LSP1
5	152040001	152090000	1.72184	DUSP8
5	152040001	152090000	1.72184	MOB2
5	152100001	152150000	2.41965	MOB2
5	152100001	152150000	2.41965	BRSK2
5	152120001	152170000	2.97502	LOC102405358
5	152120001	152170000	2.97502	BRSK2
5	152140001	152190000	1.77036	LOC102405358
5	152360001	152410000	2.10996	PTDSS2
5	152360001	152410000	2.10996	HRAS
5	152360001	152410000	2.10996	RNH1
5	152380001	152430000	2.18625	HRAS
5	152380001	152430000	2.18625	LOC102393857
5	152380001	152430000	2.18625	RNH1
5	152380001	152430000	2.18625	LRRC56
5	152400001	152450000	2.02933	HRAS
5	152400001	152450000	2.02933	LOC102393857
5	152400001	152450000	2.02933	RASSF7
5	152400001	152450000	2.02933	LRRC56
5	152420001	152470000	2.64297	LOC102393857
5	152420001	152470000	2.64297	RASSF7
5	152420001	152470000	2.64297	LRRC56
5	152420001	152470000	2.64297	PHRF1
5	152460001	152510000	2.91016	IRF7
5	152460001	152510000	2.91016	PHRF1
5	152460001	152510000	2.91016	CDHR5
5	152460001	152510000	2.91016	DRD4
5	152460001	152510000	2.91016	DEAF1
5	152480001	152530000	2.21747	CDHR5
5	152480001	152530000	2.21747	DRD4
5	152480001	152530000	2.21747	DEAF1
5	152500001	152550000	1.91459	DRD4
5	152500001	152550000	1.91459	DEAF1
5	152500001	152550000	1.91459	TMEM80
5	152500001	152550000	1.91459	EPS8L2
5	152840001	152890000	1.74042	LOC102400382
5	152840001	152890000	1.74042	LOC102400693
5	152860001	152910000	1.85028	LOC102400693
5	152880001	152930000	2.70638	LOC102400693
5	152900001	152950000	2.2745	LOC102400693
5	152900001	152950000	2.2745	LOC102399715
5	152920001	152970000	2.44008	LOC102399715
5	152940001	152990000	2.70214	LOC102399715
5	152960001	153010000	2.89122	LOC102400045
5	152960001	153010000	2.89122	LOC102399715
5	152980001	153030000	2.70754	LOC102400045
6	8520001	8570000	1.98406	ANKS1B
6	8880001	8930000	1.68811	ANKS1B
6	14740001	14790000	2.09335	UAP1
6	14760001	14810000	2.81695	UAP1
6	14780001	14830000	1.79234	UAP1
6	14780001	14830000	1.79234	UHMK1
6	20740001	20790000	2.12381	LOC102392281
6	21560001	21610000	1.70598	ARHGEF11
6	21580001	21630000	2.35597	ARHGEF11
6	24120001	24170000	1.82711	F8
6	26380001	26430000	1.89929	LOC102396183
6	28100001	28150000	2.57931	RFX5
6	28100001	28150000	2.57931	SELENBP1
6	28120001	28170000	2.48848	SELENBP1
6	28140001	28190000	2.05913	LOC102394771
6	29420001	29470000	1.94276	TRNAN-GUU
6	29420001	29470000	1.94276	TRNAH-GUG
6	29420001	29470000	1.94276	TRNAN-GUU
6	29420001	29470000	1.94276	TRNAE-UUC
6	29420001	29470000	1.94276	TRNAE-UUC
6	29420001	29470000	1.94276	LOC102409787
6	35260001	35310000	1.86123	KIF5C
6	37360001	37410000	1.65211	CD58
6	38740001	38790000	2.18186	SYT6
6	38760001	38810000	1.96286	SYT6
6	38780001	38830000	2.57711	SYT6
6	38800001	38850000	1.62963	SYT6
6	39020001	39070000	1.95813	AP4B1
6	39020001	39070000	1.95813	LOC102406302
6	39020001	39070000	1.95813	BCL2L15
6	39020001	39070000	1.95813	DCLRE1B
6	39040001	39090000	1.67262	AP4B1
6	39040001	39090000	1.67262	LOC102406302
6	39040001	39090000	1.67262	BCL2L15
6	39040001	39090000	1.67262	PTPN22
6	39060001	39110000	1.61002	PTPN22
6	39180001	39230000	1.64702	PHTF1
6	40560001	40610000	1.62651	RHOC
6	40560001	40610000	1.62651	CAPZA1
6	40560001	40610000	1.62651	MOV10
6	40580001	40630000	1.77209	RHOC
6	40580001	40630000	1.77209	FAM19A3
6	40580001	40630000	1.77209	MOV10
6	40580001	40630000	1.77209	PPM1J
6	52220001	52270000	1.59191	LOC102402225
6	52220001	52270000	1.59191	RTCA
6	57020001	57070000	1.67591	B4GALT6
6	57020001	57070000	1.67591	LOC102404178
6	57360001	57410000	2.10719	DSG1
6	57380001	57430000	2.90955	DSG1
6	59100001	59150000	1.80808	ALG14
6	59120001	59170000	1.90036	ALG14
6	59140001	59190000	1.90159	TMEM56
6	79760001	79810000	1.59976	LOC102395554
6	81580001	81630000	1.64327	PTGER3
6	84680001	84730000	1.58822	DEPDC1
6	100100001	100150000	2.00936	ECHDC2
6	100100001	100150000	2.00936	ZYG11A
6	100960001	101010000	1.62716	ZFYVE9
6	100980001	101030000	1.6193	BTF3L4
6	101840001	101890000	1.96561	LOC102399020
6	101960001	102010000	2.14722	TTC39A
6	101960001	102010000	2.14722	RNF11
6	101980001	102030000	1.9895	TTC39A
6	101980001	102030000	1.9895	RNF11
6	102000001	102050000	1.86812	TTC39A
6	102000001	102050000	1.86812	RNF11
6	102040001	102090000	3.15596	TTC39A
6	102040001	102090000	3.15596	EPS15
6	102060001	102110000	2.10632	LOC102397951
6	102060001	102110000	2.10632	TTC39A
6	102060001	102110000	2.10632	EPS15
6	102080001	102130000	1.90179	LOC102397951
6	102080001	102130000	1.90179	EPS15
6	102100001	102150000	1.8623	EPS15
6	102120001	102170000	1.67241	EPS15
6	102180001	102230000	2.09155	EPS15
6	102200001	102250000	2.30123	EPS15
6	102220001	102270000	2.39371	LOC102399346
6	102240001	102290000	2.43784	LOC102399346
6	102420001	102470000	2.3232	FAF1
6	102440001	102490000	2.56771	FAF1
6	102460001	102510000	2.0788	FAF1
6	102480001	102530000	1.84296	FAF1
6	102500001	102550000	1.93417	FAF1
6	102520001	102570000	1.91281	FAF1
6	102760001	102810000	1.58556	DMRTA2
6	102760001	102810000	1.58556	LOC102415221
6	102760001	102810000	1.58556	FAF1
6	106520001	106570000	2.36688	STIL
6	106520001	106570000	2.36688	CMPK1
6	106540001	106590000	1.59929	CMPK1
6	126140001	126190000	1.64173	UBE2F
6	126140001	126190000	1.64173	SCLY
6	126140001	126190000	1.64173	ESPNL
6	126160001	126210000	2.85276	SCLY
6	126160001	126210000	2.85276	ESPNL
6	126180001	126230000	3.04044	SCLY
6	126180001	126230000	3.04044	ESPNL
6	126180001	126230000	3.04044	KLHL30
6	126200001	126250000	2.23021	LOC102406095
6	126200001	126250000	2.23021	ESPNL
6	126200001	126250000	2.23021	ILKAP
6	126200001	126250000	2.23021	KLHL30
6	126980001	127030000	2.78908	HDAC4
6	127000001	127050000	2.09052	HDAC4
6	128540001	128590000	2.08099	ATG4B
6	128540001	128590000	2.08099	THAP4
6	128640001	128690000	1.64783	STK25
6	128640001	128690000	1.64783	FARP2
6	128660001	128710000	1.68051	FARP2
6	128700001	128750000	1.73031	2019-09-02
6	128700001	128750000	1.73031	FARP2
6	128740001	128790000	3.30283	2019-09-02
6	128740001	128790000	3.30283	HDLBP
6	128760001	128810000	2.28864	2019-09-02
6	128760001	128810000	2.28864	HDLBP
6	128780001	128830000	1.85317	HDLBP
6	128800001	128850000	2.50317	HDLBP
6	128800001	128850000	2.50317	LOC102416658
6	128820001	128870000	2.36895	HDLBP
6	128820001	128870000	2.36895	PPP1R7
6	128820001	128870000	2.36895	LOC102416658
6	128840001	128890000	1.92074	PPP1R7
6	128840001	128890000	1.92074	PASK
6	128840001	128890000	1.92074	LOC102416658
6	129020001	129070000	1.96823	LOC102389537
6	129020001	129070000	1.96823	LOC102404828
6	129060001	129110000	1.79616	LOC102389864
6	129060001	129110000	1.79616	LOC102404828
6	129060001	129110000	1.79616	LOC102405157
6	129080001	129130000	2.28541	LOC102389864
6	129080001	129130000	2.28541	LOC102405157
6	129080001	129130000	2.28541	KIF1A
6	129180001	129230000	1.66257	AQP12B
6	129180001	129230000	1.66257	KIF1A
6	129200001	129250000	1.8212	AQP12B
6	129200001	129250000	1.8212	GPR35
6	129200001	129250000	1.8212	KIF1A
6	129220001	129270000	1.78498	AQP12B
6	129220001	129270000	1.78498	GPR35
6	129240001	129290000	2.05657	GPR35
6	129240001	129290000	2.05657	CAPN10
6	129240001	129290000	2.05657	RNPEPL1
6	129260001	129310000	2.59314	CAPN10
6	129260001	129310000	2.59314	RNPEPL1
6	129260001	129310000	2.59314	DUSP28
6	129260001	129310000	2.59314	ANKMY1
6	129280001	129330000	1.7348	CAPN10
6	129280001	129330000	1.7348	RNPEPL1
6	129280001	129330000	1.7348	DUSP28
6	129280001	129330000	1.7348	ANKMY1
6	129360001	129410000	1.75993	ANKMY1
6	129360001	129410000	1.75993	LOC102412912
6	129360001	129410000	1.75993	GPC1
6	129380001	129430000	1.73923	LOC102412912
6	129380001	129430000	1.73923	GPC1
6	129440001	129490000	1.62947	MYEOV2
6	129460001	129510000	1.86894	MYEOV2
6	129480001	129530000	1.90589	LOC102413985
6	129480001	129530000	1.90589	MYEOV2
6	129500001	129550000	1.6908	LOC102413985
6	129500001	129550000	1.6908	MYEOV2
7	24320001	24370000	2.33681	GRB10
7	24340001	24390000	2.04613	GRB10
7	24360001	24410000	1.58944	GRB10
7	24480001	24530000	1.75203	TRNAT-UGU
7	24480001	24530000	1.75203	GRB10
7	28620001	28670000	2.14967	LOC102393380
7	28660001	28710000	2.82277	LOC102393380
7	28740001	28790000	1.80906	LOC102394989
7	28740001	28790000	1.80906	LOC102393589
7	30620001	30670000	1.72409	CDK6
7	34120001	34170000	1.77144	LOC102390694
7	57460001	57510000	1.60979	RAPGEF5
7	64020001	64070000	2.98078	CACNA2D1
7	64040001	64090000	2.77925	CACNA2D1
7	66220001	66270000	1.79493	SEMA3C
7	72680001	72730000	2.03717	NAPEPLD
7	72680001	72730000	2.03717	ARMC10
7	72700001	72750000	2.12665	ARMC10
7	72720001	72770000	1.82212	ARMC10
7	72720001	72770000	1.82212	FBXL13
7	72800001	72850000	1.60417	FBXL13
7	72800001	72850000	1.60417	LRRC17
7	72880001	72930000	2.05148	FBXL13
7	72880001	72930000	2.05148	LRRC17
7	72900001	72950000	1.86446	FBXL13
7	73040001	73090000	1.8725	FAM185A
7	73040001	73090000	1.8725	CCDC146
7	73140001	73190000	2.44526	CCDC146
7	77900001	77950000	1.81841	PIK3CG
7	77920001	77970000	2.15023	PIK3CG
7	77940001	77990000	1.60213	PIK3CG
7	79560001	79610000	2.09606	LOC102412102
7	79560001	79610000	2.09606	LAMB4
7	80680001	80730000	1.61837	CTTNBP2
7	80700001	80750000	2.18372	CTTNBP2
7	88560001	88610000	1.89429	LOC102402332
7	98600001	98650000	1.99407	LOC102410654
7	98600001	98650000	1.99407	LOC102414829
7	98600001	98650000	1.99407	HOXA13
7	103840001	103890000	1.91634	TNS3
7	106560001	106610000	1.89845	CAMK2B
7	106580001	106630000	2.67261	CAMK2B
7	106600001	106650000	2.07609	YKT6
7	106600001	106650000	2.07609	CAMK2B
7	110260001	110310000	2.11538	LOC102405632
7	111320001	111370000	1.60939	COL24A1
7	115640001	115690000	1.64898	LOC102403448
7	118940001	118990000	1.97236	CPED1
7	121960001	122010000	1.67365	LOC102399061
7	122960001	123010000	1.68197	ZNF800
7	123720001	123770000	1.73013	LOC102402284
7	123720001	123770000	1.73013	LOC102401217
7	123760001	123810000	1.76516	LOC102402284
7	123760001	123810000	1.76516	LOC102402603
7	123760001	123810000	1.76516	STRIP2
7	124000001	124050000	1.91379	NRF1
7	124020001	124070000	2.50833	NRF1
7	124040001	124090000	2.54067	LOC102412511
7	124060001	124110000	2.55692	LOC102412511
7	124060001	124110000	2.55692	UBE2H
7	124080001	124130000	2.40649	LOC102412511
7	124080001	124130000	2.40649	UBE2H
7	124100001	124150000	1.87269	UBE2H
7	124120001	124170000	1.65893	UBE2H
7	124220001	124270000	2.2477	ZC3HC1
7	124240001	124290000	2.23436	ZC3HC1
7	124260001	124310000	1.76906	ZC3HC1
7	124260001	124310000	1.76906	KLHDC10
7	124280001	124330000	2.15625	ZC3HC1
7	124280001	124330000	2.15625	KLHDC10
7	124440001	124490000	2.02394	SSMEM1
7	124440001	124490000	2.02394	CPA4
7	124460001	124510000	2.19465	CPA4
7	124480001	124530000	2.27944	CPA4
7	124500001	124550000	2.97575	LOC102415049
7	124500001	124550000	2.97575	CPA4
7	124520001	124570000	2.97817	LOC102415049
7	124520001	124570000	2.97817	CPA4
7	124620001	124670000	2.26426	LOC102404774
7	124620001	124670000	2.26426	MEST
7	124660001	124710000	2.19492	CEP41
7	125620001	125670000	1.90954	TRNAE-UUC
7	125620001	125670000	1.90954	LOC102402321
7	125620001	125670000	1.90954	LOC102399725
7	125640001	125690000	2.15154	LOC102399725
7	125660001	125710000	2.55725	LOC102399725
7	125680001	125730000	2.2008	LOC102403620
7	125680001	125730000	2.2008	LOC102399725
7	125700001	125750000	1.78721	LOC102403620
7	125700001	125750000	1.78721	LOC102399725
7	133160001	133210000	1.7333	LOC102402361
7	138600001	138650000	2.71097	LOC102404724
7	138600001	138650000	2.71097	LOC102405046
7	138600001	138650000	2.71097	LOC102405360
7	138600001	138650000	2.71097	LOC102400292
7	138600001	138650000	2.71097	LOC102399950
7	138600001	138650000	2.71097	LOC102399638
7	147120001	147170000	1.99408	SSPO
7	148240001	148290000	1.79539	KMT2C
7	148260001	148310000	1.70925	KMT2C
7	150700001	150750000	1.61363	LOC102407982
7	153460001	153510000	1.69875	UBE3C
7	154080001	154130000	1.76732	LOC102412950
7	154100001	154150000	1.72994	LOC102412950
7	154380001	154430000	1.79239	LOC102412950
8	5440001	5490000	2.02511	LOC102398495
8	11060001	11110000	1.76181	LOC102412378
8	14920001	14970000	2.60405	FAM60A
8	15000001	15050000	1.67329	LOC102389709
8	22720001	22770000	1.92084	TRNAC-GCA
8	22720001	22770000	1.92084	SGMS2
8	22740001	22790000	1.60135	SGMS2
8	26380001	26430000	1.70886	SLC7A3
8	67820001	67870000	2.91912	APBB2
8	70220001	70270000	2.26009	LOC102411027
8	70220001	70270000	2.26009	TMEM33
8	70220001	70270000	2.26009	SLC30A9
8	70240001	70290000	2.27315	LOC102411027
8	70240001	70290000	2.27315	SLC30A9
8	71340001	71390000	2.39638	KCTD8
8	71360001	71410000	2.50516	KCTD8
8	83060001	83110000	2.03301	CCL2
8	93620001	93670000	1.62621	TRNAC-GCA
8	99760001	99810000	1.71707	LOC102407350
8	99760001	99810000	1.71707	LOC102399676
8	99760001	99810000	1.71707	LOC102408678
8	99780001	99830000	3.37363	LOC102399676
8	99800001	99850000	3.35167	LOC102399676
8	99820001	99870000	3.19412	LOC102398487
8	99840001	99890000	2.7726	LOC102398487
8	99860001	99910000	2.57649	LOC102399342
8	99860001	99910000	2.57649	LOC102398487
8	99880001	99930000	1.68386	LOC102399342
8	99880001	99930000	1.68386	LOC102398487
8	99900001	99950000	1.71782	LOC102399342
8	99900001	99950000	1.71782	LOC102398487
8	100000001	100050000	1.97357	LOC102398161
8	100000001	100050000	1.97357	LOC102399995
8	100020001	100070000	1.92783	LOC102399995
8	100020001	100070000	1.92783	LOC102398807
8	100040001	100090000	2.32007	LOC102399995
8	100040001	100090000	2.32007	LOC102398807
8	100140001	100190000	1.61544	LOC102394735
8	103520001	103570000	3.25777	ADAMTS3
8	103540001	103590000	4.00059	ADAMTS3
8	103560001	103610000	2.53041	ADAMTS3
8	104000001	104050000	1.598	ANKRD17
8	104020001	104070000	1.65809	ANKRD17
8	105340001	105390000	1.68921	BTC
8	106600001	106650000	1.70765	PPEF2
8	106620001	106670000	2.22265	PPEF2
8	118920001	118970000	1.60007	LOC102390277
8	118920001	118970000	1.60007	LOC102393039
8	123080001	123130000	1.59014	BAZ1A
8	124140001	124190000	1.85242	ACOX3
8	124160001	124210000	1.63864	ACOX3
8	124560001	124610000	1.6935	HMX1
8	124940001	124990000	1.70286	LRPAP1
8	124940001	124990000	1.70286	DOK7
8	124960001	125010000	2.25879	LOC102416089
8	124960001	125010000	2.25879	DOK7
8	124960001	125010000	2.25879	HGFAC
8	124960001	125010000	2.25879	RGS12
8	124980001	125030000	2.33178	LOC102416089
8	124980001	125030000	2.33178	HGFAC
8	124980001	125030000	2.33178	RGS12
8	125060001	125110000	1.59338	RGS12
8	125480001	125530000	1.95325	SH3BP2
8	125480001	125530000	1.95325	LOC102394014
8	125480001	125530000	1.95325	LOC102393471
8	125980001	126030000	2.33814	MAEA
8	125980001	126030000	2.33814	UVSSA
8	126000001	126050000	1.79482	MAEA
8	126000001	126050000	1.79482	UVSSA
8	126200001	126250000	1.97778	LOC102397349
8	126200001	126250000	1.97778	FAM53A
8	126220001	126270000	1.91412	FAM53A
8	126220001	126270000	1.91412	SLBP
8	126280001	126330000	1.95324	TMEM129
8	126280001	126330000	1.95324	LOC102397984
8	126280001	126330000	1.95324	TACC3
8	126300001	126350000	2.00797	LOC102397984
8	126300001	126350000	2.00797	FGFR3
8	126320001	126370000	1.68376	LETM1
8	126320001	126370000	1.68376	FGFR3
8	126560001	126610000	1.71078	LOC102390244
8	126560001	126610000	1.71078	NAT8L
8	126560001	126610000	1.71078	POLN
8	126560001	126610000	1.71078	NELFA
8	126900001	126950000	2.19357	GAK
8	126900001	126950000	2.19357	CPLX1
8	126920001	126970000	1.76817	GAK
8	134540001	134590000	1.8125	LOC102396587
8	134540001	134590000	1.8125	LOC102390672
8	134680001	134730000	1.9197	SORCS2
8	135320001	135370000	1.59929	TBC1D14
8	135340001	135390000	1.80641	KIAA0232
8	135340001	135390000	1.80641	TBC1D14
8	135720001	135770000	1.69148	ABLIM2
8	135740001	135790000	1.61807	ABLIM2
8	135760001	135810000	1.73176	LOC102393098
8	135780001	135830000	1.83465	LOC102393098
8	135800001	135850000	1.74152	LOC102393098
8	135880001	135930000	1.82566	LOC102392770
9	3340001	3390000	1.86568	COMP
9	3340001	3390000	1.86568	CRTC1
9	4100001	4150000	2.01559	SIN3B
9	4100001	4150000	2.01559	NWD1
9	4120001	4170000	1.82358	SIN3B
9	4140001	4190000	1.61749	F2RL3
9	4140001	4190000	1.61749	SIN3B
9	4140001	4190000	1.61749	CPAMD8
9	5220001	5270000	1.64324	IL12RB1
9	5220001	5270000	1.64324	MAST3
9	11200001	11250000	1.61305	TRNAG-CCC
9	11200001	11250000	1.61305	CD97
9	11220001	11270000	2.25357	CD97
9	11220001	11270000	2.25357	DDX39A
9	11240001	11290000	2.51476	CD97
9	11240001	11290000	2.51476	DDX39A
9	11240001	11290000	2.51476	PKN1
9	13480001	13530000	2.30006	LOC102401498
9	13480001	13530000	2.30006	LOC102405073
9	13500001	13550000	2.35976	LOC102401498
9	13500001	13550000	2.35976	LOC102401817
9	13500001	13550000	2.35976	LOC102405389
9	13500001	13550000	2.35976	LOC102405728
9	14300001	14350000	1.66562	LOC102415166
9	14300001	14350000	1.66562	LOC102404027
9	14300001	14350000	1.66562	ZNF266
9	17840001	17890000	1.65589	CLEC4G
9	17840001	17890000	1.65589	FCER2
9	17860001	17910000	1.90473	FCER2
9	17860001	17910000	1.90473	LOC102409115
9	17860001	17910000	1.90473	RETN
9	17860001	17910000	1.90473	TRAPPC5
9	17880001	17930000	1.64625	FCER2
9	17880001	17930000	1.64625	LOC102409115
9	17880001	17930000	1.64625	RETN
9	17880001	17930000	1.64625	STXBP2
9	17880001	17930000	1.64625	TRAPPC5
9	19700001	19750000	2.03629	LOC102409556
9	19700001	19750000	2.03629	LOC102410329
9	19700001	19750000	2.03629	CRB3
9	19700001	19750000	2.03629	TUBB4A
9	19700001	19750000	2.03629	DENND1C
9	19700001	19750000	2.03629	SLC25A23
9	19980001	20030000	2.4157	PLIN4
9	19980001	20030000	2.4157	PLIN5
9	19980001	20030000	2.4157	LOC102398207
9	21980001	22030000	1.883	DOT1L
9	22000001	22050000	1.78383	TRNAG-CCC
9	22000001	22050000	1.78383	DOT1L
9	22940001	22990000	2.05018	HMG20B
9	22940001	22990000	2.05018	MFSD12
9	22940001	22990000	2.05018	LOC102396323
9	22940001	22990000	2.05018	GIPC3
9	22940001	22990000	2.05018	FZR1
9	23260001	23310000	1.80567	LOC102403890
9	23260001	23310000	1.80567	LOC102415471
9	23280001	23330000	1.6966	LOC102403890
9	23280001	23330000	1.6966	LOC102415471
9	24600001	24650000	1.6036	LOC102395606
9	24620001	24670000	2.22866	LOC102395606
9	24640001	24690000	2.8456	LOC102395606
9	24660001	24710000	2.63757	LOC102395606
9	26240001	26290000	1.84563	LARP4B
9	26460001	26510000	2.01165	LOC102415933
9	26460001	26510000	2.01165	WDR37
9	26460001	26510000	2.01165	ADARB2
9	36760001	36810000	1.62782	LOC102400443
9	37720001	37770000	1.70283	LOC102402478
9	37740001	37790000	2.38125	LOC102402478
9	37760001	37810000	2.77713	LOC102402478
9	50200001	50250000	1.76578	LOC102415094
9	50200001	50250000	1.76578	LOC102414761
9	50520001	50570000	2.16855	MADCAM1
9	50520001	50570000	2.16855	TPGS1
9	50520001	50570000	2.16855	CDC34
9	50520001	50570000	2.16855	LOC102389953
9	50520001	50570000	2.16855	ODF3L2
9	50540001	50590000	1.61756	MADCAM1
9	50540001	50590000	1.61756	TPGS1
9	50540001	50590000	1.61756	CDC34
9	50540001	50590000	1.61756	GZMM
9	50580001	50630000	1.68764	BSG
9	50580001	50630000	1.68764	GZMM
9	50580001	50630000	1.68764	HCN2
9	50580001	50630000	1.68764	POLRMT
9	50960001	51010000	1.98382	LOC102391297
9	50980001	51030000	1.77672	LOC102391297
9	51620001	51670000	1.69779	FSTL4
9	51640001	51690000	2.60831	FSTL4
9	51660001	51710000	3.5343	FSTL4
9	51680001	51730000	1.82251	FSTL4
9	51700001	51750000	1.76742	FSTL4
9	53260001	53310000	1.6021	CAMLG
9	53260001	53310000	1.6021	DDX46
9	53280001	53330000	1.66174	CAMLG
9	53280001	53330000	1.66174	DDX46
9	53280001	53330000	1.66174	SEC24A
9	53320001	53370000	1.91095	SEC24A
9	53340001	53390000	1.99092	SEC24A
9	53360001	53410000	2.74964	SAR1B
9	53360001	53410000	2.74964	SEC24A
9	53800001	53850000	2.0282	LOC102408782
9	60720001	60770000	1.96078	GNPDA1
9	60720001	60770000	1.96078	LOC102406930
9	61240001	61290000	1.8785	PCDHGC5
9	61240001	61290000	1.8785	DIAPH1
9	61240001	61290000	1.8785	LOC102402606
9	61260001	61310000	1.94582	PCDHGC5
9	61260001	61310000	1.94582	LOC102402606
9	63460001	63510000	1.66945	LOC102391550
9	63460001	63510000	1.66945	ARHGAP26
9	67460001	67510000	3.45446	LOC102416196
9	67480001	67530000	3.7012	LOC102416196
9	67500001	67550000	2.77096	LOC102416196
9	72960001	73010000	2.07741	CSNK1A1
9	73560001	73610000	1.74491	PPARGC1B
9	73560001	73610000	1.74491	PDE6A
9	74640001	74690000	1.65401	LOC102393402
9	74640001	74690000	1.65401	LOC102397211
9	74640001	74690000	1.65401	FAT2
9	74640001	74690000	1.65401	SLC36A1
9	91540001	91590000	1.60417	MIB2
9	91540001	91590000	1.60417	LOC102408240
9	91540001	91590000	1.60417	MMP23B
9	91560001	91610000	1.78029	MIB2
9	91560001	91610000	1.78029	LOC102410773
9	91560001	91610000	1.78029	LOC102408240
9	91560001	91610000	1.78029	MMP23B
9	91580001	91630000	1.6533	MIB2
9	91580001	91630000	1.6533	LOC102410773
9	91580001	91630000	1.6533	LOC102406310
9	91580001	91630000	1.6533	LOC102408240
9	91580001	91630000	1.6533	MMP23B
9	91580001	91630000	1.6533	LOC102405992
9	92060001	92110000	1.82211	HES4
9	92060001	92110000	1.82211	LOC102404236
9	92060001	92110000	1.82211	KLHL17
9	92060001	92110000	1.82211	PLEKHN1
9	92060001	92110000	1.82211	NOC2L
9	92080001	92130000	2.42147	LOC102404236
9	92080001	92130000	2.42147	KLHL17
9	92080001	92130000	2.42147	PLEKHN1
9	92080001	92130000	2.42147	NOC2L
9	92080001	92130000	2.42147	SAMD11
9	108680001	108730000	2.06826	LOC102404636
9	108700001	108750000	2.79078	NR2F1
9	108700001	108750000	2.79078	LOC102404636
9	108720001	108770000	1.83977	NR2F1
9	108720001	108770000	1.83977	LOC102404636
9	114420001	114470000	1.62684	LNPEP
9	114440001	114490000	2.46931	LNPEP
9	114540001	114590000	1.88044	LOC102394590
9	114540001	114590000	1.88044	LOC102395560
9	123920001	123970000	2.40087	TMEM175
9	123920001	123970000	2.40087	DGKQ
9	123920001	123970000	2.40087	IDUA
9	123920001	123970000	2.40087	SLC26A1
9	123960001	124010000	2.06971	FGFRL1
9	123960001	124010000	2.06971	IDUA
9	123960001	124010000	2.06971	SLC26A1
9	123980001	124030000	2.01515	FGFRL1
9	123980001	124030000	2.01515	LOC102407470
9	123980001	124030000	2.01515	RNF212
9	124000001	124050000	1.84314	LOC102407470
9	124000001	124050000	1.84314	RNF212
9	124000001	124050000	1.84314	LOC102407799
9	124080001	124130000	1.69308	LOC102408242
9	124080001	124130000	1.69308	CTBP1
9	124100001	124150000	1.90652	CTBP1
10	14060001	14110000	2.37485	LOC102393034
10	14060001	14110000	2.37485	LOC102393347
10	14060001	14110000	2.37485	LOC102406430
10	14280001	14330000	1.74016	SMAP1
10	48820001	48870000	1.97606	FYN
10	65480001	65530000	1.58712	MMS22L
10	65480001	65530000	1.58712	KLHL32
10	65500001	65550000	1.67723	MMS22L
10	65500001	65550000	1.67723	KLHL32
10	67640001	67690000	3.36002	TRNAC-ACA
10	67660001	67710000	2.22275	TRNAC-ACA
10	93580001	93630000	2.17715	PHACTR2
10	93600001	93650000	1.9704	LOC102392504
10	93600001	93650000	1.9704	PHACTR2
10	102380001	102430000	2.24248	RERGL
10	107880001	107930000	2.20608	IRF5
10	107880001	107930000	2.20608	TNPO3
10	107900001	107950000	1.77444	IRF5
10	107900001	107950000	1.77444	KCP
10	107900001	107950000	1.77444	TNPO3
10	107920001	107970000	2.23478	IRF5
10	107920001	107970000	2.23478	KCP
10	107980001	108030000	2.38319	LOC102405476
10	107980001	108030000	2.38319	LOC102398246
10	107980001	108030000	2.38319	ATP6V1F
10	107980001	108030000	2.38319	KCP
10	107980001	108030000	2.38319	FLNC
10	111480001	111530000	1.95543	ARID1B
10	111500001	111550000	1.90953	ARID1B
10	111580001	111630000	1.6167	ARID1B
10	112100001	112150000	1.89082	ZDHHC14
10	119620001	119670000	2.10745	MLLT4
10	119640001	119690000	2.28522	MLLT4
10	119660001	119710000	2.46101	MLLT4
10	119740001	119790000	1.60308	KIF25
10	119740001	119790000	1.60308	FRMD1
10	119760001	119810000	2.00626	KIF25
10	119760001	119810000	2.00626	FRMD1
10	119760001	119810000	2.00626	LOC102406608
11	4020001	4070000	2.12832	AAGAB
11	4020001	4070000	2.12832	IQCH
11	4040001	4090000	2.52839	TRNASTOP-CUA
11	4040001	4090000	2.52839	IQCH
11	4100001	4150000	1.97075	IQCH
11	4140001	4190000	1.90481	IQCH
11	4200001	4250000	1.9068	IQCH
11	4220001	4270000	1.84703	SPCS1
11	4220001	4270000	1.84703	NEK4
11	4220001	4270000	1.84703	IQCH
11	6500001	6550000	1.59215	AP3S1
11	8680001	8730000	1.72754	HMGCR
11	8680001	8730000	1.72754	COL4A3BP
11	8700001	8750000	1.62086	HMGCR
11	8700001	8750000	1.62086	COL4A3BP
11	8760001	8810000	2.02173	COL4A3BP
11	8780001	8830000	2.1381	COL4A3BP
11	8860001	8910000	1.70251	POLK
11	13540001	13590000	1.87188	ITGA11
11	13700001	13750000	1.68497	CLN6
11	13700001	13750000	1.68497	CALML4
11	13700001	13750000	1.68497	PIAS1
11	13720001	13770000	1.63146	PIAS1
11	13740001	13790000	1.79395	PIAS1
11	13760001	13810000	1.74981	PIAS1
11	15420001	15470000	1.92283	GLCE
11	15420001	15470000	1.92283	LOC102406219
11	15440001	15490000	2.2242	GLCE
11	15440001	15490000	2.2242	LOC102406219
11	15440001	15490000	2.2242	PAQR5
11	15460001	15510000	2.47887	PAQR5
11	30040001	30090000	1.65434	TMCO5A
11	32360001	32410000	1.88842	LOC102401466
11	32360001	32410000	1.88842	PAK6
11	32380001	32430000	2.4182	LOC102401466
11	32380001	32430000	2.4182	ANKRD63
11	32380001	32430000	2.4182	PLCB2
11	32380001	32430000	2.4182	PAK6
11	32400001	32450000	1.89588	ANKRD63
11	32400001	32450000	1.89588	PLCB2
11	32400001	32450000	1.89588	PAK6
11	32420001	32470000	1.72482	LOC102390939
11	32420001	32470000	1.72482	PLCB2
11	32420001	32470000	1.72482	LOC102401784
11	34080001	34130000	2.25307	GANC
11	34100001	34150000	2.11227	GANC
11	34120001	34170000	1.85133	GANC
11	34120001	34170000	1.85133	TMEM87A
11	34140001	34190000	1.58614	GANC
11	34140001	34190000	1.58614	TMEM87A
11	34740001	34790000	2.4826	LOC102411312
11	34740001	34790000	2.4826	LOC102400253
11	34740001	34790000	2.4826	LOC102411975
11	34740001	34790000	2.4826	LOC102411644
11	34740001	34790000	2.4826	MGA
11	54860001	54910000	1.83982	GRM3
11	57120001	57170000	1.66857	FAM214A
11	61080001	61130000	1.96204	FBN1
11	79260001	79310000	1.95657	GPHN
11	84000001	84050000	1.73935	RGS6
11	84020001	84070000	1.66248	DPF3
11	84040001	84090000	2.66648	DPF3
11	84060001	84110000	2.43965	DPF3
11	84160001	84210000	1.88392	DPF3
11	84180001	84230000	2.06112	DPF3
11	84200001	84250000	1.66417	LOC102393161
11	84200001	84250000	1.66417	DPF3
11	84220001	84270000	1.74051	LOC102393161
11	84220001	84270000	1.74051	DPF3
11	84320001	84370000	1.85489	DPF3
11	84340001	84390000	2.48909	LOC102400313
11	84340001	84390000	2.48909	DPF3
11	84360001	84410000	2.44132	LOC102400313
11	84360001	84410000	2.44132	DCAF4
11	84380001	84430000	2.14162	LOC102400313
11	84380001	84430000	2.14162	DCAF4
11	84400001	84450000	1.72702	ZFYVE1
11	84400001	84450000	1.72702	DCAF4
11	84560001	84610000	1.62472	PSEN1
11	84580001	84630000	2.12668	PSEN1
11	84600001	84650000	1.96856	PSEN1
11	84600001	84650000	1.96856	PAPLN
11	84620001	84670000	1.95	PSEN1
11	84620001	84670000	1.95	PAPLN
11	84640001	84690000	2.24299	PAPLN
11	84640001	84690000	2.24299	NUMB
11	84660001	84710000	2.60472	PAPLN
11	84660001	84710000	2.60472	NUMB
11	84680001	84730000	2.5622	PAPLN
11	84680001	84730000	2.5622	NUMB
11	84700001	84750000	1.96341	NUMB
11	84720001	84770000	2.13522	NUMB
11	84740001	84790000	2.13401	NUMB
11	84760001	84810000	1.96797	TRNAC-GCA
11	84760001	84810000	1.96797	NUMB
11	84780001	84830000	1.66482	TRNAC-GCA
11	84780001	84830000	1.66482	NUMB
11	85320001	85370000	2.75748	ELMSAN1
11	85320001	85370000	2.75748	LOC102410881
11	85340001	85390000	2.35727	ELMSAN1
11	85360001	85410000	2.12088	ELMSAN1
11	86080001	86130000	1.61734	NPC2
11	86080001	86130000	1.61734	ISCA2
11	86080001	86130000	1.61734	LTBP2
11	86840001	86890000	1.74091	LOC102396143
11	86860001	86910000	1.82706	LOC102396143
11	86880001	86930000	1.78497	LOC102394121
11	86880001	86930000	1.78497	LOC102396143
11	86900001	86950000	2.10116	LOC102394121
11	86900001	86950000	2.10116	JDP2
11	86920001	86970000	2.57313	JDP2
11	86940001	86990000	2.21116	JDP2
11	86960001	87010000	1.95579	JDP2
11	92140001	92190000	1.67094	DIO2
11	103580001	103630000	1.68077	PTPN21
11	103580001	103630000	1.68077	SPATA7
11	104420001	104470000	1.99038	FOXN3
11	104660001	104710000	1.94374	FOXN3
11	104680001	104730000	1.9807	FOXN3
11	104700001	104750000	1.7354	FOXN3
11	106220001	106270000	1.65558	TTC7B
11	106820001	106870000	1.71431	EIF3J
11	106820001	106870000	1.71431	SPG11
11	106840001	106890000	2.04638	EIF3J
11	106840001	106890000	2.04638	SPG11
11	106860001	106910000	2.16262	SPG11
11	106880001	106930000	2.49139	SPG11
11	106900001	106950000	2.53551	SPG11
11	106900001	106950000	2.53551	PATL2
11	106920001	106970000	2.0809	SPG11
11	106920001	106970000	2.0809	PATL2
12	27120001	27170000	1.62591	ATL2
12	27140001	27190000	1.84339	ATL2
12	35940001	35990000	1.82767	PRKCE
12	36280001	36330000	1.58642	PRKCE
12	36500001	36550000	1.61344	EPAS1
12	48980001	49030000	1.62301	VRK2
12	49000001	49050000	1.70548	FANCL
12	49000001	49050000	1.70548	VRK2
12	49020001	49070000	1.6366	FANCL
12	49020001	49070000	1.6366	VRK2
12	49040001	49090000	1.63533	FANCL
12	49140001	49190000	1.74518	LOC102402104
12	55620001	55670000	1.87904	CHCHD5
12	55640001	55690000	2.27721	CHCHD5
12	55640001	55690000	2.27721	SLC20A1
12	55760001	55810000	1.8635	LOC102395951
12	55760001	55810000	1.8635	CKAP2L
12	55760001	55810000	1.8635	IL1A
12	55780001	55830000	2.67943	LOC102395951
12	55780001	55830000	2.67943	CKAP2L
12	55780001	55830000	2.67943	IL1A
12	64720001	64770000	1.67017	MCU
12	64720001	64770000	1.67017	PLA2G12B
12	64720001	64770000	1.67017	OIT3
12	74540001	74590000	1.67403	SPRED2
12	79420001	79470000	1.68126	ASB10
12	79420001	79470000	1.68126	IQCA1P1
12	79420001	79470000	1.68126	ABCF2
12	79440001	79490000	1.73273	ASB10
12	79440001	79490000	1.73273	IQCA1P1
12	79440001	79490000	1.73273	GBX1
12	79440001	79490000	1.73273	ABCF2
12	79820001	79870000	1.93042	LOC102409848
12	79840001	79890000	1.9534	LOC102409848
12	80540001	80590000	1.6691	ANTXR1
12	80800001	80850000	2.2111	LOC102410210
12	80800001	80850000	2.2111	LOC102411107
12	80820001	80870000	1.59872	LOC102411107
12	84200001	84250000	2.90199	PLB1
12	84220001	84270000	2.53368	PLB1
12	84260001	84310000	1.99153	FOSL2
12	84280001	84330000	1.73525	FOSL2
12	99220001	99270000	1.71154	HPCAL1
12	99240001	99290000	2.45707	HPCAL1
12	105640001	105690000	2.47259	TRNAW-CCA
12	105660001	105710000	2.30465	TRNAW-CCA
12	105700001	105750000	1.87765	GPR144
12	107260001	107310000	1.80148	PBX3
12	108220001	108270000	1.84589	OLFML2A
12	108240001	108290000	2.59384	OLFML2A
12	108280001	108330000	2.06549	LOC102389717
12	108300001	108350000	2.13165	LOC102389717
12	109620001	109670000	2.10755	RALGPS1
12	109640001	109690000	1.61443	RALGPS1
12	110020001	110070000	1.7663	LOC102414092
12	110020001	110070000	1.7663	LMX1B
12	112260001	112310000	1.61171	FUBP3
12	112260001	112310000	1.61171	PRDM12
12	112480001	112530000	2.3457	QRFP
12	112480001	112530000	2.3457	TRNAG-CCC
12	112480001	112530000	2.3457	FIBCD1
12	113100001	113150000	1.65056	LOC102397637
12	113100001	113150000	1.65056	LOC102397961
12	113100001	113150000	1.65056	RAPGEF1
12	115020001	115070000	1.72627	LOC102392879
12	115020001	115070000	1.72627	GPSM1
12	115120001	115170000	1.76335	PMPCA
12	115120001	115170000	1.76335	INPP5E
12	115120001	115170000	1.76335	SEC16A
12	115180001	115230000	2.24027	NOTCH1
12	115200001	115250000	2.1656	LOC102415478
12	115200001	115250000	2.1656	NOTCH1
12	115220001	115270000	1.88851	LOC102415478
12	115220001	115270000	1.88851	NOTCH1
12	115240001	115290000	1.94233	LOC102415478
12	115240001	115290000	1.94233	LOC102393835
12	115260001	115310000	1.92667	LOC102393835
12	115320001	115370000	2.02007	LOC102415821
12	115320001	115370000	2.02007	AGPAT2
12	115780001	115830000	1.97635	LOC102414587
12	115780001	115830000	1.97635	RXRA
12	115800001	115850000	1.81065	LOC102414587
12	115800001	115850000	1.81065	RXRA
12	115840001	115890000	1.70368	LOC102414924
12	115840001	115890000	1.70368	RXRA
12	115860001	115910000	1.75113	LOC102414924
12	115860001	115910000	1.75113	RXRA
12	115880001	115930000	1.61892	LOC102414924
12	115880001	115930000	1.61892	RXRA
12	116020001	116070000	1.64336	LOC102415266
12	116020001	116070000	1.64336	WDR5
12	116060001	116110000	1.78977	WDR5
12	116060001	116110000	1.78977	BRD3
12	116200001	116250000	1.79175	LOC102413920
12	116200001	116250000	1.79175	VAV2
12	116220001	116270000	2.3575	VAV2
12	116240001	116290000	1.89436	VAV2
12	116360001	116410000	2.08422	SARDH
12	116460001	116510000	2.20797	FAM163B
12	116460001	116510000	2.20797	ADAMTSL2
12	116800001	116850000	1.58618	LOC102390015
12	116800001	116850000	1.58618	LOC102416569
12	116800001	116850000	1.58618	LOC102389130
12	116800001	116850000	1.58618	LOC102389470
12	116800001	116850000	1.58618	TMEM141
12	116820001	116870000	1.65199	LOC102416569
12	116820001	116870000	1.65199	LOC102389130
12	116820001	116870000	1.65199	KIAA1984
12	116820001	116870000	1.65199	LOC102389470
12	116820001	116870000	1.65199	TMEM141
12	116820001	116870000	1.65199	RABL6
12	116880001	116930000	1.96068	LOC102390115
12	116880001	116930000	1.96068	PHPT1
12	116880001	116930000	1.96068	RABL6
12	116880001	116930000	1.96068	MAMDC4
12	116880001	116930000	1.96068	EDF1
12	116880001	116930000	1.96068	TRAF2
12	116900001	116950000	1.81195	FBXW5
12	116900001	116950000	1.81195	C8G
12	116900001	116950000	1.81195	LOC102390442
12	116900001	116950000	1.81195	MAMDC4
12	116900001	116950000	1.81195	LOC102390788
12	116900001	116950000	1.81195	EDF1
12	116900001	116950000	1.81195	TRAF2
12	116980001	117030000	1.72845	PTGDS
12	116980001	117030000	1.72845	LOC102399897
12	116980001	117030000	1.72845	FUT7
12	116980001	117030000	1.72845	LCNL1
12	116980001	117030000	1.72845	CLIC3
12	116980001	117030000	1.72845	ABCA2
12	117000001	117050000	1.71042	FUT7
12	117000001	117050000	1.71042	NPDC1
12	117000001	117050000	1.71042	ENTPD2
12	117000001	117050000	1.71042	CLIC3
12	117000001	117050000	1.71042	ABCA2
12	117080001	117130000	2.21522	DPP7
12	117080001	117130000	2.21522	LOC102401107
12	117080001	117130000	2.21522	MAN1B1
12	117080001	117130000	2.21522	GRIN1
12	117100001	117150000	2.10672	LOC102401107
12	117100001	117150000	2.10672	TMEM210
12	117100001	117150000	2.10672	ANAPC2
12	117100001	117150000	2.10672	GRIN1
12	117100001	117150000	2.10672	LRRC26
12	117120001	117170000	1.77235	TMEM210
12	117120001	117170000	1.77235	ANAPC2
12	117120001	117170000	1.77235	SSNA1
12	117120001	117170000	1.77235	GRIN1
12	117120001	117170000	1.77235	LRRC26
12	117120001	117170000	1.77235	TPRN
12	117140001	117190000	1.63901	TMEM210
12	117140001	117190000	1.63901	ANAPC2
12	117140001	117190000	1.63901	SSNA1
12	117140001	117190000	1.63901	TMEM203
12	117140001	117190000	1.63901	RNF208
12	117140001	117190000	1.63901	LOC102406177
12	117140001	117190000	1.63901	GRIN1
12	117140001	117190000	1.63901	LRRC26
12	117140001	117190000	1.63901	TPRN
12	117140001	117190000	1.63901	NDOR1
12	117180001	117230000	1.58513	RNF208
12	117180001	117230000	1.58513	LOC102406177
12	117180001	117230000	1.58513	RNF224
12	117180001	117230000	1.58513	TUBB4B
12	117180001	117230000	1.58513	FAM166A
12	117180001	117230000	1.58513	NELFB
12	117180001	117230000	1.58513	SLC34A3
12	117180001	117230000	1.58513	LOC102407671
12	117180001	117230000	1.58513	TOR4A
12	117180001	117230000	1.58513	NDOR1
12	117220001	117270000	1.9802	NELFB
12	117220001	117270000	1.9802	TOR4A
12	117560001	117610000	2.19915	EHMT1
12	117580001	117630000	1.79219	EHMT1
12	117780001	117830000	1.86343	CACNA1B
12	117800001	117850000	2.62745	CACNA1B
12	117820001	117870000	2.50425	CACNA1B
12	118200001	118250000	2.01917	LOC102393636
12	118280001	118330000	1.65745	OLFM1
12	118520001	118570000	1.65184	PPP1R26
12	118540001	118590000	1.63974	PPP1R26
12	118540001	118590000	1.63974	LOC102392768
12	118540001	118590000	1.63974	MRPS2
12	118560001	118610000	2.45892	PPP1R26
12	118560001	118610000	2.45892	LOC102392768
12	118560001	118610000	2.45892	MRPS2
12	118560001	118610000	2.45892	LOC102407662
13	15140001	15190000	1.85485	ENOX1
13	23520001	23570000	1.6932	SIAH3
13	23640001	23690000	1.75131	ZC3H13
13	23660001	23710000	1.72932	ZC3H13
13	27120001	27170000	2.54323	RCBTB1
13	27140001	27190000	1.59961	RCBTB1
13	27440001	27490000	1.81521	FNDC3A
13	39520001	39570000	1.82442	STARD13
13	39520001	39570000	1.82442	LOC102403942
13	39540001	39590000	2.96185	STARD13
13	39540001	39590000	2.96185	LOC102403942
13	39560001	39610000	2.48294	STARD13
13	39560001	39610000	2.48294	LOC102403942
13	39880001	39930000	1.78924	TRNAG-CCC
13	39900001	39950000	1.75648	TRNAG-CCC
13	40800001	40850000	2.07924	MEDAG
13	40820001	40870000	1.92952	MEDAG
13	40820001	40870000	1.92952	TEX26
13	42520001	42570000	1.59227	CNTN5
13	42540001	42590000	1.77205	CNTN5
13	42560001	42610000	1.75688	CNTN5
13	50900001	50950000	1.92749	LOC102407301
13	50900001	50950000	1.92749	CRYL1
13	50900001	50950000	1.92749	IFT88
13	50920001	50970000	1.60255	CRYL1
13	54440001	54490000	2.88157	LOC102410729
13	54460001	54510000	2.12906	LOC102410729
13	54480001	54530000	1.5881	LOC102410729
13	54500001	54550000	1.58778	LOC102410729
13	54520001	54570000	1.66481	LOC102410729
13	73660001	73710000	1.86953	SLITRK1
13	89540001	89590000	2.14653	LOC102397399
13	89560001	89610000	1.59686	LOC102397399
13	97060001	97110000	1.77091	GPR18
13	97060001	97110000	1.77091	UBAC2
13	97080001	97130000	1.62317	GPR18
13	97080001	97130000	1.62317	GPR183
13	97080001	97130000	1.62317	UBAC2
13	97100001	97150000	1.87858	GPR183
13	97100001	97150000	1.87858	UBAC2
13	97120001	97170000	2.19133	GPR183
13	97120001	97170000	2.19133	UBAC2
13	97140001	97190000	1.97595	UBAC2
13	107680001	107730000	1.59966	LOC102408771
13	107680001	107730000	1.59966	LOC102393300
13	108660001	108710000	1.79892	COL4A1
13	108680001	108730000	1.85241	COL4A1
13	108920001	108970000	1.7388	RAB20
13	108920001	108970000	1.7388	LOC102403591
13	108920001	108970000	1.7388	COL4A2
13	108940001	108990000	2.03283	RAB20
13	108940001	108990000	2.03283	LOC102403591
13	108940001	108990000	2.03283	COL4A2
13	108960001	109010000	2.37433	RAB20
13	108960001	109010000	2.37433	LOC102403591
13	109900001	109950000	1.60204	LOC102415664
13	110300001	110350000	2.40623	CHAMP1
13	110320001	110370000	2.89967	CHAMP1
13	110320001	110370000	2.89967	UPF3A
14	4000001	4050000	1.76462	FAM188A
14	13220001	13270000	1.64815	TASP1
14	13240001	13290000	2.49574	TASP1
14	31180001	31230000	2.28178	LOC102390093
14	31180001	31230000	2.28178	LOC102394673
14	31180001	31230000	2.28178	LOC102390411
14	32140001	32190000	1.70451	MSRB2
14	41100001	41150000	1.83093	EPS8
14	45680001	45730000	1.62918	MGME1
14	45680001	45730000	1.62918	LOC102410715
14	45680001	45730000	1.62918	SNX5
14	45680001	45730000	1.62918	OVOL2
14	46380001	46430000	2.24852	SLC24A3
14	46400001	46450000	1.76536	SLC24A3
14	50200001	50250000	1.86806	RALGAPA2
14	61540001	61590000	2.24419	LOC102413557
14	61560001	61610000	2.78343	LOC102413557
14	63900001	63950000	1.97567	LOC102400797
14	63900001	63950000	1.97567	RGS19
14	63900001	63950000	1.97567	OPRL1
14	63900001	63950000	1.97567	TCEA2
14	63900001	63950000	1.97567	SOX18
14	63940001	63990000	1.98098	LOC102404876
14	63940001	63990000	1.98098	SOX18
14	63940001	63990000	1.98098	PRPF6
14	63960001	64010000	2.10066	SAMD10
14	63960001	64010000	2.10066	ZNF512B
14	63960001	64010000	2.10066	PRPF6
14	63980001	64030000	1.98651	LOC102406741
14	63980001	64030000	1.98651	SAMD10
14	63980001	64030000	1.98651	ZNF512B
14	63980001	64030000	1.98651	PRPF6
14	64440001	64490000	2.1343	YTHDF1
14	64440001	64490000	2.1343	BIRC7
14	67520001	67570000	1.69623	UBE2U
14	67540001	67590000	1.64518	UBE2U
14	67880001	67930000	1.77154	ROR1
14	67900001	67950000	1.81222	ROR1
14	68320001	68370000	1.75952	EFCAB7
14	68320001	68370000	1.75952	ITGB3BP
14	74040001	74090000	2.17074	LOC102401944
14	74040001	74090000	2.17074	LOC102416646
14	74180001	74230000	1.67549	ASIP
14	75180001	75230000	1.9884	SNRPD3
14	75180001	75230000	1.9884	GUCD1
14	75180001	75230000	1.9884	GGT1
14	75200001	75250000	2.1103	SNRPD3
14	75200001	75250000	2.1103	GGT5
14	75200001	75250000	2.1103	GGT1
14	75220001	75270000	2.2729	GGT5
14	75220001	75270000	2.2729	SUSD2
14	75220001	75270000	2.2729	GGT1
14	75240001	75290000	2.13303	GGT5
14	75240001	75290000	2.13303	SUSD2
14	75240001	75290000	2.13303	CABIN1
14	75260001	75310000	2.48575	SUSD2
14	75260001	75310000	2.48575	CABIN1
14	75280001	75330000	3.0895	CABIN1
14	75300001	75350000	1.67118	CABIN1
14	75380001	75430000	1.59886	MIF
14	75380001	75430000	1.59886	LOC102403823
14	75380001	75430000	1.59886	DERL3
14	75380001	75430000	1.59886	SLC2A11
14	75420001	75470000	1.79362	DERL3
14	75420001	75470000	1.79362	MMP11
14	75420001	75470000	1.79362	CHCHD10
14	75420001	75470000	1.79362	LOC102413954
14	75420001	75470000	1.79362	VPREB3
14	75420001	75470000	1.79362	SLC2A11
14	75420001	75470000	1.79362	SMARCB1
14	80100001	80150000	1.61711	LOC102401106
14	80100001	80150000	1.61711	PLCG1
14	80100001	80150000	1.61711	TOP1
14	82680001	82730000	1.92349	ADA
14	82680001	82730000	1.92349	PKIG
14	88360001	88410000	1.78049	FAM213B
14	88360001	88410000	1.78049	HES5
14	88360001	88410000	1.78049	PANK4
14	88360001	88410000	1.78049	MMEL1
14	88380001	88430000	2.14933	HES5
14	88380001	88430000	2.14933	PANK4
14	88380001	88430000	2.14933	PLCH2
14	88400001	88450000	1.62641	PANK4
14	88400001	88450000	1.62641	PLCH2
14	88420001	88470000	1.59001	PLCH2
14	88440001	88490000	1.73373	PLCH2
14	88460001	88510000	1.60938	PEX10
14	88460001	88510000	1.60938	RER1
14	88460001	88510000	1.60938	PLCH2
15	7040001	7090000	2.16527	LOC102396849
15	7820001	7870000	2.39574	MAFA
15	7820001	7870000	2.39574	ZC3H3
15	7840001	7890000	1.84006	ZC3H3
15	7860001	7910000	1.67935	ZC3H3
15	7880001	7930000	2.0398	MROH6
15	7880001	7930000	2.0398	NAPRT1
15	7880001	7930000	2.0398	GSDMD
15	7880001	7930000	2.0398	ZC3H3
15	7900001	7950000	1.6725	MROH6
15	7900001	7950000	1.6725	NAPRT1
15	7900001	7950000	1.6725	EEF1D
15	7900001	7950000	1.6725	PYCRL
15	7900001	7950000	1.6725	GSDMD
15	7900001	7950000	1.6725	TIGD5
15	7900001	7950000	1.6725	ZC3H3
15	7940001	7990000	2.05058	EEF1D
15	7940001	7990000	2.05058	PYCRL
15	7940001	7990000	2.05058	TSTA3
15	7940001	7990000	2.05058	LOC102398414
15	7940001	7990000	2.05058	TIGD5
15	7940001	7990000	2.05058	ZNF623
15	8420001	8470000	1.60272	LY6D
15	8420001	8470000	1.60272	LYNX1
15	8420001	8470000	1.60272	LYPD2
15	8420001	8470000	1.60272	SLURP1
15	8420001	8470000	1.60272	LOC102396605
15	8420001	8470000	1.60272	PSCA
15	8440001	8490000	2.30852	LYNX1
15	8440001	8490000	2.30852	LYPD2
15	8440001	8490000	2.30852	SLURP1
15	8440001	8490000	2.30852	LOC102396605
15	8440001	8490000	2.30852	LOC102396908
15	8440001	8490000	2.30852	PSCA
15	8440001	8490000	2.30852	JRK
15	8460001	8510000	2.20935	SLURP1
[truncated: 750 more rows]

## Sheet: Table S14
Supplementary table 14. A summary of genes from XP-EHH in river buffalo.
Chrom	Starting position	Ending position	XP-EHH	Gene
1	6980001	7030000	-2.21	ROBO1
1	20080001	20130000	-2.18	USP25
1	29520001	29570000	-2.5	LRCH3
1	29540001	29590000	-2.8	LOC102393593
1	29540001	29590000	-2.8	LRCH3
1	29540001	29590000	-2.8	IQCG
1	29560001	29610000	-2.44	LOC102393593
1	29560001	29610000	-2.44	LRCH3
1	29560001	29610000	-2.44	IQCG
1	62260001	62310000	-2.28	LOC102397510
1	62280001	62330000	-2.3	LOC102397510
1	62580001	62630000	-2.52	MYO16
1	62600001	62650000	-2.82	MYO16
1	62620001	62670000	-2.38	MYO16
1	62760001	62810000	-2.33	MYO16
1	62780001	62830000	-2.65	MYO16
1	62800001	62850000	-2.89	MYO16
1	62820001	62870000	-2.89	MYO16
1	62840001	62890000	-2.66	MYO16
1	63620001	63670000	-2.27	SLC37A1
1	69120001	69170000	-2.29	COL6A6
1	69140001	69190000	-2.23	COL6A6
1	91420001	91470000	-2.17	DCBLD2
1	91440001	91490000	-2.47	DCBLD2
1	91460001	91510000	-2.64	ST3GAL6
1	91460001	91510000	-2.64	DCBLD2
1	91480001	91530000	-2.55	ST3GAL6
1	91480001	91530000	-2.55	DCBLD2
1	91500001	91550000	-2.17	ST3GAL6
1	91500001	91550000	-2.17	DCBLD2
1	111160001	111210000	-2.33	DGKG
1	111180001	111230000	-2.52	DGKG
1	111240001	111290000	-2.53	DGKG
1	111260001	111310000	-2.75	DGKG
1	111280001	111330000	-2.68	ETV5
1	111280001	111330000	-2.68	DGKG
1	111300001	111350000	-2.24	ETV5
1	139440001	139490000	-2.65	LOC102407822
1	139460001	139510000	-3.03	LOC102407822
1	139480001	139530000	-3.05	LOC102407822
1	139500001	139550000	-2.73	LOC102407822
1	139520001	139570000	-2.27	LOC102403946
1	139520001	139570000	-2.27	LOC102407822
1	139540001	139590000	-2.23	LOC102403946
1	139540001	139590000	-2.23	LOC102407822
1	139560001	139610000	-2.19	LOC102403946
1	139560001	139610000	-2.19	LOC102407822
1	139580001	139630000	-2.47	LOC102403946
1	148380001	148430000	-2.17	CELF2
1	148400001	148450000	-2.67	CELF2
1	148420001	148470000	-2.93	CELF2
1	148440001	148490000	-2.38	CELF2
1	166960001	167010000	-2.25	IGSF5
1	194860001	194910000	-2.61	PRIMPOL
1	194860001	194910000	-2.61	CASP3
1	194880001	194930000	-2.51	CASP3
1	208080001	208130000	-2.52	LOC102408128
1	208100001	208150000	-2.58	LOC102408128
2	62880001	62930000	-2.58	LOC102400874
2	62880001	62930000	-2.58	LOC102401194
2	62900001	62950000	-2.83	LOC102401194
2	62920001	62970000	-2.99	LOC102401194
2	62940001	62990000	-2.71	LOC102401194
2	62960001	63010000	-2.34	LOC102401194
2	86320001	86370000	-2.35	BAZ2B
2	86340001	86390000	-2.94	BAZ2B
2	86360001	86410000	-2.81	BAZ2B
2	97540001	97590000	-2.73	LOC102399179
2	97560001	97610000	-3.13	LOC102399179
2	97580001	97630000	-3.01	LOC102398859
2	97580001	97630000	-3.01	LOC102399179
2	97600001	97650000	-2.74	LOC102398859
2	97600001	97650000	-2.74	LOC102399179
2	104060001	104110000	-2.32	LOC102415874
2	104080001	104130000	-2.25	LOC102415874
2	113820001	113870000	-2.65	THSD7B
2	113840001	113890000	-2.77	THSD7B
2	116100001	116150000	-2.43	ODF4
2	116100001	116150000	-2.43	KRBA2
2	116100001	116150000	-2.43	RNF222
2	116100001	116150000	-2.43	RPL26
2	116120001	116170000	-2.52	KRBA2
2	116120001	116170000	-2.52	LOC102389785
2	116120001	116170000	-2.52	RNF222
2	116120001	116170000	-2.52	NDEL1
2	116120001	116170000	-2.52	RPL26
2	118940001	118990000	-2.38	LOC102396567
2	118960001	119010000	-2.42	LOC102396567
2	118980001	119030000	-2.32	LOC102396567
2	119000001	119050000	-2.32	LOC102396567
2	119020001	119070000	-2.46	LOC102396567
2	119040001	119090000	-2.52	LOC102396567
2	119060001	119110000	-2.47	LOC102396567
2	119080001	119130000	-2.28	LOC102396567
2	119960001	120010000	-2.44	NCKAP5
2	119980001	120030000	-2.66	NCKAP5
2	120000001	120050000	-2.67	NCKAP5
2	135700001	135750000	-2.17	LOC102414799
2	135720001	135770000	-2.58	LOC102414799
2	135740001	135790000	-2.79	LOC102414799
2	135760001	135810000	-2.33	LOC102414799
2	144320001	144370000	-2.29	MCCC2
2	148300001	148350000	-2.27	CARF
2	148320001	148370000	-2.31	CARF
2	148440001	148490000	-2.42	NBEAL1
2	148460001	148510000	-2.26	NBEAL1
2	148540001	148590000	-2.17	LOC102396257
2	148560001	148610000	-2.43	LOC102396257
2	150800001	150850000	-2.59	FASTKD2
2	150800001	150850000	-2.59	MDH1B
2	150820001	150870000	-2.53	MDH1B
2	150820001	150870000	-2.53	DYTN
2	175760001	175810000	-2.41	SPHKAP
2	176840001	176890000	-2.2	COL4A4
2	176860001	176910000	-2.28	COL4A4
2	176880001	176930000	-2.28	COL4A4
2	176880001	176930000	-2.28	RHBDD1
2	180780001	180830000	-2.81	TMEM39B
2	180780001	180830000	-2.81	KPNA6
2	180800001	180850000	-2.78	KPNA6
2	180820001	180870000	-2.8	KPNA6
2	180820001	180870000	-2.8	TXLNA
2	180840001	180890000	-2.47	IQCC
2	180840001	180890000	-2.47	DCDC2B
2	180840001	180890000	-2.47	TMEM234
2	180840001	180890000	-2.47	KPNA6
2	180840001	180890000	-2.47	TXLNA
2	180840001	180890000	-2.47	CCDC28B
2	184340001	184390000	-2.57	EYA3
2	184360001	184410000	-2.4	EYA3
2	184380001	184430000	-2.26	EYA3
2	184400001	184450000	-2.23	EYA3
2	184420001	184470000	-2.73	XKR8
2	184420001	184470000	-2.73	SMPDL3B
2	184420001	184470000	-2.73	EYA3
2	184440001	184490000	-2.88	XKR8
2	184440001	184490000	-2.88	SMPDL3B
2	184440001	184490000	-2.88	EYA3
2	184460001	184510000	-3.13	XKR8
2	184460001	184510000	-3.13	SMPDL3B
2	184460001	184510000	-3.13	RPA2
2	184480001	184530000	-3.39	SMPDL3B
2	184480001	184530000	-3.39	RPA2
2	184500001	184550000	-3.4	RPA2
2	184500001	184550000	-3.4	THEMIS2
2	184520001	184570000	-3.47	RPA2
2	184520001	184570000	-3.47	THEMIS2
2	184540001	184590000	-3.47	LOC102390267
2	184540001	184590000	-3.47	THEMIS2
2	184540001	184590000	-3.47	PPP1R8
2	184560001	184610000	-3.42	LOC102390267
2	184560001	184610000	-3.42	PPP1R8
2	184560001	184610000	-3.42	STX12
2	184580001	184630000	-3.2	PPP1R8
2	184580001	184630000	-3.2	STX12
2	184600001	184650000	-2.9	TRNAC-ACA
2	184600001	184650000	-2.9	PPP1R8
2	184600001	184650000	-2.9	STX12
2	184620001	184670000	-2.5	TRNAC-ACA
2	184620001	184670000	-2.5	STX12
2	184620001	184670000	-2.5	FAM76A
2	197740001	197790000	-2.25	FAM83B
2	197760001	197810000	-2.25	FAM83B
2	198600001	198650000	-2.23	MLIP
2	208600001	208650000	-2.28	TSPO2
2	208600001	208650000	-2.28	UNC5CL
2	208600001	208650000	-2.28	APOBEC2
2	208600001	208650000	-2.28	OARD1
2	208600001	208650000	-2.28	NFYA
2	208620001	208670000	-2.43	APOBEC2
2	208620001	208670000	-2.43	OARD1
2	208620001	208670000	-2.43	NFYA
2	208620001	208670000	-2.43	LOC102400057
2	208640001	208690000	-2.18	NFYA
2	208640001	208690000	-2.18	LOC102399180
2	208640001	208690000	-2.18	LOC102400057
2	212680001	212730000	-2.2	SUPT3H
2	212700001	212750000	-2.48	SUPT3H
2	212720001	212770000	-2.32	LOC102415436
2	212720001	212770000	-2.32	SUPT3H
2	212820001	212870000	-2.3	RUNX2
2	213040001	213090000	-2.62	LOC102416522
2	236700001	236750000	-2.32	SIRT5
2	238240001	238290000	-2.36	JARID2
3	4020001	4070000	-2.38	LOC102395748
3	4040001	4090000	-2.52	LOC102395748
3	4060001	4110000	-2.47	LOC102395748
3	4080001	4130000	-2.21	LOC102395748
3	6100001	6150000	-2.51	GLRA3
3	19160001	19210000	-2.25	KIAA1432
3	19180001	19230000	-2.53	KIAA1432
3	19200001	19250000	-2.29	KIAA1432
3	19220001	19270000	-2.4	KIAA1432
3	19240001	19290000	-2.4	KIAA1432
3	21600001	21650000	-2.7	NTRK2
3	21620001	21670000	-2.18	NTRK2
3	35240001	35290000	-2.33	CAAP1
3	35260001	35310000	-2.46	CAAP1
3	38120001	38170000	-2.54	LOC102406311
3	38140001	38190000	-2.69	LOC102407797
3	38140001	38190000	-2.69	LOC102407271
3	38140001	38190000	-2.69	LOC102406311
3	38160001	38210000	-2.83	LOC102407797
3	38160001	38210000	-2.83	LOC102407271
3	38160001	38210000	-2.83	CDKN2B
3	38160001	38210000	-2.83	LOC102406311
3	38180001	38230000	-2.89	LOC102407797
3	38180001	38230000	-2.89	LOC102407271
3	38180001	38230000	-2.89	CDKN2B
3	38200001	38250000	-2.55	LOC102406641
3	58380001	58430000	-2.22	GLIS3
3	60680001	60730000	-2.29	LOC102393430
3	72460001	72510000	-2.31	PCSK5
3	75780001	75830000	-2.34	VPS13A
3	75800001	75850000	-2.39	VPS13A
3	101640001	101690000	-2.47	UBQLN1
3	101660001	101710000	-2.82	UBQLN1
3	101680001	101730000	-2.66	UBQLN1
3	101700001	101750000	-2.39	UBQLN1
3	101920001	101970000	-2.48	FRMD3
3	101940001	101990000	-2.71	FRMD3
3	101960001	102010000	-2.64	FRMD3
3	105320001	105370000	-2.34	LOC102388910
3	141540001	141590000	-3.01	LOC102416297
3	141560001	141610000	-3.09	LOC102416297
3	141580001	141630000	-3.14	LOC102416297
3	173540001	173590000	-2.26	ZSWIM7
3	173540001	173590000	-2.26	ADORA2B
3	173540001	173590000	-2.26	TTC19
3	173560001	173610000	-2.3	ZSWIM7
3	173560001	173610000	-2.3	ADORA2B
3	173560001	173610000	-2.3	SPECC1
3	180900001	180950000	-2.21	NR1D1
3	180900001	180950000	-2.21	MED24
3	180900001	180950000	-2.21	LOC102407935
3	180900001	180950000	-2.21	THRA
3	180920001	180970000	-2.4	NR1D1
3	180920001	180970000	-2.4	MED24
3	180920001	180970000	-2.4	LOC102407935
3	180920001	180970000	-2.4	THRA
3	180940001	180990000	-2.6	NR1D1
3	180940001	180990000	-2.6	THRA
3	180940001	180990000	-2.6	MSL1
3	180960001	181010000	-2.71	MSL1
3	180960001	181010000	-2.71	CASC3
3	180980001	181030000	-2.85	MSL1
3	180980001	181030000	-2.85	RAPGEFL1
3	180980001	181030000	-2.85	CASC3
3	181000001	181050000	-2.47	RAPGEFL1
3	181000001	181050000	-2.47	CASC3
3	189060001	189110000	-2.44	LOC102391025
3	191240001	191290000	-2.36	PECAM1
3	191260001	191310000	-2.47	MILR1
3	191260001	191310000	-2.47	PECAM1
3	191280001	191330000	-2.43	MILR1
3	191300001	191350000	-2.22	MILR1
3	191300001	191350000	-2.22	POLG2
3	194200001	194250000	-2.3	SOCS3
3	194200001	194250000	-2.3	PGS1
3	194460001	194510000	-2.17	USP36
3	194480001	194530000	-2.21	USP36
3	194500001	194550000	-2.19	LOC102409540
3	194500001	194550000	-2.19	LOC102400367
3	194500001	194550000	-2.19	USP36
3	196820001	196870000	-2.25	TSPAN10
3	196820001	196870000	-2.25	PDE6G
3	196820001	196870000	-2.25	OXLD1
3	196820001	196870000	-2.25	ARL16
3	196820001	196870000	-2.25	CCDC137
3	196820001	196870000	-2.25	HGS
3	196820001	196870000	-2.25	MRPL12
4	10780001	10830000	-2.82	LOC102407945
4	10780001	10830000	-2.82	SYT1
4	10800001	10850000	-2.25	LOC102407945
4	10800001	10850000	-2.25	SYT1
4	15440001	15490000	-2.47	LRRIQ1
4	20980001	21030000	-2.37	TMTC3
4	21000001	21050000	-2.45	TMTC3
4	21020001	21070000	-2.32	TMTC3
4	26160001	26210000	-2.22	LOC102398307
4	26180001	26230000	-2.38	LOC102398307
4	26200001	26250000	-2.6	LOC102398307
4	26220001	26270000	-2.29	LOC102398307
4	33760001	33810000	-2.21	METTL7A
4	33760001	33810000	-2.21	SLC11A2
4	33940001	33990000	-2.32	LOC102411498
4	33940001	33990000	-2.32	LOC102411837
4	33960001	34010000	-2.22	LOC102411837
4	46780001	46830000	-2.26	CNTN1
4	46800001	46850000	-2.31	CNTN1
4	46840001	46890000	-2.21	CNTN1
4	46860001	46910000	-2.58	CNTN1
4	46880001	46930000	-2.69	CNTN1
4	46900001	46950000	-2.22	CNTN1
4	46920001	46970000	-2.22	CNTN1
4	46940001	46990000	-2.49	CNTN1
4	46960001	47010000	-2.87	CNTN1
4	46980001	47030000	-2.6	CNTN1
4	47000001	47050000	-2.36	CNTN1
4	47020001	47070000	-2.25	CNTN1
4	49860001	49910000	-2.34	LOC102414936
4	49860001	49910000	-2.34	LOC102415277
4	49880001	49930000	-2.55	LOC102415587
4	49880001	49930000	-2.55	LOC102415277
4	49900001	49950000	-2.23	LOC102415587
4	49900001	49950000	-2.23	LOC102415927
4	50120001	50170000	-2.26	LOC102390796
4	50140001	50190000	-2.42	LOC102390796
4	50760001	50810000	-2.17	MDM2
4	50780001	50830000	-2.31	MDM2
4	50960001	51010000	-2.96	IFNG
4	50980001	51030000	-2.84	IFNG
4	51020001	51070000	-2.61	IL26
4	51040001	51090000	-2.17	IL26
4	54120001	54170000	-2.27	LOC102396107
4	54120001	54170000	-2.27	TMBIM4
4	54220001	54270000	-2.18	TRNAK-CUU
4	54220001	54270000	-2.18	IRAK3
4	84280001	84330000	-2.25	YARS2
4	84280001	84330000	-2.25	DNM1L
4	84300001	84350000	-2.27	YARS2
4	84300001	84350000	-2.27	DNM1L
4	101100001	101150000	-2.17	LOC102402088
4	106300001	106350000	-2.19	LOC102400231
4	110700001	110750000	-2.18	ERC1
4	110740001	110790000	-2.21	ERC1
4	110760001	110810000	-2.31	ERC1
4	110780001	110830000	-2.32	ERC1
4	110800001	110850000	-2.29	ERC1
4	111200001	111250000	-2.22	WNK1
4	111400001	111450000	-2.42	LRTM2
4	111400001	111450000	-2.42	CACNA2D4
4	111420001	111470000	-2.56	LRTM2
4	111420001	111470000	-2.56	CACNA2D4
4	111440001	111490000	-2.36	LRTM2
4	111440001	111490000	-2.36	CACNA2D4
4	111460001	111510000	-2.3	CACNA2D4
4	111480001	111530000	-2.49	CACNA2D4
4	111480001	111530000	-2.49	DCP1B
4	111500001	111550000	-2.87	CACNA2D4
4	111500001	111550000	-2.87	DCP1B
4	111520001	111570000	-2.4	DCP1B
4	119300001	119350000	-2.97	TTLL12
4	119300001	119350000	-2.97	SCUBE1
4	119320001	119370000	-3.32	TTLL12
4	119320001	119370000	-3.32	TSPO
4	119320001	119370000	-3.32	MCAT
4	119340001	119390000	-2.61	BIK
4	119340001	119390000	-2.61	TTLL12
4	119340001	119390000	-2.61	TSPO
4	119340001	119390000	-2.61	MCAT
4	124720001	124770000	-2.23	LOC102403493
4	124720001	124770000	-2.23	CRELD2
4	124720001	124770000	-2.23	ZBED4
4	124720001	124770000	-2.23	ALG12
4	124740001	124790000	-2.2	CRELD2
4	124740001	124790000	-2.2	ZBED4
4	124740001	124790000	-2.2	ALG12
4	167940001	167990000	-2.43	CTNNA3
4	167960001	168010000	-2.25	CTNNA3
4	173800001	173850000	-2.29	ADK
4	177660001	177710000	-2.23	KCNMA1
4	177680001	177730000	-2.25	KCNMA1
4	180040001	180090000	-2.95	LOC102392651
4	180040001	180090000	-2.95	LOC102392340
4	180060001	180110000	-2.9	LOC102392651
4	180060001	180110000	-2.9	LOC102392340
4	180080001	180130000	-3.15	LOC102392651
4	180080001	180130000	-3.15	LOC102392340
4	180100001	180150000	-2.65	LOC102408106
4	180120001	180170000	-2.48	LOC102408106
4	180140001	180190000	-2.33	LOC102407767
4	180140001	180190000	-2.33	LOC102395128
4	180160001	180210000	-2.49	LOC102407767
4	180160001	180210000	-2.49	LOC102395128
4	180180001	180230000	-2.39	LOC102395128
5	8600001	8650000	-2.52	IL20
5	8600001	8650000	-2.52	LOC102401976
5	8600001	8650000	-2.52	IL19
5	38220001	38270000	-2.35	AKT3
5	38240001	38290000	-2.36	AKT3
5	45440001	45490000	-2.4	FMO4
5	45440001	45490000	-2.4	FMO1
5	45460001	45510000	-2.47	FMO1
5	45480001	45530000	-2.34	FMO2
5	45480001	45530000	-2.34	FMO1
5	45500001	45550000	-2.24	FMO2
5	45500001	45550000	-2.24	FMO1
5	45520001	45570000	-2.33	FMO2
5	45540001	45590000	-2.32	FMO2
5	45580001	45630000	-2.46	LOC102409712
5	45600001	45650000	-2.5	LOC102409712
5	45620001	45670000	-2.7	FMO3
5	45620001	45670000	-2.7	LOC102409712
5	45640001	45690000	-2.87	FMO3
5	45660001	45710000	-3.02	FMO3
5	45660001	45710000	-3.02	LOC102411361
5	45680001	45730000	-2.97	LOC102411361
5	45700001	45750000	-2.89	LOC102411361
5	45840001	45890000	-2.62	LOC102390231
5	45860001	45910000	-2.5	LOC102390231
5	65320001	65370000	-2.3	LOC102396502
5	65340001	65390000	-2.34	LOC102396502
5	69120001	69170000	-2.45	BRINP2
5	69140001	69190000	-2.47	BRINP2
5	77520001	77570000	-2.21	FAM129A
5	77580001	77630000	-2.3	RNF2
5	77580001	77630000	-2.3	LOC102395532
5	77580001	77630000	-2.3	FAM129A
5	77600001	77650000	-2.3	RNF2
5	77600001	77650000	-2.3	LOC102395532
5	77600001	77650000	-2.3	FAM129A
5	102500001	102550000	-2.3	LOC102404590
5	102520001	102570000	-2.19	LOC102404590
5	128200001	128250000	-2.25	BARX2
6	35240001	35290000	-2.2	KIF5C
6	38500001	38550000	-2.21	TRIM33
6	38520001	38570000	-2.37	TRIM33
6	38740001	38790000	-2.85	SYT6
6	38760001	38810000	-2.41	SYT6
6	38780001	38830000	-2.36	SYT6
6	38900001	38950000	-2.2	LOC102409983
6	38900001	38950000	-2.2	OLFML3
6	38900001	38950000	-2.2	HIPK1
6	39000001	39050000	-2.24	LOC102404139
6	39000001	39050000	-2.24	AP4B1
6	39000001	39050000	-2.24	LOC102406302
6	39000001	39050000	-2.24	HIPK1
6	39000001	39050000	-2.24	LOC102403798
6	39000001	39050000	-2.24	DCLRE1B
6	39020001	39070000	-2.28	AP4B1
6	39020001	39070000	-2.28	LOC102406302
6	39020001	39070000	-2.28	BCL2L15
6	39020001	39070000	-2.28	DCLRE1B
6	39160001	39210000	-2.3	LOC102407910
6	39160001	39210000	-2.3	RSBN1
6	39160001	39210000	-2.3	PHTF1
6	39180001	39230000	-2.84	PHTF1
6	39200001	39250000	-3.04	PHTF1
6	39220001	39270000	-2.69	PHTF1
6	39220001	39270000	-2.69	MAGI3
6	39240001	39290000	-2.34	PHTF1
6	39240001	39290000	-2.34	MAGI3
6	40560001	40610000	-2.33	RHOC
6	40560001	40610000	-2.33	CAPZA1
6	40560001	40610000	-2.33	MOV10
6	40580001	40630000	-2.54	RHOC
6	40580001	40630000	-2.54	FAM19A3
6	40580001	40630000	-2.54	MOV10
6	40580001	40630000	-2.54	PPM1J
6	40600001	40650000	-2.71	RHOC
6	40600001	40650000	-2.71	FAM19A3
6	40600001	40650000	-2.71	MOV10
6	40600001	40650000	-2.71	PPM1J
6	40620001	40670000	-2.77	FAM19A3
6	57120001	57170000	-2.21	DSG2
6	57200001	57250000	-2.6	DSG2
6	57200001	57250000	-2.6	DSG3
6	57220001	57270000	-3.19	DSG3
6	57240001	57290000	-3.35	DSG3
6	57260001	57310000	-3.46	DSG3
6	57260001	57310000	-3.46	DSG4
6	57280001	57330000	-3.83	DSG4
6	57300001	57350000	-3.81	DSG4
6	57320001	57370000	-3.63	DSG4
6	57320001	57370000	-3.63	DSG1
6	57340001	57390000	-3.45	DSG1
6	57360001	57410000	-3.29	DSG1
6	57380001	57430000	-2.81	DSG1
6	57500001	57550000	-2.52	DSC1
6	57520001	57570000	-2.68	DSC1
6	57540001	57590000	-3	DSC1
6	57560001	57610000	-3.17	DSC1
6	57560001	57610000	-3.17	DSC2
6	57580001	57630000	-3.07	DSC2
6	57600001	57650000	-2.89	DSC2
6	57620001	57670000	-2.96	DSC2
6	57740001	57790000	-2.17	LOC102390907
6	57760001	57810000	-2.89	LOC102390907
6	57780001	57830000	-2.71	LOC102390907
6	59020001	59070000	-2.43	ALG14
6	59040001	59090000	-2.83	ALG14
6	59060001	59110000	-3.01	ALG14
6	59080001	59130000	-3.01	ALG14
6	59100001	59150000	-2.89	ALG14
6	59120001	59170000	-2.91	ALG14
6	59140001	59190000	-2.8	TMEM56
6	59160001	59210000	-2.69	TMEM56
6	59180001	59230000	-2.58	TMEM56
6	59200001	59250000	-2.47	TMEM56
6	102320001	102370000	-2.46	LOC102399679
6	102380001	102430000	-2.24	FAF1
6	102400001	102450000	-2.24	FAF1
7	24320001	24370000	-2.57	GRB10
7	24340001	24390000	-2.32	GRB10
7	30620001	30670000	-2.19	CDK6
7	39900001	39950000	-2.26	NXPH1
7	39920001	39970000	-2.6	NXPH1
7	77900001	77950000	-2.56	PIK3CG
7	77920001	77970000	-2.91	PIK3CG
7	77940001	77990000	-2.46	PIK3CG
7	80700001	80750000	-2.47	CTTNBP2
7	97560001	97610000	-3.04	LOC102400686
7	97580001	97630000	-2.98	LOC102400686
7	106580001	106630000	-2.18	CAMK2B
7	110260001	110310000	-2.18	LOC102405632
7	118940001	118990000	-2.41	CPED1
7	121960001	122010000	-2.22	LOC102399061
7	121980001	122030000	-2.36	LOC102399061
7	123680001	123730000	-2.55	LOC102400896
7	123680001	123730000	-2.55	LOC102401217
7	123700001	123750000	-2.85	LOC102400896
7	123700001	123750000	-2.85	LOC102402284
7	123700001	123750000	-2.85	LOC102401217
7	123720001	123770000	-2.65	LOC102402284
7	123720001	123770000	-2.65	LOC102401217
7	123740001	123790000	-2.39	LOC102402284
7	123740001	123790000	-2.39	LOC102402603
7	123780001	123830000	-2.48	LOC102402603
7	123780001	123830000	-2.48	STRIP2
7	123800001	123850000	-2.6	STRIP2
7	123800001	123850000	-2.6	LOC102389253
7	123820001	123870000	-2.39	STRIP2
7	123820001	123870000	-2.39	LOC102389253
7	123840001	123890000	-2.25	LOC102389253
7	123920001	123970000	-2.24	NRF1
7	124000001	124050000	-2.39	NRF1
7	124020001	124070000	-2.74	NRF1
7	124040001	124090000	-3.08	LOC102412511
7	124060001	124110000	-3.27	LOC102412511
7	124060001	124110000	-3.27	UBE2H
7	124080001	124130000	-2.99	LOC102412511
7	124080001	124130000	-2.99	UBE2H
7	124100001	124150000	-2.68	UBE2H
7	124120001	124170000	-2.42	UBE2H
7	124140001	124190000	-2.4	UBE2H
7	124160001	124210000	-2.77	UBE2H
7	124180001	124230000	-3.1	UBE2H
7	124220001	124270000	-3.27	ZC3HC1
7	124240001	124290000	-3.05	ZC3HC1
7	124260001	124310000	-2.7	ZC3HC1
7	124260001	124310000	-2.7	KLHDC10
7	124280001	124330000	-2.47	ZC3HC1
7	124280001	124330000	-2.47	KLHDC10
7	124440001	124490000	-2.29	SSMEM1
7	124440001	124490000	-2.29	CPA4
7	124460001	124510000	-2.69	CPA4
7	124480001	124530000	-2.86	CPA4
7	124500001	124550000	-2.83	LOC102415049
7	124500001	124550000	-2.83	CPA4
7	124520001	124570000	-2.63	LOC102415049
7	124520001	124570000	-2.63	CPA4
7	124540001	124590000	-2.27	LOC102415049
7	124540001	124590000	-2.27	CPA4
7	124580001	124630000	-2.32	LOC102404774
7	124580001	124630000	-2.32	MEST
7	124600001	124650000	-2.27	LOC102404774
7	124600001	124650000	-2.27	MEST
7	124620001	124670000	-2.27	LOC102404774
7	124620001	124670000	-2.27	MEST
7	125380001	125430000	-2.26	LOC102399725
7	125400001	125450000	-2.32	LOC102399725
7	125420001	125470000	-2.23	LOC102399725
7	133000001	133050000	-2.2	ST8SIA2
7	138600001	138650000	-2.21	LOC102404724
7	138600001	138650000	-2.21	LOC102405046
7	138600001	138650000	-2.21	LOC102405360
7	138600001	138650000	-2.21	LOC102400292
7	138600001	138650000	-2.21	LOC102399950
7	138600001	138650000	-2.21	LOC102399638
8	14960001	15010000	-2.26	FAM60A
8	20520001	20570000	-2.18	EGF
8	20540001	20590000	-2.51	EGF
8	20560001	20610000	-2.74	EGF
8	20740001	20790000	-2.46	LOC102402310
8	20740001	20790000	-2.46	LOC102402951
8	21080001	21130000	-2.18	CCDC109B
8	21080001	21130000	-2.18	SEC24B
8	22500001	22550000	-2.21	LEF1
8	22520001	22570000	-2.49	LEF1
8	22540001	22590000	-2.41	LEF1
8	22560001	22610000	-2.41	HADH
8	22560001	22610000	-2.41	LEF1
8	22580001	22630000	-2.66	HADH
8	22580001	22630000	-2.66	LEF1
8	22600001	22650000	-2.72	HADH
8	22620001	22670000	-2.41	HADH
8	22620001	22670000	-2.41	LOC102410846
8	26160001	26210000	-2.28	LOC102400634
8	26160001	26210000	-2.28	TRNAC-GCA
8	26160001	26210000	-2.28	IL2RG
8	26160001	26210000	-2.28	LOC102402036
8	26160001	26210000	-2.28	NLGN3
8	26160001	26210000	-2.28	MED12
8	26180001	26230000	-2.35	IL2RG
8	26180001	26230000	-2.35	LOC102402036
8	26180001	26230000	-2.35	MED12
8	26180001	26230000	-2.35	FOXO4
8	26380001	26430000	-2.29	SLC7A3
8	26400001	26450000	-2.43	SLC7A3
8	29020001	29070000	-2.21	OXCT1
8	38880001	38930000	-2.42	GRID2
8	67820001	67870000	-2.76	APBB2
8	67840001	67890000	-2.44	APBB2
8	80540001	80590000	-2.28	LOC102393811
8	80560001	80610000	-2.39	LOC102393811
8	80580001	80630000	-2.51	LOC102393811
8	80600001	80650000	-2.31	LOC102393811
8	89000001	89050000	-2.21	FEZF1
8	89020001	89070000	-2.36	FEZF1
8	89020001	89070000	-2.36	LOC102408261
8	93620001	93670000	-2.46	TRNAC-GCA
8	99800001	99850000	-2.28	LOC102399676
8	99820001	99870000	-2.51	LOC102398487
8	99840001	99890000	-2.71	LOC102398487
8	99860001	99910000	-2.46	LOC102399342
8	99860001	99910000	-2.46	LOC102398487
8	100160001	100210000	-2.23	LOC102394735
8	100180001	100230000	-2.22	LOC102394735
8	103540001	103590000	-2.38	ADAMTS3
8	105360001	105410000	-2.35	BTC
8	118940001	118990000	-2.34	LOC102390277
8	118940001	118990000	-2.34	LOC102393039
8	118940001	118990000	-2.34	JAKMIP1
8	118960001	119010000	-2.33	LOC102393039
8	118960001	119010000	-2.33	JAKMIP1
8	133040001	133090000	-2.25	LDB2
9	13220001	13270000	-2.62	LOC102394677
9	13220001	13270000	-2.62	MUC16
9	13240001	13290000	-2.69	MUC16
9	13260001	13310000	-2.85	LOC102406068
9	13260001	13310000	-2.85	MUC16
9	13280001	13330000	-3.15	LOC102406068
9	13300001	13350000	-2.57	LOC102406068
9	13360001	13410000	-2.48	LOC102400865
9	13380001	13430000	-2.8	LOC102400865
9	13380001	13430000	-2.8	LOC102404103
9	13400001	13450000	-2.69	LOC102400865
9	13400001	13450000	-2.69	LOC102404103
9	13400001	13450000	-2.69	LOC102401188
9	13400001	13450000	-2.69	LOC102404421
9	13480001	13530000	-2.35	LOC102401498
9	13480001	13530000	-2.35	LOC102405073
9	13500001	13550000	-2.37	LOC102401498
9	13500001	13550000	-2.37	LOC102401817
9	13500001	13550000	-2.37	LOC102405389
9	13500001	13550000	-2.37	LOC102405728
9	36720001	36770000	-2.21	LOC102400443
9	36740001	36790000	-2.3	LOC102400443
9	37720001	37770000	-2.61	LOC102402478
9	37740001	37790000	-2.9	LOC102402478
9	37760001	37810000	-2.75	LOC102402478
9	39020001	39070000	-2.21	PRR16
9	39080001	39130000	-2.26	PRR16
9	39100001	39150000	-2.3	PRR16
9	39120001	39170000	-2.29	PRR16
9	39140001	39190000	-2.51	PRR16
9	39160001	39210000	-2.64	PRR16
9	39180001	39230000	-2.85	PRR16
9	45540001	45590000	-2.18	COL23A1
9	45540001	45590000	-2.18	LOC102394904
9	46680001	46730000	-2.21	HENMT1
9	46680001	46730000	-2.21	TRNAC-GCA
9	46680001	46730000	-2.21	FAM102B
9	67460001	67510000	-2.36	LOC102416196
9	67480001	67530000	-2.31	LOC102416196
10	10660001	10710000	-2.36	BAI3
10	10680001	10730000	-2.4	BAI3
10	10700001	10750000	-2.3	BAI3
10	13400001	13450000	-2.19	COL19A1
10	14060001	14110000	-2.8	LOC102393034
10	14060001	14110000	-2.8	LOC102393347
10	14060001	14110000	-2.8	LOC102406430
10	14080001	14130000	-2.29	LOC102393347
10	14080001	14130000	-2.29	LOC102406430
10	18580001	18630000	-2.24	KCNQ5
10	18840001	18890000	-2.43	KCNQ5
10	18860001	18910000	-2.32	KCNQ5
10	18920001	18970000	-2.6	KCNQ5
10	19000001	19050000	-3.2	KHDC3L
10	19020001	19070000	-2.97	KHDC3L
10	19020001	19070000	-2.97	OOEP
10	19020001	19070000	-2.97	DDX43
10	19040001	19090000	-2.53	KHDC3L
10	19040001	19090000	-2.53	OOEP
10	19040001	19090000	-2.53	DDX43
10	19060001	19110000	-2.26	DDX43
10	28880001	28930000	-2.36	LOC102407970
10	48820001	48870000	-2.25	FYN
10	51080001	51130000	-2.25	LOC102399319
10	51840001	51890000	-2.2	SCML4
10	52080001	52130000	-2.18	SOBP
10	67640001	67690000	-2.2	TRNAC-ACA
10	102360001	102410000	-2.18	RERGL
10	103620001	103670000	-2.19	SYNE1
10	103640001	103690000	-2.42	SYNE1
10	103660001	103710000	-2.55	SYNE1
10	107620001	107670000	-2.32	AHCYL2
10	107640001	107690000	-2.76	AHCYL2
10	107640001	107690000	-2.76	SMO
10	107660001	107710000	-2.82	AHCYL2
10	107660001	107710000	-2.82	SMO
10	107680001	107730000	-2.73	AHCYL2
10	107680001	107730000	-2.73	SMO
10	107700001	107750000	-2.88	SMO
10	107700001	107750000	-2.88	TSPAN33
10	107720001	107770000	-2.92	TSPAN33
10	107740001	107790000	-2.83	TSPAN33
10	107800001	107850000	-2.25	TNPO3
10	107820001	107870000	-2.55	TNPO3
10	107840001	107890000	-2.93	TNPO3
10	107860001	107910000	-2.96	TNPO3
10	107880001	107930000	-2.66	IRF5
10	107880001	107930000	-2.66	TNPO3
11	1500001	1550000	-2.44	LOC102410463
11	1520001	1570000	-2.29	LOC102410463
11	4040001	4090000	-2.25	TRNASTOP-CUA
11	4040001	4090000	-2.25	IQCH
11	4060001	4110000	-2.7	TRNASTOP-CUA
11	4060001	4110000	-2.7	LOC102402650
11	4060001	4110000	-2.7	IQCH
11	4080001	4130000	-2.84	TRNASTOP-CUA
11	4080001	4130000	-2.84	LOC102402650
11	4080001	4130000	-2.84	IQCH
11	4100001	4150000	-2.6	IQCH
11	4120001	4170000	-2.41	IQCH
11	4140001	4190000	-2.17	IQCH
11	13680001	13730000	-2.49	CLN6
11	13680001	13730000	-2.49	CALML4
11	13680001	13730000	-2.49	PIAS1
11	13700001	13750000	-2.73	CLN6
11	13700001	13750000	-2.73	CALML4
11	13700001	13750000	-2.73	PIAS1
11	13720001	13770000	-2.74	PIAS1
11	13740001	13790000	-2.67	PIAS1
11	13760001	13810000	-2.36	PIAS1
11	13820001	13870000	-2.42	PIAS1
11	53160001	53210000	-2.32	LOC102390071
11	61040001	61090000	-2.63	FBN1
11	61060001	61110000	-2.24	FBN1
11	61440001	61490000	-2.35	SLC12A1
11	61460001	61510000	-2.47	SLC12A1
11	83680001	83730000	-2.38	RGS6
11	83800001	83850000	-2.27	RGS6
11	83820001	83870000	-2.62	RGS6
11	83840001	83890000	-2.25	TRNAE-UUC
11	83840001	83890000	-2.25	RGS6
11	84040001	84090000	-2.25	DPF3
11	84160001	84210000	-3.22	DPF3
11	84180001	84230000	-3.43	DPF3
11	84200001	84250000	-3.23	LOC102393161
11	84200001	84250000	-3.23	DPF3
11	84220001	84270000	-3.24	LOC102393161
11	84220001	84270000	-3.24	DPF3
11	84240001	84290000	-3.01	LOC102393161
11	84240001	84290000	-3.01	DPF3
11	84260001	84310000	-2.68	DPF3
11	84280001	84330000	-2.49	DPF3
11	84300001	84350000	-2.58	DPF3
11	84320001	84370000	-2.77	DPF3
11	84340001	84390000	-3.09	LOC102400313
11	84340001	84390000	-3.09	DPF3
11	84360001	84410000	-3.06	LOC102400313
11	84360001	84410000	-3.06	DCAF4
11	84380001	84430000	-2.79	LOC102400313
11	84380001	84430000	-2.79	DCAF4
11	84400001	84450000	-2.77	ZFYVE1
11	84400001	84450000	-2.77	DCAF4
11	84420001	84470000	-2.95	ZFYVE1
11	84420001	84470000	-2.95	DCAF4
11	84440001	84490000	-2.8	ZFYVE1
11	84460001	84510000	-2.65	TRNAE-UUC
11	84460001	84510000	-2.65	ZFYVE1
11	84460001	84510000	-2.65	RBM25
11	84480001	84530000	-2.38	TRNAE-UUC
11	84480001	84530000	-2.38	RBM25
11	84500001	84550000	-2.24	RBM25
11	84520001	84570000	-2.18	PSEN1
11	84520001	84570000	-2.18	RBM25
11	84540001	84590000	-2.27	PSEN1
11	84540001	84590000	-2.27	RBM25
11	84560001	84610000	-2.45	PSEN1
11	84580001	84630000	-2.62	PSEN1
11	84600001	84650000	-2.61	PSEN1
11	84600001	84650000	-2.61	PAPLN
11	84620001	84670000	-2.52	PSEN1
11	84620001	84670000	-2.52	PAPLN
11	84640001	84690000	-2.55	PAPLN
11	84640001	84690000	-2.55	NUMB
11	84660001	84710000	-2.62	PAPLN
11	84660001	84710000	-2.62	NUMB
11	84680001	84730000	-2.6	PAPLN
11	84680001	84730000	-2.6	NUMB
11	84700001	84750000	-2.38	NUMB
11	84720001	84770000	-2.51	NUMB
11	84740001	84790000	-2.59	NUMB
11	84760001	84810000	-2.26	TRNAC-GCA
11	84760001	84810000	-2.26	NUMB
11	85200001	85250000	-2.43	LOC102409883
11	85200001	85250000	-2.43	DNAL1
11	85220001	85270000	-2.44	LOC102409883
11	85220001	85270000	-2.44	DNAL1
11	85240001	85290000	-2.29	PNMA1
11	85240001	85290000	-2.29	DNAL1
11	85240001	85290000	-2.29	ELMSAN1
11	86900001	86950000	-2.26	LOC102394121
11	86900001	86950000	-2.26	JDP2
11	86920001	86970000	-2.65	JDP2
11	86940001	86990000	-2.77	JDP2
11	86960001	87010000	-3.07	JDP2
11	103600001	103650000	-2.21	PTPN21
11	103620001	103670000	-2.7	PTPN21
11	103640001	103690000	-2.28	PTPN21
11	106820001	106870000	-2.18	EIF3J
11	106820001	106870000	-2.18	SPG11
11	107020001	107070000	-2.25	TRIM69
11	107020001	107070000	-2.25	LOC102403748
12	640001	690000	-2.19	LOC102396207
12	640001	690000	-2.19	ANAPC1
12	5800001	5850000	-2.26	MRPS9
12	5800001	5850000	-2.26	GPR45
12	5820001	5870000	-2.22	GPR45
12	24840001	24890000	-2.2	VIT
12	35920001	35970000	-2.21	PRKCE
12	35940001	35990000	-2.25	PRKCE
12	36280001	36330000	-2.78	PRKCE
12	36300001	36350000	-2.92	PRKCE
12	36320001	36370000	-2.67	PRKCE
12	36340001	36390000	-2.53	PRKCE
12	36460001	36510000	-2.86	EPAS1
12	36480001	36530000	-2.86	EPAS1
12	36500001	36550000	-2.81	EPAS1
12	36520001	36570000	-2.6	EPAS1
12	36540001	36590000	-2.6	EPAS1
12	84200001	84250000	-2.74	PLB1
12	84220001	84270000	-2.65	PLB1
12	84260001	84310000	-2.29	FOSL2
12	105640001	105690000	-2.85	TRNAW-CCA
12	105660001	105710000	-2.62	TRNAW-CCA
13	7900001	7950000	-2.41	TBC1D4
13	7920001	7970000	-2.77	TBC1D4
13	7940001	7990000	-2.63	TBC1D4
13	7960001	8010000	-2.44	TBC1D4
13	15140001	15190000	-2.24	ENOX1
13	15300001	15350000	-2.46	ENOX1
13	23320001	23370000	-2.39	LOC102415324
13	23320001	23370000	-2.39	FAM194B
13	39520001	39570000	-2.53	STARD13
13	39520001	39570000	-2.53	LOC102403942
13	39540001	39590000	-2.57	STARD13
13	39540001	39590000	-2.57	LOC102403942
13	40800001	40850000	-2.21	MEDAG
13	54440001	54490000	-2.72	LOC102410729
13	54460001	54510000	-2.21	LOC102410729
13	99040001	99090000	-2.27	LOC102414816
13	99060001	99110000	-2.55	LOC102414816
13	99080001	99130000	-2.36	LOC102415483
13	99080001	99130000	-2.36	LOC102414816
13	107680001	107730000	-2.36	LOC102408771
13	107680001	107730000	-2.36	LOC102393300
14	3360001	3410000	-2.24	LOC102412262
14	3380001	3430000	-2.34	LOC102412262
14	3400001	3450000	-2.22	LOC102412262
14	13260001	13310000	-2.24	TASP1
14	16220001	16270000	-2.17	DNMT3B
14	16220001	16270000	-2.17	COMMD7
14	27400001	27450000	-2.18	LOC102410644
14	27420001	27470000	-2.26	LOC102410644
14	46340001	46390000	-2.27	SLC24A3
14	46360001	46410000	-2.77	SLC24A3
14	46380001	46430000	-2.9	SLC24A3
14	61560001	61610000	-2.23	LOC102413557
14	67520001	67570000	-2.27	UBE2U
14	67540001	67590000	-2.35	UBE2U
14	67560001	67610000	-2.3	UBE2U
14	67580001	67630000	-2.22	UBE2U
14	85660001	85710000	-2.24	SLC9A8
14	85680001	85730000	-2.24	SLC9A8
14	85700001	85750000	-2.19	SPATA2
14	85700001	85750000	-2.19	SLC9A8
14	85720001	85770000	-2.25	SPATA2
14	85720001	85770000	-2.25	RNF114
14	85720001	85770000	-2.25	SLC9A8
14	85740001	85790000	-2.35	SPATA2
14	85740001	85790000	-2.35	RNF114
15	16000001	16050000	-2.5	LRRC6
15	16000001	16050000	-2.5	TMEM71
15	16020001	16070000	-2.43	LRRC6
15	16020001	16070000	-2.43	TMEM71
15	56420001	56470000	-2.36	EXT1
15	56440001	56490000	-2.25	EXT1
15	71360001	71410000	-2.52	GPR63
15	71380001	71430000	-2.62	GPR63
15	71400001	71450000	-2.21	GPR63
15	88660001	88710000	-2.33	MMP16
16	24200001	24250000	-2.41	SDHD
16	24200001	24250000	-2.41	TIMM8B
16	24200001	24250000	-2.41	LOC102404468
16	24200001	24250000	-2.41	PIH1D2
16	24220001	24270000	-2.52	SDHD
16	24220001	24270000	-2.52	TIMM8B
16	24220001	24270000	-2.52	LOC102403052
16	24220001	24270000	-2.52	LOC102404468
16	24220001	24270000	-2.52	DLAT
16	24220001	24270000	-2.52	PIH1D2
16	24240001	24290000	-2.33	LOC102403052
16	24240001	24290000	-2.33	LOC102404468
16	24240001	24290000	-2.33	DLAT
16	24240001	24290000	-2.33	DIXDC1
16	24240001	24290000	-2.33	PIH1D2
16	24320001	24370000	-2.35	DIXDC1
16	24320001	24370000	-2.35	LOC102409877
16	24340001	24390000	-3.12	HSPB2
16	24340001	24390000	-3.12	CRYAB
16	24340001	24390000	-3.12	DIXDC1
16	24340001	24390000	-3.12	LOC102409877
16	24360001	24410000	-3.6	HSPB2
16	24360001	24410000	-3.6	CRYAB
16	24360001	24410000	-3.6	FDXACB1
16	24360001	24410000	-3.6	DIXDC1
16	24360001	24410000	-3.6	LOC102407914
16	24380001	24430000	-3.45	HSPB2
16	24380001	24430000	-3.45	CRYAB
16	24380001	24430000	-3.45	FDXACB1
16	24380001	24430000	-3.45	LOC102407914
16	24380001	24430000	-3.45	ALG9
16	24400001	24450000	-3.26	FDXACB1
16	24400001	24450000	-3.26	LOC102407914
16	24400001	24450000	-3.26	ALG9
16	24420001	24470000	-3.14	ALG9
16	24440001	24490000	-3.21	ALG9
16	24460001	24510000	-3.33	ALG9
16	24480001	24530000	-3.28	ALG9
16	24500001	24550000	-2.94	PPP2R1B
16	24500001	24550000	-2.94	ALG9
16	24520001	24570000	-2.54	PPP2R1B
16	24520001	24570000	-2.54	ALG9
16	24540001	24590000	-2.59	PPP2R1B
16	24540001	24590000	-2.59	SIK2
16	24560001	24610000	-2.71	PPP2R1B
16	24560001	24610000	-2.71	SIK2
16	24580001	24630000	-2.76	SIK2
16	24600001	24650000	-2.47	SIK2
16	24680001	24730000	-2.18	SIK2
16	46740001	46790000	-2.38	GRIK4
16	46760001	46810000	-2.76	GRIK4
16	46780001	46830000	-2.73	GRIK4
16	46800001	46850000	-2.41	GRIK4
16	51460001	51510000	-2.21	HIF1A
16	51540001	51590000	-2.21	SNAPC1
16	51560001	51610000	-2.24	SNAPC1
16	55320001	55370000	-2.66	ADM
16	58560001	58610000	-2.21	SBF2
16	58580001	58630000	-2.32	SBF2
16	67040001	67090000	-2.28	LOC102412131
16	67040001	67090000	-2.28	LOC102412450
16	67040001	67090000	-2.28	LOC102412773
16	67040001	67090000	-2.28	LOC102413118
16	67060001	67110000	-2.21	LOC102412450
16	67060001	67110000	-2.21	LOC102412773
16	67060001	67110000	-2.21	LOC102413118
16	67060001	67110000	-2.21	LOC102408830
16	78180001	78230000	-2.23	LOC102414539
16	78200001	78250000	-2.31	LOC102414539
16	78220001	78270000	-2.44	LOC102414539
16	88440001	88490000	-2.21	TRIM44
16	90100001	90150000	-2.72	LOC102411413
16	90120001	90170000	-2.68	LMO2
16	90120001	90170000	-2.68	LOC102411413
16	90140001	90190000	-2.78	LMO2
16	90140001	90190000	-2.78	LOC102411413
16	90160001	90210000	-2.59	LMO2
16	90160001	90210000	-2.59	LOC102411413
17	6500001	6550000	-2.27	ARFIP1
17	6500001	6550000	-2.27	LOC102392817
17	6520001	6570000	-2.42	ARFIP1
17	6520001	6570000	-2.42	LOC102392817
17	6540001	6590000	-2.22	LOC102392593
17	6540001	6590000	-2.22	ARFIP1
17	6540001	6590000	-2.22	LOC102392817
17	17800001	17850000	-2.6	IL15
17	39180001	39230000	-2.84	LOC102409996
17	39200001	39250000	-2.46	LOC102409996
17	47940001	47990000	-2.18	AP1S3
17	47960001	48010000	-2.37	AP1S3
17	47980001	48030000	-2.43	AP1S3
17	48080001	48130000	-2.65	SCG2
17	48100001	48150000	-2.17	SCG2
17	50460001	50510000	-2.2	IKZF1
17	50480001	50530000	-2.3	IKZF1
17	50500001	50550000	-2.4	IKZF1
17	50520001	50570000	-2.35	IKZF1
17	53200001	53250000	-2.17	TMEM132B
17	71020001	71070000	-2.54	MYO18B
17	71040001	71090000	-2.61	MYO18B
17	71060001	71110000	-2.18	MYO18B
17	71060001	71110000	-2.18	ADRBK2
17	73240001	73290000	-2.22	PITPNB
17	73260001	73310000	-2.35	PITPNB
17	73280001	73330000	-2.21	PITPNB
17	73380001	73430000	-2.18	TTC28
17	73380001	73430000	-2.18	LOC102412029
17	73400001	73450000	-2.23	TTC28
17	73400001	73450000	-2.23	LOC102412029
17	73500001	73550000	-2.18	TTC28
17	73800001	73850000	-2.22	TTC28
17	74340001	74390000	-2.51	SEC14L4
17	74340001	74390000	-2.51	PES1
17	74340001	74390000	-2.51	LOC102411897
17	74360001	74410000	-2.7	SEC14L4
17	74360001	74410000	-2.7	LOC102411897
17	74360001	74410000	-2.7	SEC14L3
17	74380001	74430000	-2.77	SEC14L4
17	74380001	74430000	-2.77	LOC102411897
17	74380001	74430000	-2.77	SEC14L3
17	74380001	74430000	-2.77	MTFP1
17	74380001	74430000	-2.77	SEC14L2
18	7660001	7710000	-2.35	CLEC3A
18	7660001	7710000	-2.35	VAT1L
18	16160001	16210000	-2.47	RPL13
18	16160001	16210000	-2.47	SPG7
18	16180001	16230000	-2.7	SPG7
18	16220001	16270000	-2.48	ANKRD11
18	16260001	16310000	-2.18	ANKRD11
18	16280001	16330000	-2.24	ANKRD11
18	16300001	16350000	-2.24	ANKRD11
18	16320001	16370000	-2.28	ANKRD11
18	16340001	16390000	-2.36	SLC22A31
18	16340001	16390000	-2.36	CDH15
18	16780001	16830000	-2.87	ZC3H18
18	16800001	16850000	-2.94	LOC102389021
18	16800001	16850000	-2.94	ZC3H18
18	16820001	16870000	-2.78	LOC102389021
18	16820001	16870000	-2.78	ZC3H18
18	16820001	16870000	-2.78	ZFPM1
18	16840001	16890000	-2.96	ZFPM1
18	16860001	16910000	-2.95	ZFPM1
18	16880001	16930000	-2.59	ZFPM1
18	17160001	17210000	-3.08	BANP
18	17180001	17230000	-3.14	BANP
18	17200001	17250000	-3.12	BANP
18	17220001	17270000	-3.06	BANP
18	17240001	17290000	-2.96	BANP
18	17260001	17310000	-2.77	BANP
18	17480001	17530000	-2.23	LOC102403579
18	17480001	17530000	-2.23	PHKB
18	17500001	17550000	-2.46	PHKB
18	17520001	17570000	-2.76	PHKB
18	17540001	17590000	-2.57	PHKB
18	17560001	17610000	-2.24	PHKB
18	17580001	17630000	-2.17	PHKB
18	17660001	17710000	-2.53	PHKB
18	17660001	17710000	-2.53	ITFG1
18	17680001	17730000	-2.44	PHKB
18	17680001	17730000	-2.44	ITFG1
18	17700001	17750000	-2.5	PHKB
18	17700001	17750000	-2.5	ITFG1
18	17720001	17770000	-2.6	ITFG1
18	17740001	17790000	-2.49	ITFG1
18	17780001	17830000	-2.77	ITFG1
18	17800001	17850000	-3.06	ITFG1
18	17820001	17870000	-2.52	ITFG1
18	58200001	58250000	-2.52	GRIK5
18	58220001	58270000	-2.72	ATP1A3
18	58220001	58270000	-2.72	GRIK5
18	58240001	58290000	-2.46	RABAC1
18	58240001	58290000	-2.46	ATP1A3
18	58240001	58290000	-2.46	GRIK5
19	11900001	11950000	-2.36	LRRC70
19	11920001	11970000	-2.7	LRRC70
19	11940001	11990000	-2.75	LRRC70
19	29480001	29530000	-2.88	TRNAS-GGA
19	29500001	29550000	-2.35	TRNAS-GGA
19	35880001	35930000	-2.3	MTMR12
19	35900001	35950000	-2.28	MTMR12
19	35920001	35970000	-2.35	MTMR12
19	35940001	35990000	-2.76	MTMR12
19	35960001	36010000	-2.89	LOC102408846
19	35960001	36010000	-2.89	MTMR12
19	35980001	36030000	-2.84	LOC102408846
19	35980001	36030000	-2.84	GOLPH3
19	36000001	36050000	-2.7	LOC102408846
19	36000001	36050000	-2.7	GOLPH3
20	9020001	9070000	-2.5	ADAMTS17
20	9040001	9090000	-2.91	ADAMTS17
20	19200001	19250000	-2.25	AGBL1
20	28600001	28650000	-2.5	TRNAC-ACA
20	28600001	28650000	-2.5	FAH
20	28600001	28650000	-2.5	LOC102396555
20	28620001	28670000	-2.83	TRNAC-ACA
20	28620001	28670000	-2.83	TRNAG-CCC
20	28620001	28670000	-2.83	LOC102396555
20	28640001	28690000	-2.87	TRNAG-CCC
20	28640001	28690000	-2.87	LOC102396759
20	28640001	28690000	-2.87	LOC102396555
20	28660001	28710000	-2.95	TRNAG-CCC
20	28660001	28710000	-2.95	LOC102396759
20	28660001	28710000	-2.95	LOC102396555
20	28720001	28770000	-2.58	ARNT2
20	28740001	28790000	-2.94	ARNT2
20	28760001	28810000	-3.02	ARNT2
20	28780001	28830000	-2.97	ARNT2
20	28800001	28850000	-2.93	ARNT2
20	28820001	28870000	-2.71	ARNT2
20	31180001	31230000	-2.25	FAM189A1
20	31200001	31250000	-2.41	FAM189A1
20	31220001	31270000	-2.35	FAM189A1
20	31240001	31290000	-2.22	FAM189A1
20	31260001	31310000	-2.19	FAM189A1
20	31280001	31330000	-2.22	FAM189A1
20	31360001	31410000	-2.57	NDNL2
20	31360001	31410000	-2.57	FAM189A1
20	31380001	31430000	-2.73	FAM189A1
20	31400001	31450000	-2.72	FAM189A1
20	31400001	31450000	-2.72	APBA2
20	31420001	31470000	-2.7	FAM189A1
20	31420001	31470000	-2.7	APBA2
20	31440001	31490000	-2.54	APBA2
20	31460001	31510000	-2.23	APBA2
20	31740001	31790000	-2.27	LOC102406739
20	31760001	31810000	-2.5	LOC102406739
20	31780001	31830000	-2.62	LOC102406739
20	31980001	32030000	-2.22	TRPM1
20	38260001	38310000	-2.4	TRNAG-CCC
20	38280001	38330000	-2.38	TRNAG-CCC
20	42640001	42690000	-2.44	GALNTL6
20	42660001	42710000	-2.23	GALNTL6
20	45760001	45810000	-2.43	AP4S1
20	45760001	45810000	-2.43	STRN3
20	45780001	45830000	-2.7	AP4S1
20	45780001	45830000	-2.7	STRN3
20	45800001	45850000	-2.46	AP4S1
20	45800001	45850000	-2.46	STRN3
20	45820001	45870000	-2.24	STRN3
20	45840001	45890000	-2.2	STRN3
20	49840001	49890000	-2.53	LOC102412235
20	49860001	49910000	-2.34	LOC102412235
20	78060001	78110000	-2.26	LOC102415280
20	78060001	78110000	-2.26	GPR132
20	78080001	78130000	-2.21	CDCA4
20	78080001	78130000	-2.21	GPR132
21	50800001	50850000	-2.3	LOC102394378
21	50800001	50850000	-2.3	ANAPC16
21	50800001	50850000	-2.3	ASCC1
21	50820001	50870000	-2.29	LOC102394378
21	50820001	50870000	-2.29	ANAPC16
21	50820001	50870000	-2.29	ASCC1
21	50840001	50890000	-2.18	ANAPC16
21	50840001	50890000	-2.18	ASCC1
21	52240001	52290000	-2.35	FAM107A
21	52240001	52290000	-2.35	ACOX2
21	52260001	52310000	-2.43	ACOX2
21	52260001	52310000	-2.43	KCTD6
21	52380001	52430000	-2.52	PXK
21	52400001	52450000	-2.62	RPP14
21	52400001	52450000	-2.62	PXK
21	52420001	52470000	-2.34	RPP14
21	52420001	52470000	-2.34	ABHD6
21	52420001	52470000	-2.34	PXK
21	52480001	52530000	-2.2	ABHD6
21	52480001	52530000	-2.2	DNASE1L3
21	52500001	52550000	-2.32	ABHD6
21	52500001	52550000	-2.32	DNASE1L3
21	52520001	52570000	-2.56	TRNAG-CCC
21	52520001	52570000	-2.56	FLNB
21	52520001	52570000	-2.56	DNASE1L3
21	52540001	52590000	-2.51	TRNAG-CCC
21	52540001	52590000	-2.51	FLNB
21	52540001	52590000	-2.51	DNASE1L3
21	52560001	52610000	-2.4	FLNB
21	69780001	69830000	-2.26	MKRN2
21	69780001	69830000	-2.26	RAF1
21	69800001	69850000	-2.75	MKRN2
21	69800001	69850000	-2.75	RAF1
21	69820001	69870000	-2.63	LOC102413901
21	69820001	69870000	-2.63	MKRN2
21	69820001	69870000	-2.63	LOC102414229
21	69840001	69890000	-2.49	LOC102413901
21	69840001	69890000	-2.49	MKRN2
21	69840001	69890000	-2.49	LOC102414229
21	70080001	70130000	-2.23	NAP1L3
21	70080001	70130000	-2.23	FAM133A
21	70100001	70150000	-2.43	NAP1L3
21	70100001	70150000	-2.43	FAM133A
21	70120001	70170000	-2.31	FAM133A
21	70140001	70190000	-2.3	FAM133A
21	70160001	70210000	-2.25	LOC102415450
21	70160001	70210000	-2.25	FAM133A
22	4240001	4290000	-2.35	KIF2A
22	4260001	4310000	-2.23	KIF2A
22	4320001	4370000	-2.27	DIMT1
22	4320001	4370000	-2.27	IPO11
22	4340001	4390000	-2.49	IPO11
22	4360001	4410000	-2.33	IPO11
22	28680001	28730000	-2.55	LOC102391753
22	28700001	28750000	-2.67	LOC102391753
22	28700001	28750000	-2.67	ZNF397
22	28720001	28770000	-2.67	ZNF397
22	28720001	28770000	-2.67	ZSCAN30
22	28740001	28790000	-2.63	ZNF397
22	28740001	28790000	-2.63	ZSCAN30
22	28740001	28790000	-2.63	LOC102416345
22	28760001	28810000	-2.86	ZSCAN30
22	28760001	28810000	-2.86	LOC102416345
22	28760001	28810000	-2.86	LOC102392092
22	28780001	28830000	-3.24	LOC102416345
22	28780001	28830000	-3.24	LOC102392092
22	28780001	28830000	-3.24	ZNF24
22	28800001	28850000	-3.36	ZNF396
22	28800001	28850000	-3.36	LOC102392092
22	28800001	28850000	-3.36	ZNF24
22	28820001	28870000	-2.92	ZNF396
22	28820001	28870000	-2.92	ZNF24
22	28840001	28890000	-2.19	ZNF396
23	6860001	6910000	-2.87	RBFOX1
23	6880001	6930000	-2.84	RBFOX1
23	6900001	6950000	-2.64	RBFOX1
23	6920001	6970000	-2.4	RBFOX1
23	10480001	10530000	-2.3	FSTL5
23	10500001	10550000	-2.66	FSTL5
23	10520001	10570000	-2.78	FSTL5
23	10540001	10590000	-2.53	FSTL5
23	10600001	10650000	-2.4	FSTL5
23	10620001	10670000	-3.06	FSTL5
23	10640001	10690000	-3.45	FSTL5
23	10660001	10710000	-3.34	FSTL5
23	11260001	11310000	-2.28	LOC102395383
23	11260001	11310000	-2.28	ERCC4
23	11280001	11330000	-2.72	ERCC4
23	11300001	11350000	-2.85	ERCC4
23	11320001	11370000	-2.82	ERCC4
23	24220001	24270000	-2.4	LOC102403685
23	24220001	24270000	-2.4	LOC102404003
23	24240001	24290000	-2.54	LOC102404003
23	24260001	24310000	-2.52	LOC102404003
23	24280001	24330000	-2.37	LOC102404003
23	24380001	24430000	-2.23	LOC102404003
23	24400001	24450000	-2.49	LOC102404003
24	29240001	29290000	-2.19	LOC102416307
24	29240001	29290000	-2.19	HPS6
24	29240001	29290000	-2.19	LOC102395713
24	29260001	29310000	-2.39	LOC102395713
24	29280001	29330000	-2.52	LOC102395713
24	29300001	29350000	-2.27	LOC102395713
24	38180001	38230000	-2.32	SORCS3
24	53480001	53530000	-2.35	LOC102390930
24	53940001	53990000	-2.18	TRNAY-AUA
24	53940001	53990000	-2.18	DAPK1
24	53960001	54010000	-2.26	TRNAY-AUA
24	53960001	54010000	-2.26	DAPK1
24	53980001	54030000	-2.59	DAPK1
24	54000001	54050000	-2.57	DAPK1
24	66560001	66610000	-2.78	LOC102410292
24	66580001	66630000	-3.11	LOC102410292
24	66600001	66650000	-3.02	LOC102410292

## Sheet: Table S15
Supplementary table 15. KEGG pathway analysis of candidate genes in river buffalo.
#Term	ID	Input number	Corrected P-Value	Input	Hyperlink
Thyroid hormone signaling pathway	hsa04919	11	7.51986e-06	MTOR|AKT3|THRA|DSC1|HIF1A|HRAS|TBC1D4|ATP1A3|MED24|PIK3CG|NOTCH1|	http://www.genome.jp/kegg-bin/show_pathway?hsa04919/hsa:10000%09red/hsa:1827%09red/hsa:7067%09red/hsa:5294%09red/hsa:478%09red/hsa:3265%09red/hsa:9882%09red/hsa:2475%09red/hsa:9862%09red/hsa:4851%09red/hsa:3091%09red
Jak-STAT signaling pathway	hsa04630	12	1.58716e-05	MTOR|IL15|AKT3|PIK3CG|STAT2|IL20|HRAS|IL23A|PIAS1|IL19|SOCS3|IFNG|	http://www.genome.jp/kegg-bin/show_pathway?hsa04630/hsa:3600%09red/hsa:51561%09red/hsa:3458%09red/hsa:6773%09red/hsa:10000%09red/hsa:8554%09red/hsa:5294%09red/hsa:50604%09red/hsa:3265%09red/hsa:2475%09red/hsa:29949%09red/hsa:9021%09red
Glioma	hsa05214	8	3.8471e-05	MTOR|AKT3|PIK3CG|LOC102406311|HRAS|EGF|CDK6|CAMK2B|	http://www.genome.jp/kegg-bin/show_pathway?hsa05214/hsa:1021%09red/hsa:10000%09red/hsa:816%09red/hsa:5294%09red/hsa:1029%09red/hsa:1950%09red/hsa:3265%09red/hsa:2475%09red
Pathways in cancer	hsa05200	18	4.12087e-05	AKT3|CTNNA3|MTOR|COL4A4|ARNT2|COL4A1|CDK6|DAPK1|PIK3CG|LOC102406311|HIF1A|EPAS1|HRAS|EGF|TCF7L2|CASP3|CDKN2B|LEF1|	http://www.genome.jp/kegg-bin/show_pathway?hsa05200/hsa:1021%09red/hsa:2034%09red/hsa:836%09red/hsa:1030%09red/hsa:1282%09red/hsa:10000%09red/hsa:1286%09red/hsa:51176%09red/hsa:29119%09red/hsa:1612%09red/hsa:5294%09red/hsa:1029%09red/hsa:9915%09red/hsa:1950%09red/hsa:3265%09red/hsa:2475%09red/hsa:6934%09red/hsa:3091%09red
Endometrial cancer	hsa05213	7	8.66263e-05	LEF1|AKT3|PIK3CG|CTNNA3|HRAS|EGF|TCF7L2|	http://www.genome.jp/kegg-bin/show_pathway?hsa05213/hsa:10000%09red/hsa:51176%09red/hsa:29119%09red/hsa:5294%09red/hsa:1950%09red/hsa:3265%09red/hsa:6934%09red
Hepatitis C	hsa05160	10	0.000111624	IRF7|AKT3|LOC102394590|PIK3CG|STAT2|PPP2R1B|HRAS|EGF|PIAS1|SOCS3|	http://www.genome.jp/kegg-bin/show_pathway?hsa05160/hsa:3665%09red/hsa:6773%09red/hsa:10000%09red/hsa:8554%09red/hsa:5294%09red/hsa:4938%09red/hsa:1950%09red/hsa:3265%09red/hsa:5519%09red/hsa:9021%09red
Adrenergic signaling in cardiomyocytes	hsa04261	10	0.000246823	LOC102390411|AKT3|CACNA2D1|KCNQ1|PIK3CG|RPS6KA5|PPP2R1B|MYL3|ATP1A3|CAMK2B|	http://www.genome.jp/kegg-bin/show_pathway?hsa04261/hsa:5519%09red/hsa:10000%09red/hsa:816%09red/hsa:9252%09red/hsa:5294%09red/hsa:4634%09red/hsa:781%09red/hsa:478%09red/hsa:7168%09red/hsa:3784%09red
Choline metabolism in cancer	hsa05231	8	0.000508217	DGKG|MTOR|AKT3|PIK3CG|SLC44A5|HIF1A|HRAS|EGF|	http://www.genome.jp/kegg-bin/show_pathway?hsa05231/hsa:1608%09red/hsa:10000%09red/hsa:5294%09red/hsa:1950%09red/hsa:3265%09red/hsa:204962%09red/hsa:2475%09red/hsa:3091%09red
Osteoclast differentiation	hsa04380	9	0.00051209	AKT3|SYK|PIK3CG|STAT2|FOSL2|SOCS3|IFNG|FYN|LOC102393811	http://www.genome.jp/kegg-bin/show_pathway?hsa04380/hsa:3458%09red/hsa:6773%09red/hsa:10000%09red/hsa:2534%09red/hsa:5294%09red/hsa:2355%09red/hsa:6850%09red/hsa:7006%09red/hsa:9021%09red
Phospholipase D signaling pathway	hsa04072	9	0.00088436	DGKG|MTOR|GRM3|AKT3|SYK|PIK3CG|HRAS|EGF|FYN|	http://www.genome.jp/kegg-bin/show_pathway?hsa04072/hsa:1608%09red/hsa:10000%09red/hsa:2534%09red/hsa:5294%09red/hsa:1950%09red/hsa:3265%09red/hsa:6850%09red/hsa:2475%09red/hsa:2913%09red
Non-small cell lung cancer	hsa05223	6	0.000904158	AKT3|PIK3CG|LOC102406311|HRAS|EGF|CDK6|	http://www.genome.jp/kegg-bin/show_pathway?hsa05223/hsa:10000%09red/hsa:1021%09red/hsa:5294%09red/hsa:1029%09red/hsa:1950%09red/hsa:3265%09red
Acute myeloid leukemia	hsa05221	6	0.000978755	LEF1|MTOR|AKT3|PIK3CG|HRAS|TCF7L2|	http://www.genome.jp/kegg-bin/show_pathway?hsa05221/hsa:10000%09red/hsa:5294%09red/hsa:51176%09red/hsa:3265%09red/hsa:2475%09red/hsa:6934%09red
EGF receptor signaling pathway	P00018	8	0.00100856	AKT3|PRKCE|PEBP1|PIK3CG|STAT2|HRAS|EGF|BTC|	http://www.pantherdb.org/pathway/pathwayDiagram.jsp?catAccession=P00018
ErbB signaling pathway	hsa04012	7	0.00128712	MTOR|AKT3|PIK3CG|HRAS|EGF|BTC|CAMK2B|	http://www.genome.jp/kegg-bin/show_pathway?hsa04012/hsa:685%09red/hsa:10000%09red/hsa:816%09red/hsa:5294%09red/hsa:1950%09red/hsa:3265%09red/hsa:2475%09red
Prostate cancer	hsa05215	7	0.00135751	LEF1|MTOR|AKT3|PIK3CG|HRAS|EGF|TCF7L2|	http://www.genome.jp/kegg-bin/show_pathway?hsa05215/hsa:10000%09red/hsa:51176%09red/hsa:5294%09red/hsa:1950%09red/hsa:3265%09red/hsa:2475%09red/hsa:6934%09red
Protein digestion and absorption	hsa04974	7	0.00143301	COL4A4|KCNQ1|COL4A1|COL24A1|SLC7A9|COL6A6|ATP1A3|	http://www.genome.jp/kegg-bin/show_pathway?hsa04974/hsa:1286%09red/hsa:1282%09red/hsa:478%09red/hsa:255631%09red/hsa:3784%09red/hsa:11136%09red/hsa:131873%09red
Angiogenesis	P00005	9	0.00151355	JAG2|AKT3|PRKCE|PIK3CG|HIF1A|HRAS|TCF7L2|RHOC|NOTCH1|	http://www.pantherdb.org/pathway/pathwayDiagram.jsp?catAccession=P00005
Bladder cancer	hsa05219	5	0.001845	HRAS|RPS6KA5|DAPK1|LOC102406311|EGF|	http://www.genome.jp/kegg-bin/show_pathway?hsa05219/hsa:9252%09red/hsa:1950%09red/hsa:3265%09red/hsa:1029%09red/hsa:1612%09red
Renal cell carcinoma	hsa05211	6	0.00200487	AKT3|HIF1A|PIK3CG|EPAS1|HRAS|ARNT2|	http://www.genome.jp/kegg-bin/show_pathway?hsa05211/hsa:2034%09red/hsa:10000%09red/hsa:5294%09red/hsa:9915%09red/hsa:3265%09red/hsa:3091%09red
Endocrine resistance	hsa01522	7	0.00210339	JAG2|MTOR|AKT3|PIK3CG|LOC102406311|HRAS|NOTCH1|	http://www.genome.jp/kegg-bin/show_pathway?hsa01522/hsa:10000%09red/hsa:5294%09red/hsa:1029%09red/hsa:3714%09red/hsa:3265%09red/hsa:2475%09red/hsa:4851%09red
AGE-RAGE signaling pathway in diabetic complications	hsa04933	7	0.00260352	COL4A4|CASP3|PRKCE|PIK3CG|COL4A1|HRAS|AKT3|	http://www.genome.jp/kegg-bin/show_pathway?hsa04933/hsa:1286%09red/hsa:836%09red/hsa:1282%09red/hsa:10000%09red/hsa:5294%09red/hsa:3265%09red/hsa:5581%09red
Melanoma	hsa05218	6	0.00261981	AKT3|PIK3CG|LOC102406311|HRAS|EGF|CDK6|	http://www.genome.jp/kegg-bin/show_pathway?hsa05218/hsa:10000%09red/hsa:1021%09red/hsa:5294%09red/hsa:1029%09red/hsa:1950%09red/hsa:3265%09red
Ionotropic glutamate receptor pathway	P00037	5	0.00263156	GRIK5|GRM3|SLC1A3|CAMK2B|LOC102402088|	http://www.pantherdb.org/pathway/pathwayDiagram.jsp?catAccession=P00037
Measles	hsa05162	8	0.00274228	IRF7|AKT3|LOC102394590|PIK3CG|STAT2|CDK6|IFNG|FYN|	http://www.genome.jp/kegg-bin/show_pathway?hsa05162/hsa:3665%09red/hsa:3458%09red/hsa:6773%09red/hsa:10000%09red/hsa:2534%09red/hsa:5294%09red/hsa:4938%09red/hsa:1021%09red
HIF-1 signaling pathway	hsa04066	7	0.00284131	MTOR|AKT3|PIK3CG|HIF1A|EGF|IFNG|CAMK2B|	http://www.genome.jp/kegg-bin/show_pathway?hsa04066/hsa:3458%09red/hsa:10000%09red/hsa:816%09red/hsa:5294%09red/hsa:1950%09red/hsa:2475%09red/hsa:3091%09red
Adherens junction	hsa04520	6	0.00305828	LEF1|MLLT4|CTNNA3|ASIP|TCF7L2|FYN|	http://www.genome.jp/kegg-bin/show_pathway?hsa04520/hsa:4301%09red/hsa:2534%09red/hsa:51176%09red/hsa:56288%09red/hsa:29119%09red/hsa:6934%09red
Hypoxia response via HIF activation	P00030	4	0.00335557	PIK3CG|HIF1A|AKT3|MTOR|	http://www.pantherdb.org/pathway/pathwayDiagram.jsp?catAccession=P00030
Insulin resistance	hsa04931	7	0.00367786	MTOR|AKT3|PRKCE|PIK3CG|SLC27A4|TBC1D4|SOCS3|	http://www.genome.jp/kegg-bin/show_pathway?hsa04931/hsa:5581%09red/hsa:10000%09red/hsa:5294%09red/hsa:9882%09red/hsa:2475%09red/hsa:10999%09red/hsa:9021%09red
TNF signaling pathway	hsa04668	7	0.00381814	IL15|AKT3|DNM1L|PIK3CG|RPS6KA5|CASP3|SOCS3|	http://www.genome.jp/kegg-bin/show_pathway?hsa04668/hsa:10059%09red/hsa:3600%09red/hsa:836%09red/hsa:10000%09red/hsa:9252%09red/hsa:5294%09red/hsa:9021%09red
Cholinergic synapse	hsa04725	7	0.00398783	AKT3|KCNQ1|PIK3CG|KCNQ5|HRAS|CAMK2B|FYN|	http://www.genome.jp/kegg-bin/show_pathway?hsa04725/hsa:10000%09red/hsa:56479%09red/hsa:816%09red/hsa:2534%09red/hsa:5294%09red/hsa:3784%09red/hsa:3265%09red
Alzheimer disease-presenilin pathway	P00004	7	0.00414335	LEF1|MLLT4|MMP16|PSEN1|APBB2|TCF7L2|NOTCH1|	http://www.pantherdb.org/pathway/pathwayDiagram.jsp?catAccession=P00004
Cadherin signaling pathway	P00012	8	0.00495966	LEF1|FAT3|CTNNA3|TCF7L2|LOC102410729|CDH12|FYN|CDH15|	http://www.pantherdb.org/pathway/pathwayDiagram.jsp?catAccession=P00012
Heterotrimeric G-protein signaling pathway-Gq alpha and Go alpha mediated pathway	P00027	7	0.00521797	DRD4|GRM3|ADRBK2|PRKCE|GPSM1|GPR45|RGS6|	http://www.pantherdb.org/pathway/pathwayDiagram.jsp?catAccession=P00027
Small cell lung cancer	hsa05222	6	0.00556419	COL4A4|CDK6|COL4A1|PIK3CG|AKT3|CDKN2B|	http://www.genome.jp/kegg-bin/show_pathway?hsa05222/hsa:1286%09red/hsa:1030%09red/hsa:1282%09red/hsa:1021%09red/hsa:5294%09red/hsa:10000%09red
Neurotrophin signaling pathway	hsa04722	7	0.00561862	AKT3|PIK3CG|RPS6KA5|PSEN1|IRAK3|HRAS|CAMK2B|	http://www.genome.jp/kegg-bin/show_pathway?hsa04722/hsa:11213%09red/hsa:10000%09red/hsa:816%09red/hsa:9252%09red/hsa:5294%09red/hsa:5663%09red/hsa:3265%09red
Sphingolipid signaling pathway	hsa04071	7	0.00581045	AKT3|PRKCE|PIK3CG|PPP2R1B|SGMS2|HRAS|FYN|	http://www.genome.jp/kegg-bin/show_pathway?hsa04071/hsa:166929%09red/hsa:5581%09red/hsa:10000%09red/hsa:5294%09red/hsa:2534%09red/hsa:3265%09red/hsa:5519%09red
Focal adhesion	hsa04510	9	0.00658483	COL4A4|AKT3|COL4A1|FLNB|PIK3CG|HRAS|EGF|COL6A6|FYN|	http://www.genome.jp/kegg-bin/show_pathway?hsa04510/hsa:1286%09red/hsa:1282%09red/hsa:10000%09red/hsa:2534%09red/hsa:5294%09red/hsa:131873%09red/hsa:1950%09red/hsa:3265%09red/hsa:2317%09red
Colorectal cancer	hsa05210	5	0.00775411	AKT3|PIK3CG|CASP3|TCF7L2|LEF1|	http://www.genome.jp/kegg-bin/show_pathway?hsa05210/hsa:6934%09red/hsa:836%09red/hsa:51176%09red/hsa:5294%09red/hsa:10000%09red
Pancreatic cancer	hsa05212	5	0.00962684	CDK6|AKT3|PIK3CG|LOC102406311|EGF|	http://www.genome.jp/kegg-bin/show_pathway?hsa05212/hsa:1021%09red/hsa:1950%09red/hsa:5294%09red/hsa:10000%09red/hsa:1029%09red
Central carbon metabolism in cancer	hsa05230	5	0.0100501	AKT3|PIK3CG|HIF1A|HRAS|MTOR|	http://www.genome.jp/kegg-bin/show_pathway?hsa05230/hsa:2475%09red/hsa:10000%09red/hsa:5294%09red/hsa:3091%09red/hsa:3265%09red
Fc epsilon RI signaling pathway	hsa04664	5	0.0104957	AKT3|PIK3CG|HRAS|SYK|FYN|	http://www.genome.jp/kegg-bin/show_pathway?hsa04664/hsa:2534%09red/hsa:5294%09red/hsa:10000%09red/hsa:3265%09red/hsa:6850%09red
Tight junction	hsa04530	7	0.0107595	MLLT4|AKT3|PRKCE|PPP2R1B|CTNNA3|HRAS|ASIP|	http://www.genome.jp/kegg-bin/show_pathway?hsa04530/hsa:56288%09red/hsa:10000%09red/hsa:29119%09red/hsa:4301%09red/hsa:3265%09red/hsa:5519%09red/hsa:5581%09red
Notch signaling pathway	P00045	4	0.0108194	PSEN1|JAG2|NOTCH1|NUMB|	http://www.pantherdb.org/pathway/pathwayDiagram.jsp?catAccession=P00045
FGF signaling pathway	P00021	6	0.011281	AKT3|PRKCE|PEBP1|PIK3CG|PPP2R1B|HRAS|	http://www.pantherdb.org/pathway/pathwayDiagram.jsp?catAccession=P00021
T cell receptor signaling pathway	hsa04660	6	0.0121672	AKT3|PIK3CG|HRAS|IFNG|FYN|LOC102393811|	http://www.genome.jp/kegg-bin/show_pathway?hsa04660/hsa:3458%09red/hsa:10000%09red/hsa:5294%09red/hsa:2534%09red/hsa:3265%09red/hsa:7006%09red
Hepatitis B	hsa05161	7	0.0133507	IRF7|AKT3|CDK6|PIK3CG|STAT2|HRAS|CASP3|	http://www.genome.jp/kegg-bin/show_pathway?hsa05161/hsa:3665%09red/hsa:6773%09red/hsa:10000%09red/hsa:5294%09red/hsa:836%09red/hsa:3265%09red/hsa:1021%09red
Chronic myeloid leukemia	hsa05220	5	0.0133507	AKT3|HRAS|PIK3CG|LOC102406311|CDK6|	http://www.genome.jp/kegg-bin/show_pathway?hsa05220/hsa:1021%09red/hsa:10000%09red/hsa:5294%09red/hsa:3265%09red/hsa:1029%09red
Endothelin signaling pathway	P00019	5	0.0157085	PIK3CG|PRKCE|AKT3|LOC102390736|LOC102400057_LOC102399180|	http://www.pantherdb.org/pathway/pathwayDiagram.jsp?catAccession=P00019
p53 pathway	P00059	5	0.0170442	AKT3|PIK3CG|LOC102406311|CDKN2B|BAI3|	http://www.pantherdb.org/pathway/pathwayDiagram.jsp?catAccession=P00059
@@Notch signaling pathway	hsa04330	4	0.017458	PSEN1|JAG2|NOTCH1|NUMB|	http://www.genome.jp/kegg-bin/show_pathway?hsa04330/hsa:5663%09red/hsa:8650%09red/hsa:4851%09red/hsa:3714%09red
PI3K-Akt signaling pathway	hsa04151	11	0.017458	MTOR|COL4A4|AKT3|SYK|COL4A1|PIK3CG|PPP2R1B|HRAS|EGF|COL6A6|CDK6|	http://www.genome.jp/kegg-bin/show_pathway?hsa04151/hsa:1286%09red/hsa:1282%09red/hsa:10000%09red/hsa:1021%09red/hsa:6850%09red/hsa:5294%09red/hsa:1950%09red/hsa:3265%09red/hsa:5519%09red/hsa:2475%09red/hsa:131873%09red
Type II diabetes mellitus	hsa04930	4	0.017458	PIK3CG|SOCS3|MTOR|PRKCE|	http://www.genome.jp/kegg-bin/show_pathway?hsa04930/hsa:2475%09red/hsa:5294%09red/hsa:5581%09red/hsa:9021%09red
EGFR tyrosine kinase inhibitor resistance	hsa01521	5	0.0184253	AKT3|PIK3CG|HRAS|EGF|MTOR|	http://www.genome.jp/kegg-bin/show_pathway?hsa01521/hsa:2475%09red/hsa:1950%09red/hsa:5294%09red/hsa:10000%09red/hsa:3265%09red
Cocaine addiction	hsa05030	4	0.0184253	GRM3|GPSM1|LOC102399061|LOC102402088|	http://www.genome.jp/kegg-bin/show_pathway?hsa05030/hsa:26086%09red/hsa:2904%09red/hsa:2913%09red/hsa:1020%09red
N-Glycan biosynthesis	hsa00510	4	0.0184253	LOC102411005|ALG9|ALG12|ALG14|	http://www.genome.jp/kegg-bin/show_pathway?hsa00510/hsa:79087%09red/hsa:79796%09red/hsa:10905%09red/hsa:199857%09red
MicroRNAs in cancer	hsa05206	10	0.0195188	MTOR|CASP3|RPS6KA5|PRKCE|LOC102406311|MMP16|LOC102390411|HRAS|CDK6|NOTCH1|	http://www.genome.jp/kegg-bin/show_pathway?hsa05206/hsa:836%09red/hsa:5581%09red/hsa:1021%09red/hsa:9252%09red/hsa:1029%09red/hsa:7168%09red/hsa:4325%09red/hsa:3265%09red/hsa:2475%09red/hsa:4851%09red
Proteoglycans in cancer	hsa05205	8	0.0196305	MTOR|CASP3|FLNB|PIK3CG|HIF1A|HRAS|AKT3|CAMK2B|	http://www.genome.jp/kegg-bin/show_pathway?hsa05205/hsa:836%09red/hsa:10000%09red/hsa:816%09red/hsa:5294%09red/hsa:2317%09red/hsa:3265%09red/hsa:2475%09red/hsa:3091%09red
Viral carcinogenesis	hsa05203	8	0.0196305	IRF7|CASP3|SYK|PIK3CG|LOC102406311|HRAS|CDK6|CDKN2B|	http://www.genome.jp/kegg-bin/show_pathway?hsa05203/hsa:3665%09red/hsa:1030%09red/hsa:1021%09red/hsa:5294%09red/hsa:836%09red/hsa:1029%09red/hsa:3265%09red/hsa:6850%09red
Integrin signalling pathway	P00034	7	0.0212983	COL4A4|COL4A1|FLNB|PIK3CG|HRAS|RHOC|FYN|	http://www.pantherdb.org/pathway/pathwayDiagram.jsp?catAccession=P00034
Interleukin signaling pathway	P00036	5	0.0236866	MTOR|IL15|AKT3|IL23A|STAT2|	http://www.pantherdb.org/pathway/pathwayDiagram.jsp?catAccession=P00036
Huntington disease	P00029	6	0.0240434	GRIK5|AKT3|LOC102402088|LOC102390930|CAPN10|CASP3|	http://www.pantherdb.org/pathway/pathwayDiagram.jsp?catAccession=P00029
Dopaminergic synapse	hsa04728	6	0.0262161	DRD4|AKT3|LOC102402088|KIF5C|PPP2R1B|CAMK2B|	http://www.genome.jp/kegg-bin/show_pathway?hsa04728/hsa:10000%09red/hsa:5519%09red/hsa:1815%09red/hsa:816%09red/hsa:3800%09red/hsa:2904%09red
Interferon-gamma signaling pathway	P00035	3	0.0269185	IFNG|SOCS3|PIAS1|	http://www.pantherdb.org/pathway/pathwayDiagram.jsp?catAccession=P00035
Influenza A	hsa05164	7	0.0282676	IRF7|AKT3|LOC102394590|PIK3CG|STAT2|SOCS3|IFNG|	http://www.genome.jp/kegg-bin/show_pathway?hsa05164/hsa:3665%09red/hsa:3458%09red/hsa:6773%09red/hsa:10000%09red/hsa:5294%09red/hsa:4938%09red/hsa:9021%09red
Axon guidance	hsa04360	7	0.0282676	LOC102399061|PIK3CG|HRAS|SEMA5A|ROBO1|FYN|CAMK2B|	http://www.genome.jp/kegg-bin/show_pathway?hsa04360/hsa:1020%09red/hsa:816%09red/hsa:2534%09red/hsa:6091%09red/hsa:5294%09red/hsa:3265%09red/hsa:9037%09red
Thyroid cancer	hsa05216	3	0.0288554	LEF1|HRAS|TCF7L2|	http://www.genome.jp/kegg-bin/show_pathway?hsa05216/hsa:51176%09red/hsa:6934%09red/hsa:3265%09red
Natural killer cell mediated cytotoxicity	hsa04650	6	0.0299996	CASP3|SYK|PIK3CG|HRAS|IFNG|FYN|	http://www.genome.jp/kegg-bin/show_pathway?hsa04650/hsa:836%09red/hsa:3458%09red/hsa:5294%09red/hsa:2534%09red/hsa:3265%09red/hsa:6850%09red
Circadian entrainment	hsa04713	5	0.0301361	LOC102400057_LOC102399180|RPS6KA5|LOC102390736|CAMK2B|LOC102402088|	http://www.genome.jp/kegg-bin/show_pathway?hsa04713/hsa:816%09red/hsa:2904%09red/hsa:9252%09red/hsa:55811%09red/hsa:2977%09red
Tuberculosis	hsa05152	7	0.0301987	NFYA|AKT3|SYK|IFNG|IL23A|CASP3|CAMK2B|	http://www.genome.jp/kegg-bin/show_pathway?hsa05152/hsa:836%09red/hsa:51561%09red/hsa:3458%09red/hsa:10000%09red/hsa:816%09red/hsa:4800%09red/hsa:6850%09red
Ubiquitin mediated proteolysis	hsa04120	6	0.0315813	LOC102403685|FANCL|UBE2H|PIAS1|SOCS3|UBE2U|	http://www.genome.jp/kegg-bin/show_pathway?hsa04120/hsa:8554%09red/hsa:7324%09red/hsa:7328%09red/hsa:55120%09red/hsa:9021%09red/hsa:148581%09red
Neuroactive ligand-receptor interaction	hsa04080	9	0.0319355	DRD4|GRIK5|GRM3|LOC102402088|THRA|TSPO|ASIP|PTH1R|LOC102389021|	http://www.genome.jp/kegg-bin/show_pathway?hsa04080/hsa:706%09red/hsa:1815%09red/hsa:7201%09red/hsa:7067%09red/hsa:5745%09red/hsa:56288%09red/hsa:2913%09red/hsa:2904%09red/hsa:2901%09red
FAS signaling pathway	P00020	3	0.0327233	CASP3|PARP3|FAF1|	http://www.pantherdb.org/pathway/pathwayDiagram.jsp?catAccession=P00020
Insulin signaling pathway	hsa04910	6	0.0330015	MTOR|AKT3|PHKB|PIK3CG|HRAS|SOCS3|	http://www.genome.jp/kegg-bin/show_pathway?hsa04910/hsa:10000%09red/hsa:5257%09red/hsa:5294%09red/hsa:3265%09red/hsa:2475%09red/hsa:9021%09red
VEGF signaling pathway	P00056	4	0.0334382	PIK3CG|HIF1A|HRAS|PRKCE|	http://www.pantherdb.org/pathway/pathwayDiagram.jsp?catAccession=P00056
Herpes simplex infection	hsa05168	7	0.0347526	IRF7|IL15|CASP3|LOC102394590|IFNG|STAT2|SOCS3|	http://www.genome.jp/kegg-bin/show_pathway?hsa05168/hsa:3600%09red/hsa:3665%09red/hsa:3458%09red/hsa:6773%09red/hsa:836%09red/hsa:4938%09red/hsa:9021%09red
Amoebiasis	hsa05146	5	0.0348006	PIK3CG|COL4A4|CASP3|IFNG|COL4A1|	http://www.genome.jp/kegg-bin/show_pathway?hsa05146/hsa:1286%09red/hsa:836%09red/hsa:5294%09red/hsa:1282%09red/hsa:3458%09red
Longevity regulating pathway - multiple species	hsa04213	4	0.0360236	AKT3|PIK3CG|HRAS|MTOR|	http://www.genome.jp/kegg-bin/show_pathway?hsa04213/hsa:2475%09red/hsa:5294%09red/hsa:10000%09red/hsa:3265%09red
Metabotropic glutamate receptor group III pathway	P00039	4	0.0373459	GRIK5|SLC1A3|LOC102400057_LOC102399180|LOC102402088|	http://www.pantherdb.org/pathway/pathwayDiagram.jsp?catAccession=P00039
Apoptosis signaling pathway	P00006	5	0.0434002	AKT3|JDP2|PIK3CG|CASP3|PRKCE|	http://www.pantherdb.org/pathway/pathwayDiagram.jsp?catAccession=P00006
cAMP signaling pathway	hsa04024	7	0.0446518	MLLT4|AKT3|LOC102402088|PIK3CG|ATP1A3|LOC102400057_LOC102399180|CAMK2B|	http://www.genome.jp/kegg-bin/show_pathway?hsa04024/hsa:10000%09red/hsa:816%09red/hsa:4301%09red/hsa:5294%09red/hsa:478%09red/hsa:2904%09red/hsa:55811%09red
Ras Pathway	P04393	4	0.0448989	AKT3|RHOC|PIK3CG|HRAS|	http://www.pantherdb.org/pathway/pathwayDiagram.jsp?catAccession=P04393
Heterotrimeric G-protein signaling pathway-Gi alpha and Gs alpha mediated pathway	P00026	6	0.0462934	DRD4|GRM3|PHKB|ADRBK2|GPSM1|RGS6|	http://www.pantherdb.org/pathway/pathwayDiagram.jsp?catAccession=P00026
Prolactin signaling pathway	hsa04917	4	0.0480722	AKT3|HRAS|PIK3CG|SOCS3|	http://www.genome.jp/kegg-bin/show_pathway?hsa04917/hsa:10000%09red/hsa:5294%09red/hsa:3265%09red/hsa:9021%09red
MAPK signaling pathway	hsa04010	8	0.0498662	CASP3|CACNA2D1|FLNB|RPS6KA5|TAOK3|HRAS|EGF|AKT3|	http://www.genome.jp/kegg-bin/show_pathway?hsa04010/hsa:836%09red/hsa:10000%09red/hsa:9252%09red/hsa:781%09red/hsa:2317%09red/hsa:3265%09red/hsa:51347%09red/hsa:1950%09red
B cell receptor signaling pathway	hsa04662	4	0.0498662	AKT3|PIK3CG|HRAS|SYK|	http://www.genome.jp/kegg-bin/show_pathway?hsa04662/hsa:5294%09red/hsa:10000%09red/hsa:3265%09red/hsa:6850%09red
Oxytocin signaling pathway	hsa04921	6	0.0499339	CACNA2D1|PIK3CG|LOC102390736|HRAS|DSC1|CAMK2B|	http://www.genome.jp/kegg-bin/show_pathway?hsa04921/hsa:816%09red/hsa:5294%09red/hsa:781%09red/hsa:1827%09red/hsa:3265%09red/hsa:2977%09red
@@VEGF signaling pathway	hsa04370	3	0.110562	AKT3|PIK3CG|HRAS|	http://www.genome.jp/kegg-bin/show_pathway?hsa04370/hsa:5294%09red/hsa:10000%09red/hsa:3265%09red

## Sheet: Table S16
Supplementary table 16. GO enrichment of candidate genes in river buffalo.
#Term	ID	Input number	Background number	P-Value	Corrected P-Value	Input	Hyperlink
regulation of toll-like receptor 3 signaling pathway	GO:0034139	2	9	0.006986	0.0318447	PTPN22|UBQLN1|	http://amigo.geneontology.org/cgi-bin/amigo/term_details?term=GO:0034139
regulation of natural killer cell proliferation	GO:0032817	3	9	0.000322269	0.00284131	PTPN22|IL15|IL23A|	http://amigo.geneontology.org/cgi-bin/amigo/term_details?term=GO:0032817
natural killer cell proliferation	GO:0001787	3	12	0.00064935	0.00495966	PTPN22|IL15|IL23A|	http://amigo.geneontology.org/cgi-bin/amigo/term_details?term=GO:0001787
response to muramyl dipeptide	GO:0032495	3	15	0.00113462	0.00775411	PTPN22|IRF5|NOTCH1|	http://amigo.geneontology.org/cgi-bin/amigo/term_details?term=GO:0032495
regulation of natural killer cell activation	GO:0032814	3	27	0.00508924	0.024903	PTPN22|IL15|IL23A|	http://amigo.geneontology.org/cgi-bin/amigo/term_details?term=GO:0032814
toll-like receptor 4 signaling pathway	GO:0034142	3	32	0.00785903	0.0347235	NR1D1|PTPN22|PRKCE|	http://amigo.geneontology.org/cgi-bin/amigo/term_details?term=GO:0034142
positive regulation of interferon-gamma production	GO:0032729	4	65	0.00874769	0.0373459	PTPN22|HRAS|IL23A|ZFPM1|	http://amigo.geneontology.org/cgi-bin/amigo/term_details?term=GO:0032729
positive regulation of type I interferon production	GO:0032481	4	71	0.0116481	0.0465263	IRF7|PTPN22|SYK|IRF5|	http://amigo.geneontology.org/cgi-bin/amigo/term_details?term=GO:0032481
regulation of toll-like receptor signaling pathway	GO:0034121	5	49	0.000420663	0.00352521	IRF7|IRAK3|PTPN22|UBQLN1|NR1D1|	http://amigo.geneontology.org/cgi-bin/amigo/term_details?term=GO:0034121
regulation of JUN kinase activity	GO:0043506	5	81	0.00341733	0.0184253	DTNBP1|PTPN22|SYK|PPEF2|TAOK3|	http://amigo.geneontology.org/cgi-bin/amigo/term_details?term=GO:0043506
regulation of tumor necrosis factor production	GO:0032680	5	99	0.00761458	0.0339039	IRAK3|TSPO|IFNG|IL23A|PTPN22|	http://amigo.geneontology.org/cgi-bin/amigo/term_details?term=GO:0032680
tumor necrosis factor production	GO:0032640	5	100	0.00792047	0.0348006	IRAK3|TSPO|IFNG|IL23A|PTPN22|	http://amigo.geneontology.org/cgi-bin/amigo/term_details?term=GO:0032640
regulation of tumor necrosis factor superfamily cytokine production	GO:1903555	5	102	0.00855765	0.0367828	IRAK3|TSPO|IFNG|IL23A|PTPN22|	http://amigo.geneontology.org/cgi-bin/amigo/term_details?term=GO:1903555
tumor necrosis factor superfamily cytokine production	GO:0071706	5	105	0.00957857	0.0401036	IRAK3|TSPO|IFNG|IL23A|PTPN22|	http://amigo.geneontology.org/cgi-bin/amigo/term_details?term=GO:0071706
toll-like receptor signaling pathway	GO:0002224	6	116	0.00318722	0.017458	IRF7|NR1D1|PTPN22|PRKCE|IRAK3|UBQLN1|	http://amigo.geneontology.org/cgi-bin/amigo/term_details?term=GO:0002224
cellular response to lipopolysaccharide	GO:0071222	6	155	0.0119159	0.0472382	PRKCE|TSPO|NR1D1|HIF1A|IFNG|PTPN22|	http://amigo.geneontology.org/cgi-bin/amigo/term_details?term=GO:0071222
pattern recognition receptor signaling pathway	GO:0002221	6	157	0.012603	0.0495582	IRF7|NR1D1|PTPN22|PRKCE|IRAK3|UBQLN1|	http://amigo.geneontology.org/cgi-bin/amigo/term_details?term=GO:0002221
negative regulation of protein serine/threonine kinase activity	GO:0071901	7	128	0.00109032	0.00749021	CASP3|PTPN22|LOC102406311|IRAK3|SPRED2|WNK1|CDKN2B|	http://amigo.geneontology.org/cgi-bin/amigo/term_details?term=GO:0071901
regulation of JNK cascade	GO:0046328	7	158	0.00339972	0.0183846	SYK|PTPN22|TAOK3|HRAS|PPEF2|DTNBP1|UNC5CL|	http://amigo.geneontology.org/cgi-bin/amigo/term_details?term=GO:0046328
cytoplasmic side of plasma membrane	GO:0009898	7	159	0.00351458	0.0187652	DSG1|PTPN22|SYK|RGS6|LOC102393811|FYN|DTNA|	http://amigo.geneontology.org/cgi-bin/amigo/term_details?term=GO:0009898
cytoplasmic side of membrane	GO:0098562	7	173	0.00545212	0.026393	DSG1|PTPN22|SYK|RGS6|LOC102393811|FYN|DTNA|	http://amigo.geneontology.org/cgi-bin/amigo/term_details?term=GO:0098562
cellular response to biotic stimulus	GO:0071216	7	178	0.0063086	0.0295226	SYK|PRKCE|TSPO|NR1D1|HIF1A|IFNG|PTPN22|	http://amigo.geneontology.org/cgi-bin/amigo/term_details?term=GO:0071216
JNK cascade	GO:0007254	7	190	0.00876932	0.0373626	SYK|PTPN22|TAOK3|HRAS|PPEF2|DTNBP1|UNC5CL|	http://amigo.geneontology.org/cgi-bin/amigo/term_details?term=GO:0007254
regulation of lymphocyte proliferation	GO:0050670	8	192	0.00257116	0.0150349	IL15|CASP3|SYK|PTPN22|IL23A|LOC102395128_LOC102407767|IFNG|GPR183|	http://amigo.geneontology.org/cgi-bin/amigo/term_details?term=GO:0050670
regulation of stress-activated MAPK cascade	GO:0032872	8	193	0.00265109	0.0153462	UNC5CL|PTPN22|TAOK3|IL26|HRAS|PPEF2|DTNBP1|SYK|	http://amigo.geneontology.org/cgi-bin/amigo/term_details?term=GO:0032872
organelle part	GO:0044422	215	8165	4.67268e-34	1.13708e-31	AP1S3|MLLT4|PMPCA|ODF4|LOC102412511|MSL1|FYN|TIMM8B|LOC102405390|LEF1|SYT6|FMO1|FMO2|KIF2A|ANKS1B|MEST|CEP41|FARS2|MTOR|CCDC146|PHTF1|FOXRED2|UBQLN1|CAMK2B|DEAF1|DNM1L|INPP5E|KIF5C|SPRED2|RPL26|EGF|LOC102395128_LOC102407767|PPP1R8|LOC102401194|ROR1|LOC102414799|SLC28A3|RHO|MYO7B|ANKRD11|VRK2|SDHD|FLNB|GPSM1|MLIP|RHBDD1|ARMC10|RPL13|CAPZA1|STAB1|USP36|LOC102416655|SEC24A|OLR1|STX12|GLIS3|OXCT1|UBA…	http://amigo.geneontology.org/cgi-bin/amigo/term_details?term=GO:0044422
intracellular organelle part	GO:0044446	212	7986	6.11545e-34	1.43305e-31	AP1S3|MLLT4|PMPCA|ODF4|LOC102412511|MSL1|FYN|TIMM8B|LOC102405390|LEF1|SYT6|FMO1|FMO2|KIF2A|ANKS1B|MEST|CEP41|FARS2|MTOR|CCDC146|PHTF1|FOXRED2|UBQLN1|CAMK2B|DEAF1|DNM1L|INPP5E|KIF5C|SPRED2|RPL26|EGF|LOC102395128_LOC102407767|PPP1R8|LOC102401194|ROR1|LOC102414799|SLC28A3|RHO|MYO7B|ANKRD11|VRK2|SDHD|FLNB|GPSM1|MLIP|RHBDD1|ARMC10|RPL13|CAPZA1|STAB1|USP36|LOC102416655|SEC24A|OLR1|STX12|GLIS3|OXCT1|UBA…	http://amigo.geneontology.org/cgi-bin/amigo/term_details?term=GO:0044446
regulation of stress-activated protein kinase signaling cascade	GO:0070302	8	194	0.00273294	0.0155977	UNC5CL|PTPN22|TAOK3|IL26|HRAS|PPEF2|DTNBP1|SYK|	http://amigo.geneontology.org/cgi-bin/amigo/term_details?term=GO:0070302
regulation of mononuclear cell proliferation	GO:0032944	8	194	0.00273294	0.0155977	IL15|CASP3|SYK|PTPN22|IL23A|LOC102395128_LOC102407767|IFNG|GPR183|	http://amigo.geneontology.org/cgi-bin/amigo/term_details?term=GO:0032944
regulation of leukocyte proliferation	GO:0070663	8	203	0.00356165	0.0189845	IL15|CASP3|SYK|PTPN22|IL23A|LOC102395128_LOC102407767|IFNG|GPR183|	http://amigo.geneontology.org/cgi-bin/amigo/term_details?term=GO:0070663
cellular component organization	GO:0016043	168	5863	4.47318e-29	9.12961e-27	MLLT4|PMPCA|PECAM1|LOC102395128_LOC102407767|MSL1|TIMM8B|DCBLD2|LOC102405390|LEF1|XKR8|DNASE1L3|TMEM39B|KIF2A|CEP41|BICD2|NUMB|YARS2|UBQLN1|CAMK2B|DNM1L|INPP5E|NISCH|KIF5C|PPP2R1B|CEP89|MSRB2|RPL26|EGF|TXLNA|ROBO1|PES1|DSG1|MYO7B|VRK2|FLNB|CAPZA1|EYA3|NDEL1|LOC102416655|GRIK5|SEC24A|LOC102408261|IKZF1|STX12|LOC102414539|STRIP2_LOC102402284|TSPO|KCNMA1|MMP16|SLC7A9|MTFR1|CAPN10|USP36|CASP3|SPG11|S…	http://amigo.geneontology.org/cgi-bin/amigo/term_details?term=GO:0016043
cellular component organization or biogenesis	GO:0071840	168	6012	7.70278e-28	1.52298e-25	MLLT4|PMPCA|PECAM1|LOC102395128_LOC102407767|MSL1|TIMM8B|DCBLD2|LOC102405390|LEF1|XKR8|DNASE1L3|TMEM39B|KIF2A|CEP41|BICD2|NUMB|YARS2|UBQLN1|CAMK2B|DNM1L|INPP5E|NISCH|KIF5C|PPP2R1B|CEP89|MSRB2|RPL26|EGF|TXLNA|ROBO1|PES1|DSG1|MYO7B|VRK2|FLNB|CAPZA1|EYA3|NDEL1|LOC102416655|GRIK5|SEC24A|LOC102408261|IKZF1|STX12|LOC102414539|STRIP2_LOC102402284|TSPO|KCNMA1|MMP16|SLC7A9|MTFR1|CAPN10|USP36|CASP3|SPG11|S…	http://amigo.geneontology.org/cgi-bin/amigo/term_details?term=GO:0071840
antigen receptor-mediated signaling pathway	GO:0050851	8	206	0.00387724	0.0201076	SYK|THEMIS2|PTPN22|PSEN1|HRAS|IFNG|FYN|LOC102393811|	http://amigo.geneontology.org/cgi-bin/amigo/term_details?term=GO:0050851
stress-activated MAPK cascade	GO:0051403	8	242	0.0095838	0.0401036	UNC5CL|PTPN22|TAOK3|IL26|HRAS|PPEF2|DTNBP1|SYK|	http://amigo.geneontology.org/cgi-bin/amigo/term_details?term=GO:0051403
stress-activated protein kinase signaling cascade	GO:0031098	8	246	0.0104772	0.0428503	UNC5CL|PTPN22|TAOK3|IL26|HRAS|PPEF2|DTNBP1|SYK|	http://amigo.geneontology.org/cgi-bin/amigo/term_details?term=GO:0031098
negative regulation of protein transport	GO:0051224	9	201	0.000877243	0.00627864	DRD4|MTOR|LOC102399061|THRA|PTPN22|UBAC2|LOC102407690|SIAH3|FAF1|	http://amigo.geneontology.org/cgi-bin/amigo/term_details?term=GO:0051224
negative regulation of cytokine production	GO:0001818	9	207	0.00106882	0.00735844	LEF1|TSPO|RPS6KA5|ZFPM1|IRAK3|IL23A|LOC102395128_LOC102407767|IFNG|PTPN22|	http://amigo.geneontology.org/cgi-bin/amigo/term_details?term=GO:0001818
negative regulation of establishment of protein localization	GO:1904950	9	211	0.00121437	0.00822628	DRD4|MTOR|LOC102399061|THRA|PTPN22|UBAC2|LOC102407690|SIAH3|FAF1|	http://amigo.geneontology.org/cgi-bin/amigo/term_details?term=GO:1904950
negative regulation of cell adhesion	GO:0007162	9	220	0.00160072	0.0102197	LEF1|CASP3|C1QTNF1|PTPN22|LOC102406311|SEMA5A|BCAS3|LOC102395128_LOC102407767|NOTCH1|	http://amigo.geneontology.org/cgi-bin/amigo/term_details?term=GO:0007162
regulation of T cell activation	GO:0050863	9	287	0.00850846	0.036646	MTOR|IL15|CASP3|SYK|PTPN22|IL23A|LOC102395128_LOC102407767|IFNG|FYN|	http://amigo.geneontology.org/cgi-bin/amigo/term_details?term=GO:0050863
regulation of leukocyte cell-cell adhesion	GO:1903037	9	300	0.0110543	0.0447189	MTOR|IL15|CASP3|SYK|PTPN22|IL23A|LOC102395128_LOC102407767|IFNG|FYN|	http://amigo.geneontology.org/cgi-bin/amigo/term_details?term=GO:1903037
negative regulation of protein kinase activity	GO:0006469	10	234	0.000652303	0.00496645	CASP3|PTPN22|LOC102406311|TAOK3|PSEN1|IRAK3|SPRED2|WNK1|SOCS3|CDKN2B|	http://amigo.geneontology.org/cgi-bin/amigo/term_details?term=GO:0006469
innate immune response-activating signal transduction	GO:0002758	10	241	0.000809915	0.00587652	IRF7|SYK|PRKCE|PTPN22|RPS6KA5|IRAK3|HRAS|NR1D1|UBQLN1|FYN|	http://amigo.geneontology.org/cgi-bin/amigo/term_details?term=GO:0002758
regulation of autophagy	GO:0010506	10	249	0.00102708	0.00712538	MTOR|CASP3|LOC102399061|DNM1L|TSPO|DAPK1|HIF1A|USP36|IFNG|PTPN22|	http://amigo.geneontology.org/cgi-bin/amigo/term_details?term=GO:0010506
endomembrane system	GO:0012505	117	3788	7.184e-22	1.01007e-19	AP1S3|PECAM1|FYN|SYT6|FMO1|PRKCE|FMO2|MEST|BICD2|NUMB|PHTF1|FOXRED2|UBQLN1|CAMK2B|DNM1L|CPED1|INPP5E|NISCH|SPRED2|EGF|LOC102395128_LOC102407767|LOC102414799|SLC28A3|RHO|VRK2|GPSM1|UBAC2|RHBDD1|NDEL1|SEC24A|STX12|GLIS3|ARMC10|SLC11A2|MMP16|CANT1|SGMS2|SYNGR1|MLIP|TSPO2|SEC16A|HPS6|ZDHHC14|LOC102398487|AP4B1|ZC3HC1|IRF7|RBFOX1|NBEAL1|PGS1|HRAS|SLC37A1|JAKMIP3|LOC102404003|ZNF148|CACNA2D1|MTOR|FANCL…	http://amigo.geneontology.org/cgi-bin/amigo/term_details?term=GO:0012505
organic cyclic compound binding	GO:0097159	151	5780	1.02206e-21	1.40578e-19	UBE2H|LOC102412511|ZFAND3|FYN|LOC102405390|LEF1|DNASE1L3|FMO1|PRKCE|JARID2|FMO2|KIF2A|PAQR5|FARS2|MTOR|PHTF1|FOXRED2|ZNF397|CAMK2B|DEAF1|DNM1L|MKRN2|KIF5C|POU6F1|RPL26|PPP1R8|ROR1|BAZ2B|MYO7B|VRK2|SDHD|FLNB|DSC1|LOC102407690|LOC102412262|NR1D1|ENOX1|USP36|ZNF396|PCBP4|NRF1|SYK|GLIS3|NOTCH1|TSPO|HDLBP|NFYA|TSPO2|CARF|RPL13|TTLL12|ERCC4|MET|IRF7|IRF5|RBFOX1|RPS6KA5|IRAK3|PGS1|HRAS|TCF7L2|RHOC|LHX8|…	http://amigo.geneontology.org/cgi-bin/amigo/term_details?term=GO:0097159
activation of innate immune response	GO:0002218	10	249	0.00102708	0.00712538	IRF7|SYK|PRKCE|PTPN22|RPS6KA5|IRAK3|HRAS|NR1D1|UBQLN1|FYN|	http://amigo.geneontology.org/cgi-bin/amigo/term_details?term=GO:0002218
regulation of protein ubiquitination	GO:0031396	10	250	0.00105729	0.00731092	LOC102403685|MTOR|LOC102399061|PRKCE|TSPO|UBQLN1|PSEN1|EGF|PTPN22|FYN|	http://amigo.geneontology.org/cgi-bin/amigo/term_details?term=GO:0031396
negative regulation of kinase activity	GO:0033673	10	250	0.00105729	0.00731092	CASP3|PTPN22|LOC102406311|TAOK3|PSEN1|IRAK3|SPRED2|WNK1|SOCS3|CDKN2B|	http://amigo.geneontology.org/cgi-bin/amigo/term_details?term=GO:0033673
ubiquitin protein ligase binding	GO:0031625	10	262	0.00148003	0.00966375	DNM1L|FANCL|CASC3|PTPN22|UBE2H|HIF1A|FAF1|PIAS1|USP25|UBE2U|	http://amigo.geneontology.org/cgi-bin/amigo/term_details?term=GO:0031625
ubiquitin-like protein ligase binding	GO:0044389	10	266	0.00164815	0.0104549	DNM1L|FANCL|CASC3|PTPN22|UBE2H|HIF1A|FAF1|PIAS1|USP25|UBE2U|	http://amigo.geneontology.org/cgi-bin/amigo/term_details?term=GO:0044389
macromolecular complex	GO:0032991	129	4606	1.124e-20	1.3676e-18	AP1S3|LOC102412511|PTH1R|MSL1|TIMM8B|LOC102405390|LEF1|DTNA|KIF2A|MTOR|UBQLN1|DEAF1|DNM1L|KIF5C|CEP89|RPL26|EGF|LOC102395128_LOC102407767|PPP1R8|KCTD8|PSEN1|MYO7B|VRK2|SDHD|NR1D1|CAPZA1|EYA3|NDEL1|LOC102416655|GRIK5|SEC24A|OLR1|IKZF1|STX12|SYK|LOC102402088|CASC3|SLC11A2|KCNMA1|HDLBP|NFYA|CASP3|PHKB|DCAF4|RPL13|ERCC4|MET|PXK|COL6A6|FAF1|TCF7L2|DTNBP1|RNF222|ELMSAN1|LOC102401194|FASTKD2|CACNA2D1|FA…	http://amigo.geneontology.org/cgi-bin/amigo/term_details?term=GO:0032991
positive regulation of innate immune response	GO:0045089	10	291	0.00308233	0.0170322	IRF7|SYK|PRKCE|PTPN22|RPS6KA5|IRAK3|HRAS|NR1D1|UBQLN1|FYN|	http://amigo.geneontology.org/cgi-bin/amigo/term_details?term=GO:0045089
immune response-activating cell surface receptor signaling pathway	GO:0002429	10	295	0.00338376	0.018314	SYK|PRKCE|THEMIS2|PTPN22|RPS6KA5|PSEN1|HRAS|IFNG|FYN|LOC102393811|	http://amigo.geneontology.org/cgi-bin/amigo/term_details?term=GO:0002429
immune response-regulating cell surface receptor signaling pathway	GO:0002768	10	326	0.00659304	0.0306047	SYK|PRKCE|THEMIS2|PTPN22|RPS6KA5|PSEN1|HRAS|IFNG|FYN|LOC102393811|	http://amigo.geneontology.org/cgi-bin/amigo/term_details?term=GO:0002768
positive regulation of protein secretion	GO:0050714	11	208	6.04161e-05	0.000659057	SYK|DNM1L|PRKCE|OXCT1|IFNG|IL26|HIF1A|CAPN10|TCF7L2|PTPN22|SEC24A|	http://amigo.geneontology.org/cgi-bin/amigo/term_details?term=GO:0050714
heterocyclic compound binding	GO:1901363	146	5701	4.16205e-20	4.61988e-18	UBE2H|LOC102412511|ZFAND3|FYN|LOC102405390|LEF1|DNASE1L3|FMO1|PRKCE|JARID2|FMO2|KIF2A|FARS2|MTOR|PHTF1|FOXRED2|ZNF397|CAMK2B|DEAF1|DNM1L|MKRN2|KIF5C|POU6F1|RPL26|PPP1R8|ROR1|BAZ2B|MYO7B|VRK2|SDHD|FLNB|DSC1|LOC102407690|LOC102412262|NR1D1|ENOX1|USP36|ZNF396|PCBP4|NRF1|SYK|GLIS3|NOTCH1|HDLBP|NFYA|ARNT2|CARF|RPL13|TTLL12|ERCC4|MET|IRF7|IRF5|RBFOX1|RPS6KA5|IRAK3|PGS1|HRAS|TCF7L2|RHOC|LHX8|LOC10239610…	http://amigo.geneontology.org/cgi-bin/amigo/term_details?term=GO:1901363
lymphocyte proliferation	GO:0046651	11	253	0.000309493	0.00275022	LEF1|IL15|CASP3|SYK|PIK3CG|IL23A|LOC102395128_LOC102407767|GPR183|IFNG|FYN|PTPN22|	http://amigo.geneontology.org/cgi-bin/amigo/term_details?term=GO:0046651
mononuclear cell proliferation	GO:0032943	11	256	0.000340572	0.00295989	LEF1|IL15|CASP3|SYK|PIK3CG|IL23A|LOC102395128_LOC102407767|GPR183|IFNG|FYN|PTPN22|	http://amigo.geneontology.org/cgi-bin/amigo/term_details?term=GO:0032943
metal ion binding	GO:0046872	115	4039	8.51913e-19	8.98342e-17	JAG2|PMPCA|FAT3|PPEF2|ZFAND3|FYN|SYT6|DNASE1L3|DTNA|PRKCE|FARS2|RNPEPL1|ZNF397|DEAF1|MKRN2|MSRB2|EGF|ROR1|BAZ2B|RHO|FSTL5|DSG1|SDHD|HPCAL1|NR1D1|EYA3|ZNF396|SEC24A|IKZF1|SYT1|GLIS3|LOC102402088|SLC11A2|KCNMA1|MMP16|DSG4|ADAMTS17|ZDHHC14|CDH12|CPA4|CDH15|STAB1|RPS6KA5|DSG3|EFCAB7|IRAK3|PGS1|RNF222|LHX8|ADARB2|PHRF1|LOC102401194|CACNA2D1|FANCL|LOC102411005|CDHR5|LOC102395748|TRIM44|LOC102396257|LOC…	http://amigo.geneontology.org/cgi-bin/amigo/term_details?term=GO:0046872
cation binding	GO:0043169	115	4078	1.73161e-18	1.79605e-16	JAG2|PMPCA|FAT3|PPEF2|ZFAND3|FYN|SYT6|DNASE1L3|DTNA|PRKCE|FARS2|RNPEPL1|ZNF397|DEAF1|MKRN2|MSRB2|EGF|ROR1|BAZ2B|RHO|FSTL5|DSG1|SDHD|HPCAL1|NR1D1|EYA3|ZNF396|SEC24A|IKZF1|SYT1|GLIS3|LOC102402088|SLC11A2|KCNMA1|MMP16|DSG4|ADAMTS17|ZDHHC14|CDH12|CPA4|CDH15|STAB1|RPS6KA5|DSG3|EFCAB7|IRAK3|PGS1|RNF222|LHX8|ADARB2|PHRF1|LOC102401194|CACNA2D1|FANCL|LOC102411005|CDHR5|LOC102395748|TRIM44|LOC102396257|LOC…	http://amigo.geneontology.org/cgi-bin/amigo/term_details?term=GO:0043169
protein complex	GO:0043234	112	3913	1.92408e-18	1.96349e-16	AP1S3|PTH1R|MSL1|TIMM8B|LOC102405390|LEF1|DTNA|KIF2A|MTOR|UBQLN1|DEAF1|DNM1L|KIF5C|CEP89|EGF|LOC102395128_LOC102407767|KCTD8|PSEN1|MYO7B|VRK2|SDHD|CAPZA1|EYA3|NDEL1|RPA2|SEC24A|OLR1|IKZF1|STX12|SYK|LOC102402088|CASC3|SLC11A2|KCNMA1|NFYA|ARNT2|PHKB|DCAF4|ERCC4|MET|PXK|COL6A6|FAF1|TCF7L2|DTNBP1|RNF222|ELMSAN1|LOC102401194|CACNA2D1|FANCL|HIF1A|MMS22L|PLXND1|KHDRBS1|GRIK5|ABHD6|PES1|ASIP|SUPT3H|MYL3|…	http://amigo.geneontology.org/cgi-bin/amigo/term_details?term=GO:0043234
leukocyte proliferation	GO:0070661	11	270	0.000522555	0.00416924	LEF1|IL15|CASP3|SYK|PIK3CG|IL23A|LOC102395128_LOC102407767|GPR183|IFNG|FYN|PTPN22|	http://amigo.geneontology.org/cgi-bin/amigo/term_details?term=GO:0070661
ion binding	GO:0043167	117	4228	3.22292e-18	3.18616e-16	JAG2|PMPCA|FAT3|PPEF2|ZFAND3|FYN|SYT6|DNASE1L3|DTNA|PRKCE|FARS2|RNPEPL1|ZNF397|DEAF1|MKRN2|MSRB2|EGF|ROR1|BAZ2B|RHO|FSTL5|DSG1|SDHD|HPCAL1|NR1D1|EYA3|ZNF396|SEC24A|IKZF1|SYT1|GLIS3|LOC102402088|SLC11A2|KCNMA1|MMP16|DSG4|ADAMTS17|ZDHHC14|CDH12|CPA4|CDH15|STAB1|RPS6KA5|DSG3|EFCAB7|IRAK3|PGS1|RNF222|LHX8|ADARB2|PHRF1|LOC102401194|CACNA2D1|FANCL|SLC1A3|LOC102411005|CDHR5|LOC102395748|TRIM44|LOC102396…	http://amigo.geneontology.org/cgi-bin/amigo/term_details?term=GO:0043167
intracellular receptor signaling pathway	GO:0030522	11	286	0.000823582	0.00596885	IRF7|THRA|DCBLD2|PTPN22|STRN3|LOC102393907|NR1D1|PIAS1|LOC102399179|MED24|ROR1|	http://amigo.geneontology.org/cgi-bin/amigo/term_details?term=GO:0030522
biosynthetic process	GO:0009058	147	6087	5.62798e-18	5.39518e-16	LOC102400367|TASP1|LOC102395128_LOC102407767|PTH1R|RPL13|SCML4|LEF1|FARS2|PHTF1|ZNF397|GRM3|DEAF1|INPP5E|POU6F1|MSRB2|RPL26|IL23A|LOC102414450|PPP1R8|ROR1|BAZ2B|DSC1|MLIP|FAM129A|NR1D1|EYA3|ZNF396|SEC24A|IKZF1|NRF1|SYK|GLIS3|CASC3|TSPO|CANT1|SGMS2|NFYA|ARNT2|CARF|ZDHHC14|LOC102398487|ASNSD1|ZBED4|MET|IRF7|IRF5|RPS6KA5|UAP1|IRAK3|PGS1|PARP3|TCF7L2|EIF3J|RNF222|LHX8|KRBA2|PTOV1|ELMSAN1|ZNF148|SLC44…	http://amigo.geneontology.org/cgi-bin/amigo/term_details?term=GO:0009058
intrinsic component of membrane	GO:0031224	135	5355	7.43527e-18	7.00629e-16	JAG2|GPR139|ODF4|FAT3|PTH1R|DCBLD2|THSD7B|LOC102400865|LOC102405389_LOC102401817|XKR8|FMO1|SLC20A1|TMEM39B|FMO2|PAQR5|GRM3|EGF|ANKAR|ROBO1|MEST|SLC28A3|DSG1|RHO|VRK2|SDHD|FLNB|ARMC10|ITFG1|RHBDD1|STAB1|LOC102413046|GRIK5|CNTN5|OLR1|STX12|LOC102414539|LOC102402088|UBAC2|SLC11A2|KCNMA1|MMP16|DSG4|SLC7A9|SGMS2|SYNGR1|TSPO2|UNC5CL|SPG11|ZDHHC14|LOC102398487|SLC22A31|CDH12|CDH15|SLC7A3|SYT6|SLC44A5|FR…	http://amigo.geneontology.org/cgi-bin/amigo/term_details?term=GO:0031224
integral component of membrane	GO:0016021	133	5233	7.53007e-18	7.00629e-16	JAG2|GPR139|ODF4|FAT3|PTH1R|DCBLD2|THSD7B|LOC102400865|LOC102405389_LOC102401817|XKR8|FMO1|SLC20A1|TMEM39B|FMO2|PAQR5|GRM3|EGF|ANKAR|ROBO1|MEST|SLC28A3|DSG1|RHO|VRK2|SDHD|FLNB|ARMC10|ITFG1|RHBDD1|STAB1|LOC102413046|GRIK5|OLR1|STX12|LOC102414539|LOC102402088|UBAC2|SLC11A2|KCNMA1|MMP16|DSG4|SLC7A9|SGMS2|SYNGR1|TSPO2|UNC5CL|SPG11|ZDHHC14|LOC102398487|SLC22A31|CDH12|CDH15|SLC7A3|SYT6|SLC44A5|FRMD3|SL…	http://amigo.geneontology.org/cgi-bin/amigo/term_details?term=GO:0016021
organic substance biosynthetic process	GO:1901576	145	5991	8.7908e-18	8.06078e-16	LOC102400367|TASP1|LOC102395128_LOC102407767|PTH1R|RPL13|SCML4|LEF1|FARS2|PHTF1|ZNF397|GRM3|DEAF1|INPP5E|POU6F1|MSRB2|RPL26|IL23A|LOC102414450|PPP1R8|ROR1|BAZ2B|DSC1|MLIP|FAM129A|NR1D1|EYA3|ZNF396|SEC24A|IKZF1|NRF1|SYK|GLIS3|CASC3|TSPO|CANT1|SGMS2|NFYA|ARNT2|CARF|ZDHHC14|LOC102398487|ASNSD1|ZBED4|MET|IRF7|IRF5|RPS6KA5|UAP1|IRAK3|PGS1|PARP3|TCF7L2|EIF3J|RNF222|LHX8|KRBA2|PTOV1|ELMSAN1|ZNF148|SLC1A…	http://amigo.geneontology.org/cgi-bin/amigo/term_details?term=GO:1901576
nitrogen compound metabolic process	GO:0006807	155	6685	1.7985e-17	1.62558e-15	LOC102400367|TASP1|LOC102412511|LOC102405390|SCML4|LEF1|DNASE1L3|FMO1|FARS2|RNPEPL1|PHTF1|ZNF397|GRM3|DEAF1|DNM1L|POU6F1|MSRB2|RPL26|IL23A|PPP1R8|ROR1|BAZ2B|DSC1|MLIP|FAM129A|NR1D1|EYA3|ZNF396|IKZF1|NRF1|SYK|GLIS3|CASC3|TSPO|DSG4|SGMS2|NFYA|CASP3|CARF|RPL13|ASNSD1|LOC102401217|ERCC4|MET|IRF7|IRF5|RBFOX1|RPS6KA5|UAP1|IRAK3|IL26|PARP3|TCF7L2|EIF3J|RNF222|LHX8|KRBA2|ADARB2|ELMSAN1|ZNF148|SLC44A5|FAN…	http://amigo.geneontology.org/cgi-bin/amigo/term_details?term=GO:0006807
cellular nitrogen compound metabolic process	GO:0034641	147	6259	6.34996e-17	5.65862e-15	LOC102400367|TASP1|LOC102412511|LOC102405390|SCML4|LEF1|DNASE1L3|FMO1|FARS2|RNPEPL1|PHTF1|ZNF397|GRM3|DEAF1|DNM1L|POU6F1|MSRB2|RPL26|IL23A|PPP1R8|ROR1|BAZ2B|DSC1|MLIP|FAM129A|NR1D1|EYA3|ZNF396|IKZF1|NRF1|SYK|GLIS3|NOTCH1|TSPO|DSG4|SGMS2|NFYA|CASP3|CARF|RPL13|LOC102401217|ERCC4|MET|IRF7|IRF5|RBFOX1|RPS6KA5|UAP1|IRAK3|IL26|PARP3|TCF7L2|EIF3J|RNF222|LHX8|KRBA2|ADARB2|ELMSAN1|ZNF148|FANCL|DCLRE1B|STA…	http://amigo.geneontology.org/cgi-bin/amigo/term_details?term=GO:0034641
negative regulation of transferase activity	GO:0051348	11	351	0.00385412	0.0200206	LOC102403685|CASP3|PTPN22|LOC102406311|TAOK3|PSEN1|IRAK3|SPRED2|WNK1|SOCS3|CDKN2B|	http://amigo.geneontology.org/cgi-bin/amigo/term_details?term=GO:0051348
negative regulation of immune system process	GO:0002683	11	370	0.00561381	0.0270103	CASP3|NR1D1|PTPN22|LRRC17|ZFPM1|IRAK3|MILR1|LOC102395128_LOC102407767|CDK6|UBQLN1|NOTCH1|	http://amigo.geneontology.org/cgi-bin/amigo/term_details?term=GO:0002683
regulation of cell-cell adhesion	GO:0022407	11	375	0.00616863	0.0290827	LEF1|MTOR|IL15|CASP3|SYK|C1QTNF1|PTPN22|IL23A|LOC102395128_LOC102407767|IFNG|FYN|	http://amigo.geneontology.org/cgi-bin/amigo/term_details?term=GO:0022407
T cell differentiation	GO:0030217	12	199	8.19217e-06	0.000117267	JAG2|IL15|CDK6|SYK|LEF1|RUNX2|PTPN22|ZFPM1|LOC102408771|IL23A|ROR1|IFNG|	http://amigo.geneontology.org/cgi-bin/amigo/term_details?term=GO:0030217
regulation of protein modification by small protein conjugation or removal	GO:1903320	12	270	0.000137556	0.00135353	LOC102403685|MTOR|LOC102399061|PRKCE|TSPO|UBQLN1|PSEN1|EGF|PIAS1|RNF222|PTPN22|FYN|	http://amigo.geneontology.org/cgi-bin/amigo/term_details?term=GO:1903320
cellular biosynthetic process	GO:0044249	140	5886	1.79756e-16	1.47703e-14	LOC102400367|TASP1|LOC102395128_LOC102407767|PTH1R|RPL13|SCML4|LEF1|FARS2|PHTF1|ZNF397|GRM3|DEAF1|INPP5E|POU6F1|MSRB2|RPL26|IL23A|LOC102414450|PPP1R8|ROR1|BAZ2B|DSC1|MLIP|FAM129A|NR1D1|EYA3|ZNF396|IKZF1|NRF1|SYK|GLIS3|NOTCH1|TSPO|CANT1|SGMS2|NFYA|ARNT2|CASC3|CARF|ZDHHC14|ASNSD1|MET|IRF7|IRF5|RPS6KA5|UAP1|IRAK3|PGS1|PARP3|TCF7L2|EIF3J|RNF222|LHX8|KRBA2|PTOV1|ELMSAN1|ZNF148|SLC1A3|IL26|STAT2|LOC102…	http://amigo.geneontology.org/cgi-bin/amigo/term_details?term=GO:0044249
organelle organization	GO:0006996	102	3604	2.06044e-16	1.67134e-14	PMPCA|MSL1|LOC102405390|LEF1|SYT6|TMEM39B|KIF2A|CEP41|BICD2|YARS2|UBQLN1|DNM1L|NISCH|KIF5C|CEP89|MSRB2|EGF|TXLNA|FLNB|CAPZA1|EYA3|USP36|RPA2|SEC24A|IKZF1|STX12|STRIP2_LOC102402284|TSPO|MTFR1|CAPN10|SEC16A|HPS6|LOC102399725|PKP1|RPL13|ARFIP1|ERCC4|CPA4|RPS6KA5|PARP3|TCF7L2|LOC102401194|FASTKD2|MTOR|PRKCE|SLC1A3|MAPRE2|HIF1A|BCAS3|HRAS|HYDIN|GRIK5|PES1|PSEN1|NDEL1|SEMA5A|SUPT3H|MTFP1|DPF3|ZC3HC1|LO…	http://amigo.geneontology.org/cgi-bin/amigo/term_details?term=GO:0006996
regulation of MAP kinase activity	GO:0043405	12	317	0.000555363	0.0043917	DRD4|SYK|PIK3CG|TAOK3|PSEN1|IRAK3|SPRED2|HRAS|EGF|PPEF2|DTNBP1|PTPN22|	http://amigo.geneontology.org/cgi-bin/amigo/term_details?term=GO:0043405
regulation of biological quality	GO:0065008	97	3386	6.48416e-16	5.12816e-14	MLLT4|PTH1R|LEF1|XKR8|PRKCE|CTNNA3|MTOR|CAMK2B|NISCH|PARP3|LOC102395128_LOC102407767|ROR1|MEST|SLC28A3|VRK2|RHO|ANKRD11|DSG1|FLNB|LOC102407690|NR1D1|CAPZA1|SEC24A|LOC102408261|IKZF1|STX12|LOC102414539|STRIP2_LOC102402284|OXCT1|SLC11A2|KCNMA1|CAPN10|SYNGR1|CASP3|HPS6|LOC102399725|SIAH3|ERCC4|PXK|SYT6|FAF1|TCF7L2|DTNBP1|CACNA2D1|SLC1A3|HIF1A|CDHR5|HRAS|SLC26A1|PLXND1|BAI3|SYT1|ABHD6|PSEN1|NDEL1|SEM…	http://amigo.geneontology.org/cgi-bin/amigo/term_details?term=GO:0065008
response to lipopolysaccharide	GO:0032496	12	323	0.000650627	0.00495966	NRF1|CASP3|FMO1|PRKCE|TSPO|IRAK3|HIF1A|NR1D1|IFNG|SOCS3|PTPN22|NOTCH1|	http://amigo.geneontology.org/cgi-bin/amigo/term_details?term=GO:0032496
positive regulation of cytokine production	GO:0001819	12	383	0.00260429	0.0151586	IRF7|IL15|SYK|IRF5|PTPN22|ZFPM1|IL26|HIF1A|HRAS|IL23A|ROR1|IFNG|	http://amigo.geneontology.org/cgi-bin/amigo/term_details?term=GO:0001819
cytosol	GO:0005829	97	3407	9.48727e-16	7.23204e-14	AP1S3|MLLT4|PTH1R|SYT6|PRKCE|KIF2A|MTOR|YARS2|CAMK2B|DNM1L|HIF1A|INPP5E|NISCH|SPRED2|MSRB2|RPL26|DSG1|FLNB|GPSM1|CAPZA1|NDEL1|SEC24A|STX12|SYK|CASC3|CAPN10|CASP3|PHKB|SPG11|SEC16A|HPS6|LOC102399725|ASNSD1|IRF7|IRF5|DSG3|UAP1|IL26|FAF1|DTNBP1|RHOC|GRB10|LOC102401194|STAT2|LOC102401217|HRAS|PEBP1|KHDRBS1|SYT1|ASIP|LOC102408261|MYL3|PLEC|PDE1A|MOV10|LOC102400057_LOC102399180|ERC1|URM1|LOC102402650|C…	http://amigo.geneontology.org/cgi-bin/amigo/term_details?term=GO:0005829
regulation of leukocyte activation	GO:0002694	12	430	0.00629975	0.0295226	MTOR|IL15|CASP3|SYK|PTPN22|MILR1|IL23A|LOC102395128_LOC102407767|ROR1|IFNG|FYN|GPR183|	http://amigo.geneontology.org/cgi-bin/amigo/term_details?term=GO:0002694
response to peptide	GO:1901652	12	440	0.00746094	0.0334382	CAPN10|FBN1|MTOR|GRB10|IRF5|SOCS3|PTPN22|HIF1A|FYN|SIK2|NOTCH1|TBC1D4|	http://amigo.geneontology.org/cgi-bin/amigo/term_details?term=GO:1901652
organic cyclic compound metabolic process	GO:1901360	138	5932	1.93205e-15	1.42141e-13	TASP1|LOC102412511|LOC102405390|SCML4|LEF1|DNASE1L3|FMO1|EPAS1|PHTF1|ZNF397|GRM3|DEAF1|DNM1L|POU6F1|MSRB2|RPL26|IL23A|LOC102414450|PPP1R8|ROR1|BAZ2B|DSC1|MLIP|NR1D1|EYA3|ZNF396|IKZF1|NRF1|SYK|GLIS3|CASC3|TSPO|DSG4|NFYA|CASP3|CARF|LOC102398487|LOC102401217|ERCC4|MET|IRF7|IRF5|RBFOX1|RPS6KA5|UAP1|IRAK3|IL26|HRAS|TCF7L2|RNF222|LHX8|KRBA2|ADARB2|ELMSAN1|ZNF148|FANCL|DCLRE1B|STAT2|HIF1A|BCAS3|PARP3|SL…	http://amigo.geneontology.org/cgi-bin/amigo/term_details?term=GO:1901360
intracellular organelle lumen	GO:0070013	112	4356	3.44118e-15	2.45689e-13	MLLT4|PMPCA|MSL1|RPL13|LEF1|FMO1|KIF2A|ANKS1B|FARS2|PHTF1|FOXRED2|UBQLN1|CAMK2B|DEAF1|CEP89|EGF|PPP1R8|ROR1|ANKRD11|MLIP|NR1D1|EYA3|USP36|RPA2|OLR1|NRF1|GLIS3|OXCT1|MMP16|NFYA|CASP3|SPG11|CARF|PKP1|ERCC4|MET|IRF7|RPS6KA5|UAP1|TCF7L2|LOC102396107|LOC102414799|ELMSAN1|LOC102401194|FASTKD2|FANCL|DCLRE1B|STAT2|HIF1A|BCAS3|MMS22L|PARG|KHDRBS1|MTOR|PES1|LOC102408261|SUPT3H|AP4S1|ZNF148|DLAT|CHCHD5|LOC1…	http://amigo.geneontology.org/cgi-bin/amigo/term_details?term=GO:0070013
nucleobase-containing compound metabolic process	GO:0006139	132	5592	3.46742e-15	2.45689e-13	TASP1|LOC102412511|LOC102405390|SCML4|LEF1|DNASE1L3|FMO1|EPAS1|PHTF1|ZNF397|GRM3|DEAF1|DNM1L|POU6F1|MSRB2|RPL26|IL23A|PPP1R8|ROR1|BAZ2B|DSC1|MLIP|NR1D1|EYA3|ZNF396|IKZF1|NRF1|SYK|GLIS3|CASC3|TSPO|DSG4|NFYA|CASP3|CARF|LOC102401217|ERCC4|MET|IRF7|IRF5|RBFOX1|RPS6KA5|UAP1|IRAK3|IL26|HRAS|TCF7L2|RNF222|LHX8|KRBA2|ADARB2|ELMSAN1|ZNF148|FANCL|DCLRE1B|STAT2|HIF1A|BCAS3|PARP3|SLC26A1|MMS22L|KHDRBS1|MTOR|…	http://amigo.geneontology.org/cgi-bin/amigo/term_details?term=GO:0006139
organelle lumen	GO:0043233	112	4357	3.49487e-15	2.45689e-13	MLLT4|PMPCA|MSL1|RPL13|LEF1|FMO1|KIF2A|ANKS1B|FARS2|PHTF1|FOXRED2|UBQLN1|CAMK2B|DEAF1|CEP89|EGF|PPP1R8|ROR1|ANKRD11|MLIP|NR1D1|EYA3|USP36|RPA2|OLR1|NRF1|GLIS3|OXCT1|MMP16|NFYA|CASP3|SPG11|CARF|PKP1|ERCC4|MET|IRF7|RPS6KA5|UAP1|TCF7L2|LOC102396107|LOC102414799|ELMSAN1|LOC102401194|FASTKD2|FANCL|DCLRE1B|STAT2|HIF1A|BCAS3|MMS22L|PARG|KHDRBS1|MTOR|PES1|LOC102408261|SUPT3H|AP4S1|ZNF148|DLAT|CHCHD5|LOC1…	http://amigo.geneontology.org/cgi-bin/amigo/term_details?term=GO:0043233
membrane-enclosed lumen	GO:0031974	112	4357	3.49487e-15	2.45689e-13	MLLT4|PMPCA|MSL1|RPL13|LEF1|FMO1|KIF2A|ANKS1B|FARS2|PHTF1|FOXRED2|UBQLN1|CAMK2B|DEAF1|CEP89|EGF|PPP1R8|ROR1|ANKRD11|MLIP|NR1D1|EYA3|USP36|RPA2|OLR1|NRF1|GLIS3|OXCT1|MMP16|NFYA|CASP3|SPG11|CARF|PKP1|ERCC4|MET|IRF7|RPS6KA5|UAP1|TCF7L2|LOC102396107|LOC102414799|ELMSAN1|LOC102401194|FASTKD2|FANCL|DCLRE1B|STAT2|HIF1A|BCAS3|MMS22L|PARG|KHDRBS1|MTOR|PES1|LOC102408261|SUPT3H|AP4S1|ZNF148|DLAT|CHCHD5|LOC1…	http://amigo.geneontology.org/cgi-bin/amigo/term_details?term=GO:0031974
macromolecule biosynthetic process	GO:0009059	122	4981	4.34733e-15	3.02259e-13	TASP1|RPL13|SCML4|LEF1|FARS2|PHTF1|ZNF397|DEAF1|POU6F1|MSRB2|RPL26|IL23A|LOC102395128_LOC102407767|PPP1R8|ROR1|BAZ2B|DSC1|MLIP|FAM129A|NR1D1|EYA3|RPA2|SEC24A|IKZF1|NRF1|SYK|GLIS3|CASC3|CANT1|NFYA|ARNT2|CARF|ZDHHC14|MET|IRF7|IRF5|RPS6KA5|IRAK3|IL26|PARP3|TCF7L2|EIF3J|RNF222|LHX8|KRBA2|PTOV1|PHRF1|ZNF148|ZNF396|STAT2|LOC102411005|HIF1A|BCAS3|HRAS|MMS22L|LOC102395748|KHDRBS1|MTOR|PSEN1|SUPT3H|CSRNP2…	http://amigo.geneontology.org/cgi-bin/amigo/term_details?term=GO:0009059
response to molecule of bacterial origin	GO:0002237	13	337	0.000278684	0.00254435	NRF1|CASP3|FMO1|IRF5|PRKCE|TSPO|IRAK3|HIF1A|NR1D1|IFNG|SOCS3|PTPN22|NOTCH1|	http://amigo.geneontology.org/cgi-bin/amigo/term_details?term=GO:0002237
positive regulation of defense response	GO:0031349	13	400	0.00128713	0.00862678	IRF7|IL15|SYK|PRKCE|PIK3CG|RPS6KA5|IRAK3|HRAS|IL23A|NR1D1|UBQLN1|FYN|PTPN22|	http://amigo.geneontology.org/cgi-bin/amigo/term_details?term=GO:0031349
cellular macromolecule biosynthetic process	GO:0034645	119	4820	6.16287e-15	4.14813e-13	TASP1|RPL13|SCML4|LEF1|EPAS1|PHTF1|ZNF397|DEAF1|POU6F1|MSRB2|RPL26|IL23A|PPP1R8|ROR1|BAZ2B|DSC1|MLIP|FAM129A|NR1D1|EYA3|RPA2|IKZF1|NRF1|SYK|GLIS3|CASC3|CANT1|NFYA|ARNT2|CARF|ZDHHC14|MET|IRF7|IRF5|RPS6KA5|IRAK3|IL26|PARP3|TCF7L2|EIF3J|RNF222|LHX8|KRBA2|PTOV1|PHRF1|ZNF148|ZNF396|STAT2|LOC102411005|HIF1A|BCAS3|HRAS|MMS22L|LOC102395748|KHDRBS1|MTOR|PSEN1|SUPT3H|CSRNP2|DPF3|MOV10|SEC14L2|ERC1|FBN1|NOT…	http://amigo.geneontology.org/cgi-bin/amigo/term_details?term=GO:0034645
lymphocyte differentiation	GO:0030098	14	301	2.4332e-05	0.00030068	JAG2|IL15|CDK6|SYK|IKZF1|RUNX2|PTPN22|LEF1|ZFPM1|IL23A|IFNG|ROR1|LOC102408771|GPR183|	http://amigo.geneontology.org/cgi-bin/amigo/term_details?term=GO:0030098
cellular aromatic compound metabolic process	GO:0006725	134	5765	6.386e-15	4.20877e-13	TASP1|LOC102412511|LOC102405390|SCML4|LEF1|DNASE1L3|FMO1|EPAS1|PHTF1|ZNF397|GRM3|DEAF1|DNM1L|POU6F1|MSRB2|RPL26|IL23A|PPP1R8|ROR1|BAZ2B|DSC1|MLIP|NR1D1|EYA3|ZNF396|IKZF1|NRF1|SYK|GLIS3|CASC3|TSPO|DSG4|NFYA|CASP3|CARF|LOC102401217|ERCC4|MET|IRF7|IRF5|RBFOX1|RPS6KA5|UAP1|IRAK3|IL26|HRAS|TCF7L2|RNF222|LHX8|KRBA2|ADARB2|ELMSAN1|ZNF148|FANCL|DCLRE1B|STAT2|HIF1A|BCAS3|PARP3|SLC26A1|MMS22L|KHDRBS1|MTOR|…	http://amigo.geneontology.org/cgi-bin/amigo/term_details?term=GO:0006725
heterocycle metabolic process	GO:0046483	133	5717	7.90514e-15	5.15627e-13	TASP1|LOC102412511|LOC102405390|SCML4|LEF1|DNASE1L3|FMO1|EPAS1|PHTF1|ZNF397|GRM3|DEAF1|DNM1L|POU6F1|MSRB2|RPL26|IL23A|PPP1R8|ROR1|BAZ2B|DSC1|MLIP|NR1D1|EYA3|ZNF396|IKZF1|NRF1|SYK|GLIS3|CASC3|TSPO|DSG4|NFYA|CASP3|CARF|LOC102401217|ERCC4|MET|IRF7|IRF5|RBFOX1|RPS6KA5|UAP1|IRAK3|IL26|HRAS|TCF7L2|RNF222|LHX8|KRBA2|ADARB2|ELMSAN1|ZNF148|FANCL|DCLRE1B|STAT2|HIF1A|BCAS3|PARP3|SLC26A1|MMS22L|KHDRBS1|MTOR|…	http://amigo.geneontology.org/cgi-bin/amigo/term_details?term=GO:0046483
regulation of innate immune response	GO:0045088	14	356	0.00013575	0.00133783	IRF7|SYK|PRKCE|PTPN22|RPS6KA5|STAT2|IRAK3|HRAS|PIAS1|NR1D1|IFNG|SOCS3|UBQLN1|FYN|	http://amigo.geneontology.org/cgi-bin/amigo/term_details?term=GO:0045088
regulation of protein secretion	GO:0050708	14	385	0.00029336	0.00263275	DRD4|SYK|DNM1L|PRKCE|OXCT1|PTPN22|NR1D1|IL26|HIF1A|CAPN10|TCF7L2|ARFIP1|IFNG|SEC24A|	http://amigo.geneontology.org/cgi-bin/amigo/term_details?term=GO:0050708
immune response-activating signal transduction	GO:0002757	14	424	0.000734776	0.00544371	IRF7|SYK|PRKCE|THEMIS2|PTPN22|RPS6KA5|PSEN1|IRAK3|HRAS|NR1D1|IFNG|UBQLN1|FYN|LOC102393811|	http://amigo.geneontology.org/cgi-bin/amigo/term_details?term=GO:0002757
cellular nitrogen compound biosynthetic process	GO:0044271	117	4795	2.53465e-14	1.58779e-12	TASP1|RPL13|SCML4|LEF1|EPAS1|PHTF1|ZNF397|GRM3|DEAF1|POU6F1|MSRB2|RPL26|IL23A|PPP1R8|ROR1|BAZ2B|DSC1|MLIP|FAM129A|NR1D1|EYA3|RPA2|IKZF1|NRF1|SYK|GLIS3|CASC3|TSPO|DSG4|SGMS2|NFYA|ARNT2|CARF|MET|IRF7|IRF5|RPS6KA5|UAP1|IRAK3|IL26|HRAS|TCF7L2|EIF3J|RNF222|LHX8|KRBA2|PTOV1|PHRF1|ZNF148|ZNF396|STAT2|HIF1A|BCAS3|SLC26A1|KHDRBS1|MTOR|PSEN1|SUPT3H|CSRNP2|DPF3|MOV10|LOC102400057_LOC102399180|ERC1|FBN1|NOTC…	http://amigo.geneontology.org/cgi-bin/amigo/term_details?term=GO:0044271
dephosphorylation	GO:0016311	14	426	0.000767705	0.00564798	DUSP28|PPM1J|INPP5E|PTPN22|CSRNP2|PTPN21|ZFYVE1|PPP2R1B|PPEF2|EYA3|PPP1R7|WNK1|SPOCD1|IFNG|	http://amigo.geneontology.org/cgi-bin/amigo/term_details?term=GO:0016311
immune response-regulating signaling pathway	GO:0002764	14	456	0.00143226	0.00939056	IRF7|SYK|PRKCE|THEMIS2|PTPN22|RPS6KA5|PSEN1|IRAK3|HRAS|NR1D1|IFNG|UBQLN1|FYN|LOC102393811|	http://amigo.geneontology.org/cgi-bin/amigo/term_details?term=GO:0002764
regulation of cell activation	GO:0050865	14	463	0.00164232	0.0104432	MTOR|IL15|CASP3|SYK|C1QTNF1|PTPN22|MILR1|IL23A|LOC102395128_LOC102407767|LOC102393811|ROR1|IFNG|FYN|GPR183|	http://amigo.geneontology.org/cgi-bin/amigo/term_details?term=GO:0050865
cellular localization	GO:0051641	74	2394	9.47648e-14	5.71025e-12	AP1S3|STX12|PMPCA|SYK|TNPO3|TBC1D4|OXCT1|KHDRBS1|SYT1|PES1|SYNE1|ASIP|SEMA5A|NDEL1|NIPBL|LOC102396502|AP4B1|KPNA6|SYNGR1|DRD4|SYT6|SLC12A1|DTNBP1|SPG11|SEC16A|BANP|HPS6|COL4A3BP|DENND3|LOC102402650|FAF1|MILR1|BICD2|CASC3|NUMB|ERC1|ARFIP1|TSPO|SPG7|CAPN10|DNM1L|LOC102404774|EGF|KIF5C|HIF1A|TIMM8B|PARP3|IL23A|TCF7L2|USP36|VPS13A|GRIK5|PIK3CG|LOC102399061|PSEN1|LOC102398859|CDKL2|CACNA2D1|MTOR|THRA|…	http://amigo.geneontology.org/cgi-bin/amigo/term_details?term=GO:0051641
nucleic acid metabolic process	GO:0090304	118	4975	1.29806e-13	7.74795e-12	TASP1|LOC102412511|LOC102405390|SCML4|LEF1|DNASE1L3|EPAS1|PHTF1|ZNF397|DEAF1|POU6F1|MSRB2|RPL26|IL23A|PPP1R8|ROR1|BAZ2B|DSC1|MLIP|NR1D1|EYA3|LOC102416655|IKZF1|NRF1|SYK|GLIS3|CASC3|DSG4|NFYA|CASP3|CARF|ERCC4|MET|IRF7|IRF5|RBFOX1|RPS6KA5|IRAK3|IL26|HRAS|TCF7L2|RNF222|LHX8|KRBA2|PTOV1|PHRF1|ZNF148|ZNF396|FANCL|DCLRE1B|STAT2|HIF1A|BCAS3|PARP3|MMS22L|KHDRBS1|MTOR|PES1|PSEN1|SUPT3H|CSRNP2|DPF3|MOV10|S…	http://amigo.geneontology.org/cgi-bin/amigo/term_details?term=GO:0090304
nervous system development	GO:0007399	68	2112	1.80511e-13	1.06738e-11	HYDIN|MLLT4|KIF2A|PLXND1|JAG2|OXCT1|SLC11A2|BAI3|SYT1|PSEN1|ASIP|SEMA5A|VPS13A|FYN|DPF3|LEF1|ZNF24|CASP3|LRRC70|SPG11|SEC16A|ROR1|IFNG|LOC102400367|APBB2|HIF1A|SBF2|MTOR|RNF2|CTTNBP2|WNK1|TSPO|CAMK2B|SPG7|DEAF1|ZNF148|INPP5E|CNTN1|RPS6KA5|KIF5C|POU6F1|HRAS|EGF|DTNBP1|ROBO1|ARNT2|LHX8|LOC102410729|JARID2|APBA2|NUMB|DGKG|CDK6|LOC102399061|COL4A1|THRA|RUNX2|DSC1|GPSM1|SLC1A3|RAPGEFL1|NIPBL|MYO16_LOC…	http://amigo.geneontology.org/cgi-bin/amigo/term_details?term=GO:0007399
positive regulation of MAPK cascade	GO:0043410	14	470	0.00187744	0.0116115	DRD4|UNC5CL|PRKCE|C1QTNF1|PIK3CG|LOC102400367|TAOK3|SYK|IL26|HRAS|EGF|PTPN22|PSEN1|GPR183|	http://amigo.geneontology.org/cgi-bin/amigo/term_details?term=GO:0043410
activation of immune response	GO:0002253	14	480	0.00226123	0.013497	IRF7|SYK|PRKCE|THEMIS2|PTPN22|RPS6KA5|PSEN1|IRAK3|HRAS|NR1D1|IFNG|UBQLN1|FYN|LOC102393811|	http://amigo.geneontology.org/cgi-bin/amigo/term_details?term=GO:0002253
negative regulation of protein phosphorylation	GO:0001933	15	384	8.49836e-05	0.00088436	MTOR|CASP3|PTPN22|LOC102406311|TAOK3|PSEN1|IRAK3|SPRED2|ASIP|PPEF2|WNK1|FAM129A|SOCS3|CDKN2B|PASK|	http://amigo.geneontology.org/cgi-bin/amigo/term_details?term=GO:0001933
heterocycle biosynthetic process	GO:0018130	106	4274	2.28804e-13	1.30418e-11	TASP1|SCML4|LEF1|EPAS1|PHTF1|ZNF397|GRM3|DEAF1|POU6F1|MSRB2|RPL26|IL23A|PPP1R8|ROR1|BAZ2B|DSC1|MLIP|NR1D1|EYA3|RPA2|IKZF1|NRF1|SYK|GLIS3|CASC3|TSPO|DSG4|NFYA|ARNT2|CARF|MET|IRF7|IRF5|RPS6KA5|UAP1|IRAK3|IL26|HRAS|TCF7L2|RNF222|LHX8|KRBA2|PTOV1|PHRF1|ZNF148|ZNF396|STAT2|HIF1A|BCAS3|SLC26A1|KHDRBS1|MTOR|PSEN1|SUPT3H|CSRNP2|DPF3|MOV10|LOC102400057_LOC102399180|ERC1|FBN1|IFNG|LOC102402650|RNF2|CDKN2B|…	http://amigo.geneontology.org/cgi-bin/amigo/term_details?term=GO:0018130
aromatic compound biosynthetic process	GO:0019438	106	4287	2.76012e-13	1.55922e-11	TASP1|SCML4|LEF1|EPAS1|PHTF1|ZNF397|GRM3|DEAF1|POU6F1|MSRB2|RPL26|IL23A|PPP1R8|ROR1|BAZ2B|DSC1|MLIP|NR1D1|EYA3|RPA2|IKZF1|NRF1|SYK|GLIS3|CASC3|TSPO|DSG4|NFYA|ARNT2|CARF|MET|IRF7|IRF5|RPS6KA5|UAP1|IRAK3|IL26|HRAS|TCF7L2|RNF222|LHX8|KRBA2|PTOV1|PHRF1|ZNF148|ZNF396|STAT2|HIF1A|BCAS3|SLC26A1|KHDRBS1|MTOR|PSEN1|SUPT3H|CSRNP2|DPF3|MOV10|LOC102400057_LOC102399180|ERC1|FBN1|IFNG|LOC102402650|RNF2|CDKN2B|…	http://amigo.geneontology.org/cgi-bin/amigo/term_details?term=GO:0019438
establishment of localization in cell	GO:0051649	64	1935	3.25244e-13	1.82108e-11	AP1S3|STX12|PMPCA|SYK|TNPO3|OXCT1|KHDRBS1|SYT1|SYNE1|ASIP|SEMA5A|GRIK5|LOC102396502|AP4B1|KPNA6|SYNGR1|DRD4|SYT6|DTNBP1|SPG11|SEC16A|IFNG|COL4A3BP|DENND3|LOC102402650|FAF1|MILR1|BICD2|CASC3|ERC1|TSPO|SPG7|CAPN10|LOC102404774|EGF|KIF5C|HIF1A|TIMM8B|RPL26|IL23A|TCF7L2|USP36|VPS13A|PIK3CG|LOC102399061|PSEN1|LOC102398859|CDKL2|CACNA2D1|MTOR|THRA|ARFIP1|PRKCE|UBAC2|LOC102407690|RHBDD1|NR1D1|SIAH3|TBC1…	http://amigo.geneontology.org/cgi-bin/amigo/term_details?term=GO:0051649
protein secretion	GO:0009306	15	469	0.000660359	0.00502175	DRD4|SYK|DNM1L|PRKCE|OXCT1|PTPN22|NR1D1|IL26|HIF1A|NOTCH1|TCF7L2|ARFIP1|IFNG|SEC24A|CAPN10|	http://amigo.geneontology.org/cgi-bin/amigo/term_details?term=GO:0009306
positive regulation of secretion by cell	GO:1903532	16	329	3.79802e-06	6.013e-05	SYT1|LOC102399061|DNM1L|PRKCE|C1QTNF1|OXCT1|PTPN22|SYK|IL26|HIF1A|LOC102408261|TCF7L2|DTNBP1|IFNG|SEC24A|CAPN10|	http://amigo.geneontology.org/cgi-bin/amigo/term_details?term=GO:1903532
negative regulation of phosphorylation	GO:0042326	16	419	6.43558e-05	0.000693661	MTOR|CASP3|GRB10|PTPN22|LOC102406311|TAOK3|PSEN1|IRAK3|SPRED2|ASIP|PPEF2|WNK1|FAM129A|SOCS3|CDKN2B|PASK|	http://amigo.geneontology.org/cgi-bin/amigo/term_details?term=GO:0042326
vesicle	GO:0031982	95	3652	3.95764e-13	2.14017e-11	AP1S3|PECAM1|PTH1R|LOC102405390|SYT6|LOC102404003|BICD2|NUMB|UBQLN1|CAMK2B|DNM1L|PPP2R1B|SPRED2|RPL26|EGF|LOC102395128_LOC102407767|PPP1R7|MEST|RHO|MYO7B|DSG1|FLNB|HPCAL1|ITFG1|FAM129A|CAPZA1|STAB1|SEC24A|LOC102408261|STX12|SYK|SLC11A2|KCNMA1|CANT1|SYNGR1|FGFRL1|SPG11|PKP1|CDH15|DSG3|RHOC|SEC14L2|LOC102401194|PI15|CACNA2D1|LOC102411005|CDHR5|OLR1|PEBP1|NRF1|ABHD6|PSEN1|NDEL1|SEMA5A|SYT1|PLEC|FBN1…	http://amigo.geneontology.org/cgi-bin/amigo/term_details?term=GO:0031982
organic cyclic compound biosynthetic process	GO:1901362	107	4388	4.86447e-13	2.60826e-11	TASP1|SCML4|LEF1|EPAS1|PHTF1|ZNF397|GRM3|DEAF1|POU6F1|MSRB2|RPL26|IL23A|LOC102414450|PPP1R8|ROR1|BAZ2B|DSC1|MLIP|NR1D1|EYA3|RPA2|IKZF1|NRF1|SYK|GLIS3|CASC3|TSPO|DSG4|NFYA|ARNT2|CARF|MET|IRF7|IRF5|RPS6KA5|UAP1|IRAK3|IL26|HRAS|TCF7L2|RNF222|LHX8|KRBA2|PTOV1|PHRF1|ZNF148|ZNF396|STAT2|HIF1A|BCAS3|SLC26A1|KHDRBS1|MTOR|PSEN1|SUPT3H|CSRNP2|DPF3|MOV10|LOC102400057_LOC102399180|ERC1|FBN1|IFNG|LOC102402650…	http://amigo.geneontology.org/cgi-bin/amigo/term_details?term=GO:1901362
regulation of protein serine/threonine kinase activity	GO:0071900	16	466	0.000207939	0.00193191	DRD4|CASP3|SYK|PIK3CG|LOC102406311|TAOK3|PSEN1|IRAK3|SPRED2|HRAS|EGF|PPEF2|DTNBP1|WNK1|CDKN2B|PTPN22|	http://amigo.geneontology.org/cgi-bin/amigo/term_details?term=GO:0071900
cellular response to lipid	GO:0071396	16	504	0.00047794	0.00389682	LEF1|IL15|PRKCE|THRA|TSPO|IFNG|STRN3|PAQR5|NR1D1|HIF1A|PIAS1|LOC102399179|ATP1A3|MED24|ROR1|PTPN22|	http://amigo.geneontology.org/cgi-bin/amigo/term_details?term=GO:0071396
nucleobase-containing compound biosynthetic process	GO:0034654	104	4221	6.1469e-13	3.21417e-11	TASP1|SCML4|LEF1|EPAS1|PHTF1|ZNF397|GRM3|DEAF1|POU6F1|MSRB2|RPL26|IL23A|PPP1R8|ROR1|BAZ2B|DSC1|MLIP|NR1D1|EYA3|RPA2|IKZF1|NRF1|SYK|GLIS3|CASC3|DSG4|NFYA|ARNT2|CARF|MET|IRF7|IRF5|RPS6KA5|UAP1|IRAK3|IL26|HRAS|TCF7L2|RNF222|LHX8|KRBA2|PTOV1|PHRF1|ZNF148|ZNF396|STAT2|HIF1A|BCAS3|SLC26A1|KHDRBS1|MTOR|PSEN1|SUPT3H|CSRNP2|DPF3|MOV10|LOC102400057_LOC102399180|ERC1|FBN1|IFNG|LOC102402650|RNF2|CDKN2B|KCP|E…	http://amigo.geneontology.org/cgi-bin/amigo/term_details?term=GO:0034654
positive regulation of immune response	GO:0050778	16	609	0.00313088	0.0172553	IRF7|IL15|SYK|PRKCE|THEMIS2|PTPN22|RPS6KA5|PSEN1|IRAK3|HRAS|IL23A|NR1D1|IFNG|UBQLN1|FYN|LOC102393811|	http://amigo.geneontology.org/cgi-bin/amigo/term_details?term=GO:0050778
perinuclear region of cytoplasm	GO:0048471	16	645	0.00531974	0.025851	SYT6|DNM1L|PRKCE|LNPEP|SLC11A2|COL4A3BP|UBQLN1|ZFYVE1|HRAS|MYO16_LOC102393300|CASC3|FAF1|PTOV1|LOC102400057_LOC102399180|SEC24A|PTPN22|	http://amigo.geneontology.org/cgi-bin/amigo/term_details?term=GO:0048471
hydrolase activity, acting on ester bonds	GO:0016788	16	711	0.012464	0.0490423	DUSP28|DNASE1L3|PLA2G12B|AADACL4|PPM1J|INPP5E|PLB1|DCLRE1B|PTPN21|ABHD6|PPEF2|EYA3|PPP1R8|ERCC4|PDE1A|PTPN22|	http://amigo.geneontology.org/cgi-bin/amigo/term_details?term=GO:0016788
non-membrane-bounded organelle	GO:0043228	97	3816	7.91095e-13	3.96418e-11	ODF4|LOC102405390|PECAM1|PRKCE|KIF2A|ANKS1B|CTNNA3|BICD2|CCDC146|PHTF1|CAMK2B|GRM3|DEAF1|DNM1L|INPP5E|KIF5C|POU6F1|RPL26|PPP1R7|MYO7B|FLNB|NR1D1|CAPZA1|EYA3|NDEL1|RPA2|GRIK5|MYO16_LOC102393300|SPG11|CARF|PKP1|RPL13|ERCC4|MET|RASSF7|PXK|FRMD3|PARP3|TCF7L2|USP36|LOC102396107|LOC102401194|FASTKD2|JAKMIP1|DCLRE1B|MAPRE2|BCAS3|MMS22L|HYDIN|PTPN21|PES1|PSEN1|ASIP|MYL3|PLEC|MOV10|LOC102400057_LOC1023991…	http://amigo.geneontology.org/cgi-bin/amigo/term_details?term=GO:0043228
intracellular non-membrane-bounded organelle	GO:0043232	97	3816	7.91095e-13	3.96418e-11	ODF4|LOC102405390|PECAM1|PRKCE|KIF2A|ANKS1B|CTNNA3|BICD2|CCDC146|PHTF1|CAMK2B|GRM3|DEAF1|DNM1L|INPP5E|KIF5C|POU6F1|RPL26|PPP1R7|MYO7B|FLNB|NR1D1|CAPZA1|EYA3|NDEL1|RPA2|GRIK5|MYO16_LOC102393300|SPG11|CARF|PKP1|RPL13|ERCC4|MET|RASSF7|PXK|FRMD3|PARP3|TCF7L2|USP36|LOC102396107|LOC102401194|FASTKD2|JAKMIP1|DCLRE1B|MAPRE2|BCAS3|MMS22L|HYDIN|PTPN21|PES1|PSEN1|ASIP|MYL3|PLEC|MOV10|LOC102400057_LOC1023991…	http://amigo.geneontology.org/cgi-bin/amigo/term_details?term=GO:0043232
RNA metabolic process	GO:0016070	108	4485	7.95718e-13	3.96418e-11	TASP1|LOC102412511|SCML4|LEF1|FARS2|PHTF1|ZNF397|DEAF1|POU6F1|MSRB2|RPL26|IL23A|PPP1R8|ROR1|BAZ2B|DSC1|MLIP|NR1D1|EYA3|RPA2|IKZF1|NRF1|SYK|GLIS3|CASC3|DSG4|NFYA|ARNT2|CARF|MET|IRF7|IRF5|RBFOX1|RPS6KA5|IRAK3|IL26|HRAS|TCF7L2|RNF222|LHX8|KRBA2|PTOV1|PHRF1|ZNF148|ZNF396|STAT2|HIF1A|BCAS3|PARP3|KHDRBS1|MTOR|PES1|PSEN1|SUPT3H|CSRNP2|DPF3|MOV10|SEC14L2|ERC1|FBN1|URM1|IFNG|LOC102402650|RNF2|CDKN2B|ADARB…	http://amigo.geneontology.org/cgi-bin/amigo/term_details?term=GO:0016070
positive regulation of secretion	GO:0051047	17	360	2.77022e-06	4.54072e-05	RHBDD1|SYT1|LOC102399061|DNM1L|PRKCE|C1QTNF1|OXCT1|PTPN22|SYK|IL26|HIF1A|LOC102408261|TCF7L2|DTNBP1|IFNG|SEC24A|CAPN10|	http://amigo.geneontology.org/cgi-bin/amigo/term_details?term=GO:0051047
response to bacterium	GO:0009617	17	524	0.0002528	0.00231807	NRF1|CASP3|FMO1|IRF5|PRKCE|TSPO|LOC102395128_LOC102407767|NR1D1|IRAK3|HIF1A|IL23A|STAB1|IFNG|SOCS3|PTPN22|NOTCH1|SYK|	http://amigo.geneontology.org/cgi-bin/amigo/term_details?term=GO:0009617
regulation of cytokine production	GO:0001817	17	560	0.000525093	0.00417894	IRF7|LEF1|IL15|SYK|IRF5|TSPO|RPS6KA5|ZFPM1|IRAK3|IL26|HIF1A|HRAS|IL23A|LOC102395128_LOC102407767|IFNG|ROR1|PTPN22|	http://amigo.geneontology.org/cgi-bin/amigo/term_details?term=GO:0001817
endoplasmic reticulum	GO:0005783	56	1623	2.34477e-12	1.13247e-10	GRIK5|GPSM1|CLN6|ARMC10|CANT1|PSEN1|ALG9|DTNBP1|METTL7A|RHBDD1|SYT6|TSPO2|FMO1|SLC27A4|SEC16A|PRKCE|FMO2|COL4A3BP|ZDHHC14|LOC102398487|MTOR|LOC102399179|PHTF1|FOXRED2|USP25|UBQLN1|CAMK2B|RRBP1|LOC102404774|COL24A1|ALG12|ZFYVE1|PGS1|LOC102410463|FAF1|SLC37A1|LOC102395128_LOC102407767|MEST|SLC28A3|VRK2|RHO|COL4A4|CACNA2D1|KCNQ1|COL4A1|LOC102394590|CPED1|ALG14|UBAC2|LOC102411005|LOC102401217|SEC24A|…	http://amigo.geneontology.org/cgi-bin/amigo/term_details?term=GO:0005783
regulation of nitrogen compound metabolic process	GO:0051171	103	4264	2.65051e-12	1.27044e-10	TASP1|LOC102405390|SCML4|LEF1|FOXN3|PHTF1|ZNF397|GRM3|DEAF1|DNM1L|POU6F1|MSRB2|IL23A|PPP1R8|ROR1|BAZ2B|DSC1|MLIP|FAM129A|NR1D1|EYA3|ZNF396|IKZF1|NRF1|SYK|GLIS3|CASC3|TSPO|DSG4|NFYA|ARNT2|CARF|ERCC4|IRF7|IRF5|RBFOX1|RPS6KA5|IRAK3|IL26|HRAS|TCF7L2|PRR16|RNF222|LHX8|KRBA2|PTOV1|ELMSAN1|ZNF148|STAT2|HIF1A|BCAS3|PARP3|KHDRBS1|MTOR|PSEN1|SUPT3H|CSRNP2|DPF3|MOV10|SEC14L2|ERC1|FBN1|IFNG|LOC102402650|RNF2…	http://amigo.geneontology.org/cgi-bin/amigo/term_details?term=GO:0051171
T cell activation	GO:0042110	18	427	6.40842e-06	9.58536e-05	JAG2|MTOR|IL15|CASP3|SYK|LEF1|RUNX2|PIK3CG|ZFPM1|PSEN1|IL23A|LOC102395128_LOC102407767|CDK6|IFNG|ROR1|LOC102408771|FYN|PTPN22|	http://amigo.geneontology.org/cgi-bin/amigo/term_details?term=GO:0042110
regulation of biosynthetic process	GO:0009889	102	4212	3.02043e-12	1.42614e-10	TASP1|PTH1R|SCML4|LEF1|FOXN3|PHTF1|ZNF397|GRM3|DEAF1|POU6F1|MSRB2|IL23A|LOC102395128_LOC102407767|PPP1R8|ROR1|BAZ2B|DSC1|MLIP|FAM129A|NR1D1|EYA3|ZNF396|SEC24A|IKZF1|NRF1|SYK|GLIS3|CASC3|TSPO|DSG4|NFYA|ARNT2|CARF|IRF7|IRF5|RPS6KA5|IRAK3|IL26|HRAS|TCF7L2|PRR16|RNF222|LHX8|KRBA2|PTOV1|ELMSAN1|ZNF148|STAT2|HIF1A|BCAS3|KHDRBS1|MTOR|ABHD6|PSEN1|SUPT3H|CSRNP2|DPF3|MOV10|SEC14L2|ERC1|FBN1|GRB10|IFNG|DLAT…	http://amigo.geneontology.org/cgi-bin/amigo/term_details?term=GO:0009889
nuclear part	GO:0044428	96	3872	4.32668e-12	2.02777e-10	MLLT4|LOC102412511|MSL1|LEF1|LOC102414799|KIF2A|ANKS1B|PHTF1|UBQLN1|CAMK2B|DEAF1|PPP1R8|ROR1|ANKRD11|MLIP|NR1D1|EYA3|USP36|RPA2|OLR1|NRF1|GLIS3|CASC3|TSPO|NFYA|CASP3|SPG11|CARF|PKP1|ERCC4|MET|IRF7|RPS6KA5|UAP1|FAF1|TCF7L2|RNF222|LOC102396107|ELMSAN1|LOC102401194|FANCL|DCLRE1B|STAT2|HIF1A|BCAS3|MMS22L|PARG|KHDRBS1|MTOR|PES1|PSEN1|NDEL1|LOC102408261|SUPT3H|DPF3|ZC3HC1|ZNF148|LOC102402650|RNF2|CDKN2…	http://amigo.geneontology.org/cgi-bin/amigo/term_details?term=GO:0044428
cell projection part	GO:0044463	40	918	5.45605e-12	2.53827e-10	CEP41|HYDIN|SYT1|LOC102400367|ODF4|SLC11A2|GRIK5|PSEN1|SLC7A9|ASIP|PTH1R|LOC102400057_LOC102399180|SYNGR1|DRD4|LOC102390071|SLC27A4|KIF2A|ANKS1B|APBB2|CTTNBP2|SEPT2|GRM3|INPP5E|LOC102390930|CEP89|KIF5C|DTNBP1|LOC102410729|PALLD|RHO|LOC102390411|LOC102410463|LOC102399061|SLC1A3|NR1D1|HIF1A|CDHR5|NDEL1|ATP1A3|SPG7|	http://amigo.geneontology.org/cgi-bin/amigo/term_details?term=GO:0044463
RNA biosynthetic process	GO:0032774	94	3783	6.81653e-12	3.14804e-10	TASP1|SCML4|LEF1|FOXN3|PHTF1|ZNF397|DEAF1|POU6F1|MSRB2|RPL26|IL23A|PPP1R8|ROR1|BAZ2B|DSC1|MLIP|NR1D1|EYA3|RPA2|IKZF1|NRF1|SYK|GLIS3|CASC3|DSG4|NFYA|ARNT2|CARF|MET|IRF7|IRF5|RPS6KA5|IRAK3|IL26|HRAS|TCF7L2|RNF222|LHX8|KRBA2|PTOV1|PHRF1|ZNF148|ZNF396|STAT2|HIF1A|BCAS3|KHDRBS1|MTOR|PSEN1|SUPT3H|CSRNP2|DPF3|MOV10|SEC14L2|ERC1|FBN1|IFNG|LOC102402650|RNF2|CDKN2B|KCP|ELMSAN1|SNAPC1|MED24|JARID2|LOC102399…	http://amigo.geneontology.org/cgi-bin/amigo/term_details?term=GO:0032774
regulation of nucleobase-containing compound metabolic process	GO:0019219	97	3972	7.54168e-12	3.45769e-10	TASP1|LOC102405390|SCML4|LEF1|FOXN3|PHTF1|ZNF397|GRM3|DEAF1|DNM1L|POU6F1|MSRB2|IL23A|PPP1R8|ROR1|BAZ2B|DSC1|MLIP|NR1D1|EYA3|ZNF396|IKZF1|NRF1|SYK|GLIS3|TSPO|DSG4|NFYA|ARNT2|CARF|ERCC4|IRF7|IRF5|RBFOX1|RPS6KA5|IRAK3|IL26|PARP3|TCF7L2|RNF222|LHX8|KRBA2|PTOV1|ELMSAN1|ZNF148|STAT2|HIF1A|BCAS3|HRAS|KHDRBS1|MTOR|PSEN1|SUPT3H|CSRNP2|DPF3|MOV10|SEC14L2|ERC1|FBN1|IFNG|LOC102402650|RNF2|CDKN2B|KCP|SNAPC1|M…	http://amigo.geneontology.org/cgi-bin/amigo/term_details?term=GO:0019219
regulation of cellular biosynthetic process	GO:0031326	100	4157	7.67341e-12	3.49278e-10	TASP1|PTH1R|SCML4|LEF1|FOXN3|PHTF1|ZNF397|GRM3|DEAF1|POU6F1|MSRB2|IL23A|LOC102395128_LOC102407767|PPP1R8|ROR1|BAZ2B|DSC1|MLIP|FAM129A|NR1D1|EYA3|ZNF396|IKZF1|NRF1|SYK|GLIS3|CASC3|TSPO|DSG4|NFYA|ARNT2|CARF|IRF7|IRF5|RPS6KA5|IRAK3|IL26|HRAS|TCF7L2|PRR16|RNF222|LHX8|KRBA2|PTOV1|ELMSAN1|ZNF148|STAT2|HIF1A|BCAS3|KHDRBS1|MTOR|PSEN1|SUPT3H|CSRNP2|DPF3|MOV10|SEC14L2|ERC1|FBN1|GRB10|IFNG|DLAT|RNF2|CDKN2B|…	http://amigo.geneontology.org/cgi-bin/amigo/term_details?term=GO:0031326
T cell aggregation	GO:0070489	18	427	6.40842e-06	9.58536e-05	JAG2|MTOR|IL15|CASP3|SYK|LEF1|RUNX2|PIK3CG|ZFPM1|PSEN1|IL23A|LOC102395128_LOC102407767|CDK6|IFNG|ROR1|LOC102408771|FYN|PTPN22|	http://amigo.geneontology.org/cgi-bin/amigo/term_details?term=GO:0070489
extracellular region part	GO:0044421	93	3743	9.11512e-12	4.09017e-10	PMPCA|PECAM1|PTH1R|LOC102405390|DSG3|LOC102404003|PPP2R1B|RPL26|EGF|LOC102395128_LOC102407767|PPP1R7|MEST|MYO7B|DSG1|FLNB|HPCAL1|ITFG1|FAM129A|CAPZA1|COL6A6|OLR1|STX12|TSPO|KCNMA1|MMP16|CANT1|LOC102394735|LRRC17|SPG11|ADAMTS17|PKP1|CPA4|CDH15|IL26|RHOC|SEC14L2|LOC102401194|PI15|CACNA2D1|SLC1A3|LOC102411005|CDHR5|IL19|PEBP1|NRF1|ABHD6|SEMA5A|PLEC|MOV10|FBN1|URM1|IFNG|PAPLN|IL20|LOC102402650|SEC14L…	http://amigo.geneontology.org/cgi-bin/amigo/term_details?term=GO:0044421
calcium ion binding	GO:0005509	34	689	9.65166e-12	4.30043e-10	JAG2|SYT1|PLA2G12B|FAT3|MMP16|DSG4|LOC102390930|PPEF2|MYL3|FBN1|SYT6|DNASE1L3|EFCAB7|CALML4|CDH12|CDH15|SLC24A3|LOC102401194|DSG3|CANT1|OIT3|PGS1|EGF|LOC102410729|DGKG|FSTL5|DSG1|HPCAL1|LOC102411005|CDHR5|STAB1|CRELD2|SCUBE1|NOTCH1|	http://amigo.geneontology.org/cgi-bin/amigo/term_details?term=GO:0005509
extracellular region	GO:0005576	104	4424	9.89541e-12	4.3782e-10	PMPCA|PECAM1|PTH1R|ANGPTL7|DSG3|LOC102404003|LRCH3|DEAF1|MYO7B|PPP2R1B|RPL26|EGF|LOC102395128_LOC102407767|PPP1R7|MEST|FSTL5|DSG1|FLNB|HPCAL1|ITFG1|FAM129A|CAPZA1|COL6A6|OLR1|STX12|TSPO|KCNMA1|MMP16|CANT1|LOC102394735|LRRC17|SPG11|ADAMTS17|PKP1|LOC102405390|TXLNA|CPA4|CDH15|IL26|RHOC|SEC14L2|LOC102401194|PI15|CACNA2D1|SLC1A3|LOC102411005|CDHR5|IL19|PEBP1|NRF1|ABHD6|SEMA5A|PLEC|MOV10|FBN1|URM1|IFN…	http://amigo.geneontology.org/cgi-bin/amigo/term_details?term=GO:0005576
membrane-bounded vesicle	GO:0031988	89	3520	1.15991e-11	5.09634e-10	AP1S3|PECAM1|PTH1R|LOC102405390|SYT6|LOC102404003|NUMB|CAMK2B|DNM1L|PPP2R1B|SPRED2|RPL26|EGF|LOC102395128_LOC102407767|PPP1R7|MEST|RHO|MYO7B|DSG1|FLNB|HPCAL1|ITFG1|FAM129A|CAPZA1|STAB1|SEC24A|LOC102408261|STX12|SYK|TSPO|KCNMA1|CANT1|SYNGR1|FGFRL1|SPG11|PKP1|CDH15|DSG3|RHOC|SEC14L2|LOC102401194|PI15|CACNA2D1|LOC102411005|CDHR5|OLR1|PEBP1|SYT1|ABHD6|NDEL1|SEMA5A|PLEC|FBN1|URM1|LOC102402650|SEC14L3|…	http://amigo.geneontology.org/cgi-bin/amigo/term_details?term=GO:0031988
intracellular transport	GO:0046907	53	1549	1.29659e-11	5.6576e-10	AP1S3|STX12|PMPCA|SYK|TNPO3|CASC3|KHDRBS1|KIF5C|ASIP|SEMA5A|LOC102396502|AP4B1|KPNA6|SYNGR1|SPG11|SEC16A|IFNG|COL4A3BP|DENND3|LOC102402650|FAF1|MILR1|BICD2|ERC1|TSPO|SPG7|CAPN10|LOC102404774|DTNBP1|HIF1A|TIMM8B|RPL26|IL23A|TCF7L2|USP36|VPS13A|PIK3CG|LOC102398859|CDKL2|LOC102399061|MTOR|THRA|ARFIP1|UBAC2|LOC102407690|RHBDD1|SIAH3|TBC1D4|BCAS3|LOC102393161|NDEL1|SEC24A|EGF|	http://amigo.geneontology.org/cgi-bin/amigo/term_details?term=GO:0046907
lymphocyte aggregation	GO:0071593	18	428	6.60727e-06	9.7902e-05	JAG2|MTOR|IL15|CASP3|SYK|LEF1|RUNX2|PIK3CG|ZFPM1|PSEN1|IL23A|LOC102395128_LOC102407767|CDK6|IFNG|ROR1|LOC102408771|FYN|PTPN22|	http://amigo.geneontology.org/cgi-bin/amigo/term_details?term=GO:0071593
anatomical structure morphogenesis	GO:0009653	71	2513	1.85976e-11	8.00456e-10	CEP41|HYDIN|MLLT4|COL4A3BP|PLXND1|SYK|JAG2|SLC11A2|MYL3|MMP16|SYT1|PSEN1|ASIP|SEMA5A|RHOC|STRIP2_LOC102402284|LHX8|FBN1|LEF1|CASP3|LRRC70|LOC102390071|SPG11|ROR1|IFNG|LOC102399725|ZFPM1|APBB2|EPAS1|MTOR|RNF2|LOC102399179|PIK3CG|CAMK2B|KIF5C|DEAF1|DNM1L|HIF1A|BAI3|EYA3|RPS6KA5|LOC102390930|PPP2R1B|CEP89|HRAS|EGF|DTNBP1|ROBO1|FGFRL1|POLG2|SOCS3|VRK2|LOC102401194|LOC102390411|ANKRD11|LOC102399061|CO…	http://amigo.geneontology.org/cgi-bin/amigo/term_details?term=GO:0009653
leukocyte aggregation	GO:0070486	18	435	8.16184e-06	0.000117267	JAG2|MTOR|IL15|CASP3|SYK|LEF1|RUNX2|PIK3CG|ZFPM1|PSEN1|IL23A|LOC102395128_LOC102407767|CDK6|IFNG|ROR1|LOC102408771|FYN|PTPN22|	http://amigo.geneontology.org/cgi-bin/amigo/term_details?term=GO:0070486
positive regulation of protein transport	GO:0051222	18	454	1.41674e-05	0.00018871	CAPN10|CDKL2|LOC102399061|DNM1L|PRKCE|OXCT1|PTPN22|EGF|SYK|IL26|HIF1A|SEMA5A|BCAS3|TCF7L2|USP36|IFNG|SEC24A|IL23A|	http://amigo.geneontology.org/cgi-bin/amigo/term_details?term=GO:0051222
positive regulation of establishment of protein localization	GO:1904951	18	511	6.23902e-05	0.000675929	CAPN10|CDKL2|LOC102399061|DNM1L|PRKCE|OXCT1|PTPN22|EGF|SYK|IL26|HIF1A|SEMA5A|BCAS3|TCF7L2|USP36|IFNG|SEC24A|IL23A|	http://amigo.geneontology.org/cgi-bin/amigo/term_details?term=GO:1904951
leukocyte differentiation	GO:0002521	19	454	3.93674e-06	6.18058e-05	IRF7|JAG2|MTOR|IL15|CDK6|SYK|IKZF1|RUNX2|PTPN22|LEF1|ZFPM1|PSEN1|IL20|IL23A|LRRC17|IFNG|ROR1|LOC102408771|GPR183|	http://amigo.geneontology.org/cgi-bin/amigo/term_details?term=GO:0002521
catabolic process	GO:0009056	59	1889	2.80537e-11	1.16774e-09	MTOR|PLA2G12B|CLN6|USP36|OXCT1|PIK3CG|MMP16|ABHD6|PSEN1|PPP1R8|UBE2U|ECHS1|LOC102403685|DNASE1L3|CASP3|PHKB|SLC27A4|BANP|FMO2|LOC102400367|UBE2H|DENND3|LOC102402650|CASC3|RNPEPL1|FOXRED2|APOBEC2|UBQLN1|ADAMTS3|LNPEP|HIF1A|INPP5E|COL6A6|LOC102391297|IRAK3|RPL26|EGF|PIAS1|FAH|RNF222|KLHL32|LOC102398859|COL4A4|LOC102399061|COL4A1|THRA|USP25|PLB1|PRKCE|UBAC2|IDUA|RHBDD1|NR1D1|SIAH3|LOC102393161|MCCC2…	http://amigo.geneontology.org/cgi-bin/amigo/term_details?term=GO:0009056
negative regulation of transport	GO:0051051	19	461	4.85636e-06	7.45781e-05	DRD4|MTOR|LOC102399061|KCNQ1|PRKCE|THRA|PXK|TBC1D4|UBAC2|LOC102407690|GRB10|SIAH3|FAF1|EGF|PASK|WNK1|UBQLN1|NOTCH1|PTPN22|	http://amigo.geneontology.org/cgi-bin/amigo/term_details?term=GO:0051051
leukocyte cell-cell adhesion	GO:0007159	19	466	5.62754e-06	8.51805e-05	JAG2|MTOR|IL15|CASP3|SYK|LEF1|RUNX2|PIK3CG|ZFPM1|PSEN1|IL23A|PTPN22|LOC102395128_LOC102407767|CDK6|IFNG|ROR1|LOC102408771|FYN|OLR1|	http://amigo.geneontology.org/cgi-bin/amigo/term_details?term=GO:0007159
transcription, DNA-templated	GO:0006351	89	3648	7.20249e-11	2.94001e-09	TASP1|SCML4|LEF1|FOXN3|PHTF1|ZNF397|DEAF1|POU6F1|MSRB2|IL23A|PPP1R8|ROR1|BAZ2B|DSC1|MLIP|NR1D1|EYA3|RPA2|IKZF1|NRF1|SYK|GLIS3|CASC3|DSG4|NFYA|ARNT2|CARF|MET|IRF7|IRF5|RPS6KA5|IRAK3|IL26|HRAS|TCF7L2|RNF222|SEC14L2|KRBA2|PTOV1|PHRF1|ZNF148|ZNF396|STAT2|HIF1A|BCAS3|KHDRBS1|MTOR|PSEN1|SUPT3H|CSRNP2|DPF3|MOV10|LHX8|ERC1|FBN1|IFNG|RNF2|CDKN2B|KCP|ELMSAN1|SNAPC1|MED24|JARID2|LOC102399061|RUNX2|LOC102406…	http://amigo.geneontology.org/cgi-bin/amigo/term_details?term=GO:0006351
nucleic acid binding	GO:0003676	93	3893	7.2672e-11	2.94741e-09	LOC102412511|ZFAND3|LOC102405390|LEF1|DNASE1L3|EPAS1|PHTF1|ZNF397|DEAF1|MKRN2|POU6F1|RPL26|PPP1R8|ROR1|BAZ2B|FLNB|DSC1|LOC102407690|NR1D1|ENOX1|USP36|ZNF396|IKZF1|NRF1|GLIS3|CASC3|NFYA|ARNT2|CARF|RPL13|ERCC4|MET|IRF7|IRF5|RBFOX1|FARS2|TCF7L2|LHX8|LOC102396107|KRBA2|ADARB2|ELMSAN1|ZNF148|FASTKD2|JAKMIP1|DCLRE1B|STAT2|HIF1A|PEBP1|KHDRBS1|MTOR|PES1|SUPT3H|CSRNP2|PLEC|MOV10|NOTCH1|LOC102402650|PCBP4|…	http://amigo.geneontology.org/cgi-bin/amigo/term_details?term=GO:0003676
nucleic acid-templated transcription	GO:0097659	89	3662	8.73466e-11	3.52001e-09	TASP1|SCML4|LEF1|FOXN3|PHTF1|ZNF397|DEAF1|POU6F1|MSRB2|IL23A|PPP1R8|ROR1|BAZ2B|DSC1|MLIP|NR1D1|EYA3|RPA2|IKZF1|NRF1|SYK|GLIS3|CASC3|DSG4|NFYA|ARNT2|CARF|MET|IRF7|IRF5|RPS6KA5|IRAK3|IL26|HRAS|TCF7L2|RNF222|SEC14L2|KRBA2|PTOV1|PHRF1|ZNF148|ZNF396|STAT2|HIF1A|BCAS3|KHDRBS1|MTOR|PSEN1|SUPT3H|CSRNP2|DPF3|MOV10|LHX8|ERC1|FBN1|IFNG|RNF2|CDKN2B|KCP|ELMSAN1|SNAPC1|MED24|JARID2|LOC102399061|RUNX2|LOC102406…	http://amigo.geneontology.org/cgi-bin/amigo/term_details?term=GO:0097659
regulation of macromolecule biosynthetic process	GO:0010556	94	3978	9.89416e-11	3.96205e-09	TASP1|SCML4|LEF1|FOXN3|PHTF1|ZNF397|DEAF1|POU6F1|MSRB2|IL23A|LOC102395128_LOC102407767|PPP1R8|ROR1|BAZ2B|DSC1|MLIP|FAM129A|NR1D1|EYA3|ZNF396|SEC24A|IKZF1|NRF1|SYK|GLIS3|CASC3|DSG4|NFYA|ARNT2|CARF|IRF7|IRF5|RPS6KA5|IRAK3|IL26|HRAS|TCF7L2|PRR16|RNF222|LHX8|KRBA2|PTOV1|ELMSAN1|ZNF148|STAT2|HIF1A|BCAS3|KHDRBS1|MTOR|PSEN1|SUPT3H|CSRNP2|DPF3|MOV10|SEC14L2|ERC1|FBN1|GRB10|IFNG|RNF2|CDKN2B|KCP|IL15|SNAPC…	http://amigo.geneontology.org/cgi-bin/amigo/term_details?term=GO:0010556
regulation of cellular response to stress	GO:0080135	19	556	5.79997e-05	0.000635986	MTOR|CDK6|UNC5CL|DTNBP1|UBAC2|PTPN22|LOC102406311|SPRED2|TAOK3|IL26|HIF1A|HRAS|PPEF2|EYA3|NDEL1|USP25|UBQLN1|CAMK2B|SYK|	http://amigo.geneontology.org/cgi-bin/amigo/term_details?term=GO:0080135
regulation of MAPK cascade	GO:0043408	19	657	0.000449518	0.00370809	DRD4|VRK2|UNC5CL|PRKCE|C1QTNF1|PIK3CG|LOC102400367|SPRED2|TAOK3|SYK|IRAK3|IL26|HRAS|EGF|PPEF2|DTNBP1|PTPN22|PSEN1|GPR183|	http://amigo.geneontology.org/cgi-bin/amigo/term_details?term=GO:0043408
regulation of cellular macromolecule biosynthetic process	GO:2000112	92	3865	1.13555e-10	4.46252e-09	TASP1|SCML4|LEF1|FOXN3|PHTF1|ZNF397|DEAF1|POU6F1|MSRB2|IL23A|PPP1R8|ROR1|BAZ2B|DSC1|MLIP|FAM129A|NR1D1|EYA3|ZNF396|IKZF1|NRF1|SYK|GLIS3|CASC3|DSG4|NFYA|ARNT2|CARF|IRF7|IRF5|RPS6KA5|IRAK3|IL26|HRAS|TCF7L2|PRR16|RNF222|LHX8|KRBA2|PTOV1|ELMSAN1|ZNF148|STAT2|HIF1A|BCAS3|KHDRBS1|MTOR|PSEN1|SUPT3H|CSRNP2|DPF3|MOV10|SEC14L2|ERC1|FBN1|GRB10|IFNG|RNF2|CDKN2B|KCP|IL15|SNAPC1|MED24|JARID2|LOC102399061|RUNX2…	http://amigo.geneontology.org/cgi-bin/amigo/term_details?term=GO:2000112
cellular macromolecule localization	GO:0070727	51	1550	1.23686e-10	4.82669e-09	AP1S3|STX12|PMPCA|SYK|TNPO3|CASC3|TSPO|GRIK5|PES1|SYNE1|ASIP|SEMA5A|NDEL1|NIPBL|LOC102396502|AP4B1|KPNA6|SYNGR1|SLC12A1|BANP|HPS6|LOC102402650|FAF1|MTOR|NUMB|ARFIP1|TBC1D4|DNM1L|LOC102404774|TIMM8B|RPL26|IL23A|TCF7L2|USP36|VPS13A|LOC102398859|CDKL2|LOC102399061|THRA|FLNB|UBAC2|LOC102407690|RHBDD1|SIAH3|FYN|BCAS3|LOC102393161|PARP3|IFNG|SEC24A|EGF|	http://amigo.geneontology.org/cgi-bin/amigo/term_details?term=GO:0070727
regulation of immune response	GO:0050776	20	824	0.00250007	0.014687	IRF7|IL15|SYK|NR1D1|PRKCE|THEMIS2|PTPN22|RPS6KA5|STAT2|PSEN1|IRAK3|HRAS|IL23A|PIAS1|LOC102395128_LOC102407767|IFNG|SOCS3|UBQLN1|FYN|LOC102393811|	http://amigo.geneontology.org/cgi-bin/amigo/term_details?term=GO:0050776
regulation of RNA metabolic process	GO:0051252	88	3637	1.4257e-10	5.50026e-09	TASP1|SCML4|LEF1|FOXN3|PHTF1|ZNF397|DEAF1|POU6F1|MSRB2|IL23A|PPP1R8|ROR1|BAZ2B|DSC1|MLIP|NR1D1|EYA3|ZNF396|IKZF1|NRF1|SYK|GLIS3|DSG4|NFYA|ARNT2|CARF|IRF7|IRF5|RBFOX1|RPS6KA5|IRAK3|IL26|HRAS|TCF7L2|RNF222|SEC14L2|KRBA2|PTOV1|ELMSAN1|ZNF148|STAT2|HIF1A|BCAS3|KHDRBS1|MTOR|PSEN1|SUPT3H|CSRNP2|DPF3|MOV10|LHX8|ERC1|FBN1|IFNG|LOC102402650|RNF2|CDKN2B|KCP|SNAPC1|MED24|JARID2|LOC102399061|LOC102394590|RUN…	http://amigo.geneontology.org/cgi-bin/amigo/term_details?term=GO:0051252
lymphocyte activation	GO:0046649	21	599	1.66844e-05	0.000218555	JAG2|MTOR|IL15|CASP3|SYK|IKZF1|CDK6|RUNX2|PIK3CG|LEF1|ZFPM1|PSEN1|IL23A|PTPN22|LOC102395128_LOC102407767|TXLNA|IFNG|ROR1|LOC102408771|FYN|GPR183|	http://amigo.geneontology.org/cgi-bin/amigo/term_details?term=GO:0046649
cell projection	GO:0042995	55	1772	1.76422e-10	6.72422e-09	CEP41|HYDIN|SYT1|LOC102400367|PLXND1|ODF4|LOC102402088|SLC11A2|STRN3|PSEN1|SLC7A9|ASIP|PTH1R|PPEF2|CTNNA3|LOC102400057_LOC102399180|SYNGR1|DRD4|DTNA|LOC102390071|SLC27A4|KIF2A|ANKS1B|EFCAB7|APBB2|LOC102401217|CTTNBP2|LOC102399725|MTOR|CAMK2B|SPG7|GRM3|INPP5E|LOC102390411|LOC102390930|CEP89|KIF5C|DTNBP1|ROBO1|LOC102410729|PALLD|RHO|MYO7B|LOC102410463|CDK6|LOC102399061|SPG11|SLC1A3|NR1D1|HIF1A|CDHR…	http://amigo.geneontology.org/cgi-bin/amigo/term_details?term=GO:0042995
cytokine production	GO:0001816	21	619	2.65391e-05	0.000324783	IRF7|LEF1|ADAMTS3|IL15|IL19|SYK|IRF5|TSPO|RPS6KA5|ZFPM1|IRAK3|IL26|HIF1A|HRAS|IL23A|LOC102395128_LOC102407767|IFNG|ROR1|PIK3CG|NOTCH1|PTPN22|	http://amigo.geneontology.org/cgi-bin/amigo/term_details?term=GO:0001816
positive regulation of immune system process	GO:0002684	21	879	0.00236741	0.0140512	IRF7|LEF1|MTOR|IL15|SYK|PRKCE|THEMIS2|PTPN22|IFNG|RPS6KA5|PSEN1|IRAK3|IL20|HIF1A|HRAS|IL23A|NR1D1|LOC102393811|UBQLN1|FYN|GPR183|	http://amigo.geneontology.org/cgi-bin/amigo/term_details?term=GO:0002684
small molecule binding	GO:0036094	68	2487	2.06205e-10	7.71989e-09	MTOR|AKT3|SYK|ADRBK2|DAPK1|TSPO|KIF5C|LOC102412511|FYN|MOV10|LOC102400057_LOC102399180|LOC102403685|TSPO2|FMO1|SLC27A4|UBE2U|FMO2|KIF2A|UBE2H|TAOK3|TTLL12|FARS2|PEBP1|WNK1|FOXRED2|PIK3CG|CAMK2B|RPA2|SEPT2|RERGL|DDX43|DNM1L|RHO|RBFOX1|RPS6KA5|OARD1|LOC102390930|IRAK3|PGS1|YARS2|HRAS|RHOC|SEC14L2|LOC102401194|SIK2|LOC102390736|LOC102407168|LOC102393811|DGKG|MYO7B|CDKL2|CDK6|LOC102399061|LOC10239459…	http://amigo.geneontology.org/cgi-bin/amigo/term_details?term=GO:0036094
cellular response to oxygen-containing compound	GO:1901701	21	909	0.00345683	0.018526	CAPN10|FBN1|GRIK5|IL15|GRB10|KCNQ1|COL4A1|OXCT1|TSPO|PRKCE|LOC102390411|ROR1|NR1D1|HIF1A|TBC1D4|SOCS3|IFNG|SIK2|PIK3CG|FYN|PTPN22|	http://amigo.geneontology.org/cgi-bin/amigo/term_details?term=GO:1901701
carbohydrate derivative binding	GO:0097367	62	2174	2.93793e-10	1.08703e-08	MTOR|AKT3|SYK|ADRBK2|DAPK1|PIK3CG|KIF5C|VIT|SEMA5A|FYN|MOV10|LOC102400057_LOC102399180|LOC102403685|FGFRL1|LOC102404003|PRKCE|UBE2U|KIF2A|UBE2H|TAOK3|TTLL12|FARS2|PEBP1|WNK1|FOXRED2|CAMK2B|RPA2|SEPT2|ADAMTS3|RERGL|DDX43|DNM1L|LOC102401194|CNTN1|RPS6KA5|OARD1|LOC102390930|IRAK3|PGS1|YARS2|HRAS|RHOC|SIK2|LOC102390736|LOC102407168|LOC102393811|DGKG|MYO7B|CDKL2|CDK6|LOC102399061|LOC102394590|RUNX2|LO…	http://amigo.geneontology.org/cgi-bin/amigo/term_details?term=GO:0097367
cellular protein localization	GO:0034613	50	1542	3.09005e-10	1.13667e-08	AP1S3|STX12|PMPCA|SYK|TNPO3|TSPO|GRIK5|PES1|SYNE1|ASIP|SEMA5A|NDEL1|NIPBL|LOC102396502|AP4B1|KPNA6|SYNGR1|SLC12A1|BANP|HPS6|LOC102402650|FAF1|MTOR|NUMB|ARFIP1|TBC1D4|DNM1L|LOC102404774|TIMM8B|RPL26|IL23A|TCF7L2|USP36|VPS13A|LOC102398859|CDKL2|LOC102399061|THRA|FLNB|UBAC2|LOC102407690|RHBDD1|SIAH3|FYN|BCAS3|LOC102393161|PARP3|IFNG|SEC24A|EGF|	http://amigo.geneontology.org/cgi-bin/amigo/term_details?term=GO:0034613
nucleoside binding	GO:0001882	55	1808	3.58431e-10	1.31086e-08	MTOR|AKT3|SYK|ADRBK2|DAPK1|PIK3CG|KIF5C|FYN|MOV10|LOC102400057_LOC102399180|LOC102403685|LOC102404003|PRKCE|UBE2U|KIF2A|UBE2H|TAOK3|TTLL12|FARS2|PEBP1|WNK1|CAMK2B|RPA2|SEPT2|RERGL|DDX43|DNM1L|LOC102401194|RPS6KA5|OARD1|LOC102390930|IRAK3|PGS1|YARS2|HRAS|RHOC|SIK2|LOC102390736|LOC102407168|LOC102393811|DGKG|MYO7B|CDKL2|CDK6|LOC102399061|LOC102394590|RUNX2|LOC102412262|PASK|MCCC2|ATP1A3|SPG7|LOC102…	http://amigo.geneontology.org/cgi-bin/amigo/term_details?term=GO:0001882
negative regulation of phosphorus metabolic process	GO:0010563	22	535	9.0807e-07	1.64624e-05	MTOR|TSPO|PSEN1|ASIP|PPEF2|CSRNP2|DRD4|CASP3|GRB10|SPOCD1|PTPN22|TAOK3|WNK1|PASK|GRM3|ZFYVE1|IRAK3|SPRED2|SOCS3|CDKN2B|LOC102406311|FAM129A|	http://amigo.geneontology.org/cgi-bin/amigo/term_details?term=GO:0010563
head development	GO:0060322	32	716	4.29179e-10	1.55167e-08	HYDIN|MLLT4|OXCT1|SYT1|PSEN1|NDEL1|SEMA5A|FYN|LEF1|ARNT2|SEC16A|HIF1A|CTTNBP2|MTOR|CDK6|CNTN1|POU6F1|EGF|NUMB|ROBO1|CASP3|LHX8|LOC102410729|ROR1|ZNF148|ANKRD11|LOC102399061|COL4A1|THRA|NIPBL|NOTCH1|MYO16_LOC102393300|	http://amigo.geneontology.org/cgi-bin/amigo/term_details?term=GO:0060322
movement of cell or subcellular component	GO:0006928	53	1715	4.52886e-10	1.62808e-08	HYDIN|PLXND1|SYK|PECAM1|JAG2|TSPO|KIF5C|ABHD6|PSEN1|SLC7A9|NDEL1|SEMA5A|MYL3|LOC102400057_LOC102399180|FAM60A|LEF1|LOC102390071|SPG11|PRKCE|IFNG|KIF2A|APBB2|CTNNA3|BICD2|NUMB|PIK3CG|SPG7|NISCH|RPS6KA5|EGF|LOC102390930|HRAS|IL23A|LOC102395128_LOC102407767|ROBO1|RHOC|LOC102399061|LOC102401194|LOC102390411|CDK6|CACNA2D1|KCNQ1|STARD13|STRIP2_LOC102402284|HIF1A|CAPZA1|FYN|BCAS3|BTC|DTNBP1|PALLD|NOTCH1…	http://amigo.geneontology.org/cgi-bin/amigo/term_details?term=GO:0006928
brain development	GO:0007420	31	677	4.64128e-10	1.65906e-08	HYDIN|MLLT4|OXCT1|SYT1|PSEN1|NDEL1|SEMA5A|FYN|LEF1|ARNT2|SEC16A|HIF1A|CTTNBP2|MTOR|NUMB|CNTN1|POU6F1|EGF|ROBO1|CASP3|LHX8|LOC102410729|ROR1|ZNF148|CDK6|LOC102399061|COL4A1|THRA|NIPBL|NOTCH1|MYO16_LOC102393300|	http://amigo.geneontology.org/cgi-bin/amigo/term_details?term=GO:0007420
regulation of transcription, DNA-templated	GO:0006355	84	3490	5.26398e-10	1.87108e-08	IRF7|NRF1|ZSCAN30|GLIS3|IKZF1|LOC102406311|KHDRBS1|STRN3|PSEN1|PPP1R8|SEC14L2|FOSL2|TASP1|SUPT3H|CSRNP2|TCF7L2|DPF3|LOC102393907|MOV10|ITGB3BP|KPNA6|ERC1|NFYA|LEF1|ZNF24|ARNT2|FBN1|NR1D1|CARF|IFNG|ZFPM1|BANP|APBB2|EPAS1|BAZ2B|MTOR|RNF2|LOC102414450|PHTF1|SNAPC4|ZNF397|LOC102416655|KCP|SCML4|DEAF1|IRF5|HIF1A|RPS6KA5|DSG4|ROR1|IRAK3|IL26|MSRB2|HRAS|IL23A|PIAS1|RNF222|LHX8|MED24|JARID2|CDKN2B|KRBA2|…	http://amigo.geneontology.org/cgi-bin/amigo/term_details?term=GO:0006355
central nervous system development	GO:0007417	36	897	5.58967e-10	1.97575e-08	HYDIN|MLLT4|OXCT1|SYT1|PSEN1|NDEL1|SEMA5A|FYN|LEF1|ARNT2|SEC16A|ROR1|LOC102400367|HIF1A|CTTNBP2|MTOR|RNF2|NUMB|CNTN1|POU6F1|EGF|ROBO1|CASP3|LHX8|LOC102410729|JARID2|ZNF148|CDK6|LOC102399061|COL4A1|THRA|DSC1|NIPBL|NOTCH1|LOC102408771|MYO16_LOC102393300|	http://amigo.geneontology.org/cgi-bin/amigo/term_details?term=GO:0007417
negative regulation of phosphate metabolic process	GO:0045936	22	535	9.0807e-07	1.64624e-05	MTOR|TSPO|PSEN1|ASIP|PPEF2|CSRNP2|DRD4|CASP3|GRB10|SPOCD1|PTPN22|TAOK3|WNK1|PASK|GRM3|ZFYVE1|IRAK3|SPRED2|SOCS3|CDKN2B|LOC102406311|FAM129A|	http://amigo.geneontology.org/cgi-bin/amigo/term_details?term=GO:0045936
regulation of nucleic acid-templated transcription	GO:1903506	84	3509	6.78552e-10	2.37193e-08	IRF7|NRF1|ZSCAN30|GLIS3|IKZF1|LOC102406311|KHDRBS1|STRN3|PSEN1|PPP1R8|SEC14L2|FOSL2|TASP1|SUPT3H|CSRNP2|TCF7L2|DPF3|LOC102393907|MOV10|ITGB3BP|KPNA6|ERC1|NFYA|LEF1|ZNF24|ARNT2|FBN1|NR1D1|CARF|IFNG|ZFPM1|BANP|APBB2|EPAS1|BAZ2B|MTOR|RNF2|LOC102414450|PHTF1|SNAPC4|ZNF397|LOC102416655|KCP|SCML4|DEAF1|IRF5|HIF1A|RPS6KA5|DSG4|ROR1|IRAK3|IL26|MSRB2|HRAS|IL23A|PIAS1|RNF222|LHX8|MED24|JARID2|CDKN2B|KRBA2|…	http://amigo.geneontology.org/cgi-bin/amigo/term_details?term=GO:1903506
nuclear lumen	GO:0031981	84	3510	6.87633e-10	2.39047e-08	IRF7|NRF1|COL4A3BP|AKT3|MSL1|UBE2U|NR1D1|ANKS1B|KHDRBS1|STRN3|GLIS3|PES1|SYNE1|IL15|LOC102408261|SUPT3H|PARG|TCF7L2|ITGB3BP|KPNA6|SNAPC4|NFYA|LEF1|FOSL2|CASP3|LOC102414799|SPG11|CASC3|CARF|KIF2A|PKP1|EPAS1|ZFPM1|BANP|LOC102402650|LOC102416655|MTOR|RNF2|ERCC4|PHTF1|UBQLN1|CAMK2B|RPA2|ZC3H18|LOC102403685|FAM60A|LOC102396107|DEAF1|LOC102401194|ROR1|EYA3|RPS6KA5|UAP1|HIF1A|SNAPC1|DCLRE1B|PIAS1|PPP1R8…	http://amigo.geneontology.org/cgi-bin/amigo/term_details?term=GO:0031981
synapse	GO:0045202	32	732	7.2203e-10	2.49633e-08	SYT1|LOC102402088|TSPO|GRIK5|KCTD8|SYNE1|NDEL1|LOC102408261|ERC1|DRD4|SYT6|DTNA|SPG11|ANKS1B|APBB2|APBA2|CTTNBP2|SYNGR1|CAMK2B|SEPT2|GRM3|DNM1L|RABAC1|PSEN1|LOC102410463|LOC102399061|SLC1A3|NR1D1|DTNBP1|ATP1A3|CDH15|FYN|	http://amigo.geneontology.org/cgi-bin/amigo/term_details?term=GO:0045202
Golgi apparatus	GO:0005794	47	1431	7.36975e-10	2.53415e-08	AP1S3|STX12|AKT3|LOC102395748|GLIS3|SLC11A2|MMP16|STRN3|SYNE1|SGMS2|SYT1|ERC1|AP4S1|FGFRL1|LOC102414799|PRKCE|SEC16A|COL4A3BP|AP4B1|BICD2|INPP5E|PSEN1|ST3GAL6|IL15|B4GALT6|DNM1L|LOC102404774|RBFOX1|LOC102416196|CANT1|HRAS|CRELD2|XPR1|ZFYVE1|RHO|MTOR|RABAC1|GPSM1|ZNF148|LOC102411005|ARFIP1|SEC24A|TMBIM4|JAKMIP3|ATP1A3|LOC102399715|NOTCH1|	http://amigo.geneontology.org/cgi-bin/amigo/term_details?term=GO:0005794
neuron part	GO:0097458	44	1284	7.68377e-10	2.62268e-08	SYT1|LOC102402088|STRN3|KCTD8|PSEN1|ASIP|LOC102408261|PPEF2|DPF3|LOC102400057_LOC102399180|SYNGR1|DRD4|SYT6|DTNA|SPG11|LOC102400367|ANKS1B|APBB2|LOC102401217|CTTNBP2|MTOR|PALLD|ERC1|CAMK2B|SPG7|GRM3|DNM1L|KIF5C|RABAC1|DTNBP1|ROBO1|LOC102410729|APBA2|RHO|LOC102410463|LOC102399061|SLC1A3|NR1D1|HIF1A|NDEL1|ATP1A3|SEPT2|GRIK5|FYN|	http://amigo.geneontology.org/cgi-bin/amigo/term_details?term=GO:0097458
transition metal ion binding	GO:0046914	46	1383	7.7101e-10	2.62268e-08	PRIMPOL|PMPCA|LOC102391297|LOC102402088|SLC11A2|MMP16|LOC102396257|LOC102415049|AGBL1|PPEF2|ZFAND3|DPF3|LOC102400057_LOC102399180|ZC3HC1|ZNF24|DTNA|NR1D1|ADAMTS17|ZDHHC14|PAPLN|RNF2|RNPEPL1|LOC102399179|APOBEC2|CPA4|SPG7|ADAMTS3|TIMM8B|TRIM44|MKRN2|ZFYVE1|LOC102407822|DYTN|PIAS1|RNF222|LHX8|ROR1|BAZ2B|PHRF1|LOC102394590|LNPEP|ZFR|THRA|MSRB2|MORC1|SEC24A|	http://amigo.geneontology.org/cgi-bin/amigo/term_details?term=GO:0046914
negative regulation of protein modification process	GO:0031400	22	566	2.19452e-06	3.74252e-05	MTOR|TSPO|PSEN1|ASIP|PPEF2|LOC102403685|CASP3|PRKCE|SOCS3|PTPN22|TAOK3|WNK1|PASK|IRAK3|SPRED2|RNF222|JARID2|CDKN2B|LOC102399061|LOC102406311|FAM129A|FYN|	http://amigo.geneontology.org/cgi-bin/amigo/term_details?term=GO:0031400
regulation of secretion by cell	GO:1903530	22	614	7.61052e-06	0.00011044	SYT1|SYK|OXCT1|GRIK5|CAPN10|DRD4|SYT6|PRKCE|PTPN22|ARFIP1|DNM1L|C1QTNF1|IL26|TCF7L2|LOC102399061|NR1D1|HIF1A|SEC24A|DTNBP1|IFNG|NOTCH1|LOC102408261|	http://amigo.geneontology.org/cgi-bin/amigo/term_details?term=GO:1903530
regulation of RNA biosynthetic process	GO:2001141	84	3527	8.61097e-10	2.86339e-08	IRF7|NRF1|ZSCAN30|GLIS3|IKZF1|LOC102406311|KHDRBS1|STRN3|PSEN1|PPP1R8|SEC14L2|FOSL2|TASP1|SUPT3H|CSRNP2|TCF7L2|DPF3|LOC102393907|MOV10|ITGB3BP|KPNA6|ERC1|NFYA|LEF1|ZNF24|ARNT2|FBN1|NR1D1|CARF|IFNG|ZFPM1|BANP|APBB2|EPAS1|BAZ2B|MTOR|RNF2|LOC102414450|PHTF1|SNAPC4|ZNF397|LOC102416655|KCP|SCML4|DEAF1|IRF5|HIF1A|RPS6KA5|DSG4|ROR1|IRAK3|IL26|MSRB2|HRAS|IL23A|PIAS1|RNF222|LHX8|MED24|JARID2|CDKN2B|KRBA2|…	http://amigo.geneontology.org/cgi-bin/amigo/term_details?term=GO:2001141
purine nucleoside binding	GO:0001883	54	1801	8.64402e-10	2.86339e-08	MTOR|AKT3|SYK|ADRBK2|DAPK1|PIK3CG|KIF5C|FYN|MOV10|LOC102400057_LOC102399180|LOC102403685|LOC102404003|PRKCE|UBE2U|KIF2A|UBE2H|TAOK3|TTLL12|FARS2|PEBP1|WNK1|CAMK2B|SPG7|RERGL|DDX43|DNM1L|LOC102401194|RPS6KA5|OARD1|LOC102390930|IRAK3|PGS1|YARS2|HRAS|LOC102399061|RHOC|SIK2|LOC102390736|LOC102407168|LOC102393811|DGKG|MYO7B|CDKL2|CDK6|VRK2|LOC102394590|RUNX2|LOC102412262|PASK|MCCC2|ATP1A3|SEPT2|LOC102…	http://amigo.geneontology.org/cgi-bin/amigo/term_details?term=GO:0001883
[truncated: 1,369 more rows]

## Sheet: Table S17
Supplementary table 17. A summary of genes from XP-CLR (P-value < 0.5%) in swamp buffalo.
Chrom	Starting position	Ending position	XP-CLR	Gene
1	24400288	24450288	104.97	NGLY1
1	31250288	31300288	188.461	KALRN
1	32000288	32050288	95.3385	ADCY5
1	41250288	41300288	91.2082	LOC102411924
1	41850288	41900288	128.108	APOLD1
1	41850288	41900288	128.108	LOC102406450
1	44550288	44600288	88.4147	ZIC4
[truncated: 2,645 more rows]

## Sheet: Table S18
Supplementary table 18. A summary of genes from ln ratio(πriver/πswamp) (P-value < 0.5%) in swamp buffalo.
[truncated: 737 more rows]

[truncated: 3 more sheets: Table S19, Table S20, Table S21]
